# Supplementary material for: AhR and CYP1B1 Control Oxygen Effects on Bone Marrow Progenitor Cells: The Enrichment of Multiple Olfactory Receptors as Potential Microbiome Sensors
Source: Int J Mol Sci. 2023 Nov 28;24(23):16884. doi: 10.3390/ijms242316884 (PMC10706615; doi:10.3390/ijms242316884)
Supplement: Supplementary file 1 [file ijms-24-16884-s001.zip]

Archive with 4 entries (3 files):
- ijms-2663640-supplementary/
- ijms-2663640-supplementary/ijms-2663640-supplementary.pdf
- ijms-2663640-supplementary/Supplement Excel File A.xlsx
- ijms-2663640-supplementary/Supplement Excel File B.xlsx
