# Supplementary material for: AhR and CYP1B1 Control Oxygen Effects on Bone Marrow Progenitor Cells: The Enrichment of Multiple Olfactory Receptors as Potential Microbiome Sensors
Source: Int J Mol Sci. 2023 Nov 28;24(23):16884. doi: 10.3390/ijms242316884 (PMC10706615; doi:10.3390/ijms242316884)
Supplement: Supplementary file 1 [file ijms-24-16884-s001.zip › ijms-2663640-supplementary/Supplement Excel File A.xlsx]

## Sheet: All
FeatureNum	GeneName	Cy 3	Cy 5		Feature Number		Gene	logFC	1b1-ko vs control	P.Value		logFC	1a1-ko control vs WT control (FC)	P.Value		logFC	DKO control vs WT control (FC)	P.Value		logFC	WT BP 6 h vs control (FC)	P.Value		logFC	WT BP 12 h vs control (FC)	P.Value		logFC	WT BP 24h vs control (FC)	P.Value		logFC	WT TCDD 12 h vs WT control (FC)	P.Value		logFC	Ahrd BP vs WT control (FC)	P.Value		logFC	1b1-ko DMBA vs WT control (FC)	P.Value		logFC	1a1-ko BP vs WT control (FC)	P.Value		logFC	1a1-ko BP vs 1a1-ko control (FC)
15623	2006-02-28	3.64903	2.09281		15623		2015-03-01	0	-1	1		-0.352376	-1.27666	0.315404		0	-1	1		0	-1	1		0.310611	1.24023	0.328204		0.312481	1.24184	0.323625		0	-1	1		0	-1	1		0.693825	1.61757	0.194163		0	-1	1		0.352376	1.27666
30820	2006-02-28	1476.11	1442.92		30820		2015-03-01	0.540993	1.45497	0.0487079		0.186652	1.13812	0.224701		0.268402	1.20447	0.329801		0.0180634	1.0126	0.944273		-0.191109	-1.14164	0.333122		-0.16909	-1.12435	0.270533		0.144542	1.10538	0.377453		0.385755	1.30654	0.0749374		0.0338735	1.02376	0.851285		0.419221	1.33721	0.0898026		0.232569	1.17493
9706	2006-03-01	108.375	49.4772		9706		2015-03-02	-2.34156	-5.06849	0.000992143		-0.810201	-1.75346	0.00424437		-0.529581	-1.44351	0.0932813		-0.418504	-1.33654	0.0658907		-1.08087	-2.11531	0.0906365		-1.48109	-2.7916	0.00137939		-1.1077	-2.15502	0.000342748		-2.75205	-6.73673	0.000112588		-0.777445	-1.71409	0.042438		-1.8945	-3.71793	0.0402451		-1.0843	-2.12034
20389	2006-03-01	69.0501	68.3149		20389		2015-03-02	-1.43585	-2.70542	0.0552758		-0.860364	-1.8155	0.00306057		-0.53285	-1.44678	0.167641		0.141719	1.10322	0.560318		0.125544	1.09092	0.754971		-0.217524	-1.16274	0.401219		-0.667936	-1.5888	0.0465942		-0.378022	-1.29956	0.337146		0.397331	1.31707	0.252527		-0.753821	-1.68625	0.0618153		0.106542	1.07664
24005	2006-03-01	9156.52	9387.26		24005		2015-03-02	-0.495751	-1.41005	0.0348947		-0.127469	-1.09238	0.460417		0.0421351	1.02964	0.857416		0.750146	1.68196	0.00809975		0.42849	1.34582	0.110936		0.393516	1.31359	0.155641		0.164674	1.12091	0.258187		-0.713073	-1.63929	0.0169387		-0.665869	-1.58652	0.020772		0.0381953	1.02683	0.827774		0.165665	1.12168
17901	2006-03-02	1926.94	1755.77		17901		2015-03-03	-0.910515	-1.87972	0.000931297		-0.0335671	-1.02354	0.742306		0.133254	1.09677	0.339628		0.208338	1.15536	0.107056		-0.395174	-1.3151	0.190501		0.17693	1.13048	0.0952354		0.0206906	1.01444	0.848423		-0.73715	-1.66688	0.00194064		-0.896533	-1.86159	0.0024113		-0.0554317	-1.03917	0.728983		-0.0218646	-1.01527
20235	2006-03-02	269.082	279.49		20235		2015-03-03	-0.376554	-1.29824	0.296411		0.309765	1.23951	0.268717		1.60247	3.03662	0.0265565		0.167914	1.12343	0.560695		-0.78268	-1.72032	0.0427135		-0.321745	-1.24984	0.357431		0.190029	1.14079	0.505415		1.05214	2.07361	0.0155341		-0.164493	-1.12077	0.665252		-0.384842	-1.30572	0.468578		-0.694606	-1.61844
30874	2006-03-02	55.9699	13.6747		30874		2015-03-03	-1.62402	-3.08232	0.031869		-1.25463	-2.38606	0.0127933		-1.018	-2.02511	0.143406		-1.21599	-2.323	0.0646465		-1.04964	-2.07001	0.0203865		-1.29737	-2.45781	0.101262		-1.09913	-2.14226	0.0198927		-1.4403	-2.71377	0.0140232		-2.02741	-4.07673	0.0121795		-2.24578	-4.74294	0.0410712		-0.991147	-1.98777
9678	2006-03-03	21.259	49.7325		9678		2015-03-04	0.682898	1.60536	0.157227		0.62902	1.54651	0.0708651		0.943035	1.92257	0.168694		1.05854	2.08282	0.0381598		0.125409	1.09082	0.71057		0.486861	1.40139	0.232962		0.20007	1.14875	0.569314		0.303423	1.23407	0.589638		0.859968	1.815	0.331449		0.780317	1.71751	0.0681142		0.151297	1.11057
37377	2006-03-03	3.89584	2.58094		37377		2015-03-04	0.155177	1.11356	0.307957		0	-1	1		0	-1	1		0	-1	1		0.404082	1.32325	0.311967		0	-1	1		0	-1	1		0	-1	1		-0.434378	-1.35133	0.208894		0.403259	1.32249	0.318336		0.403259	1.32249
22385	2006-03-04	8215.19	8458.55		22385		2015-03-05	-0.773432	-1.70933	0.00345312		-0.358782	-1.28234	0.0149273		0.38749	1.30812	0.0802402		0.139928	1.10185	0.36772		-0.0680794	-1.04832	0.745465		0.190021	1.14078	0.13345		0.0795452	1.05668	0.483622		-1.23641	-2.35612	0.000357266		-0.428754	-1.34607	0.0439084		-0.230596	-1.17332	0.129989		0.128186	1.09292
38981	2006-03-04	6887.51	6755.58		38981		2015-03-05	-0.0152866	-1.01065	0.891946		-0.0897636	-1.0642	0.468156		0.404503	1.32363	0.0395167		0.0757049	1.05388	0.710179		-0.0708807	-1.05036	0.664473		-0.14056	-1.10233	0.312584		0.109296	1.0787	0.334741		-1.08122	-2.11583	0.000295005		0.237219	1.17872	0.108487		-0.00825947	-1.00574	0.950071		0.0815041	1.05812
13952	2006-03-05	569.043	564.257		13952		2015-03-06	-0.621758	-1.53875	0.0217482		-0.0179189	-1.0125	0.915694		0.224708	1.16854	0.427064		0.351178	1.2756	0.122602		0.127003	1.09202	0.649783		0.393629	1.31369	0.145879		0.0478794	1.03374	0.786548		-1.02955	-2.04138	0.00577975		0.000218145	1.00015	0.999082		-0.15628	-1.11441	0.407451		-0.138361	-1.10065
23680	2006-03-05	2601.88	2790.64		23680		2015-03-06	0.513184	1.4272	0.0281971		0.135038	1.09812	0.348313		0.499113	1.41334	0.10248		0.241643	1.18234	0.195725		0.295098	1.22697	0.126242		0.321227	1.24939	0.0911323		0.521725	1.43567	0.00971121		-0.980975	-1.9738	0.00486581		0.652887	1.57231	0.0136309		0.246591	1.1864	0.202448		0.111553	1.08039
25468	2006-03-05	594.179	379.685		25468		2015-03-06	-1.27167	-2.41441	0.00344686		-0.392336	-1.31252	0.0681424		-0.644492	-1.56319	0.115641		-0.449765	-1.36582	0.0896009		-0.530573	-1.4445	0.135385		0.115859	1.08362	0.65152		-0.812872	-1.7567	0.0100583		-1.37686	-2.59703	0.00331		-0.296428	-1.2281	0.239758		-0.784076	-1.72199	0.0148679		-0.39174	-1.31197
5909	2006-03-06	1050.56	853.377		5909		2015-03-07	-0.688737	-1.61187	0.00170589		-0.439858	-1.35647	0.0106806		-0.225591	-1.16926	0.135456		0.0168489	1.01175	0.899007		0.0656033	1.04652	0.760934		-0.237602	-1.17903	0.133597		-0.204263	-1.1521	0.222052		-0.521404	-1.43535	0.00425294		-0.241106	-1.1819	0.161641		-0.611276	-1.52761	0.00561369		-0.171418	-1.12616
9768	2006-03-06	173.938	80.4078		9768		2015-03-07	-1.10047	-2.14424	0.0335408		-0.805876	-1.74821	0.0292694		-0.753607	-1.686	0.232158		-0.544729	-1.45875	0.222859		-0.621501	-1.53847	0.0947631		-0.344497	-1.26971	0.274093		-1.10971	-2.15802	0.0173893		0.00551373	1.00383	0.987999		-0.290456	-1.22303	0.445099		-1.50687	-2.84193	0.00924845		-0.700997	-1.62563
17808	2006-03-06	3953.25	3227.92		17808		2015-03-07	-0.363731	-1.28675	0.0262207		-0.161459	-1.11842	0.27908		0.24461	1.18477	0.157631		0.293692	1.22577	0.0498321		0.362945	1.28605	0.121256		-0.15797	-1.11572	0.289667		-0.154662	-1.11316	0.227081		-0.0475966	-1.03354	0.693966		0.363487	1.28653	0.0485989		-0.319939	-1.24828	0.0646658		-0.15848	-1.11611
31093	2006-03-07	16070.7	18837.8		31093		2015-03-08	-0.0998328	-1.07165	0.495819		-0.225382	-1.16909	0.0992771		0.576501	1.49123	0.0409175		0.132345	1.09607	0.495437		-0.24497	-1.18507	0.179561		-0.0494354	-1.03486	0.745508		0.0640305	1.04538	0.607056		0.324887	1.25257	0.0966168		0.0673157	1.04777	0.651832		-0.137197	-1.09977	0.405775		0.0881853	1.06303
32669	2006-03-08	101.788	98.8484		32669		2015-03-09	-0.406512	-1.32548	0.130645		-0.171402	-1.12615	0.286896		-0.843586	-1.79451	0.0292252		0.181247	1.13386	0.384321		0.157821	1.1156	0.351557		0.828596	1.77596	0.00288994		-0.745987	-1.67712	0.0332827		0.495165	1.40948	0.0353656		-0.18288	-1.13515	0.368542		0.0766832	1.05459	0.754818		0.248085	1.18763
8030	2006-03-09	4.7123	21.1593		8030		2015-03-10	1.09782	2.1403	0.18764		0.542613	1.45661	0.39388		1.23668	2.35655	0.320679		1.08319	2.11871	0.199876		1.36568	2.57698	0.121916		0.51915	1.43311	0.391842		0.886472	1.84865	0.220054		1.33816	2.52829	0.127294		1.04978	2.07022	0.20205		1.03795	2.05331	0.127031		0.495338	1.40965
35780	2006-03-09	101.454	156.693		35780		2015-03-10	0.86306	1.81889	0.198223		0.450411	1.36643	0.354819		0.715255	1.64177	0.457726		0.233443	1.17564	0.699251		0.571719	1.48629	0.252247		0.285602	1.21892	0.557727		0.418266	1.33632	0.520349		1.02677	2.03746	0.146834		0.425114	1.34268	0.504896		0.69367	1.61739	0.194882		0.243259	1.18366
529	2006-03-10	4.55707	8.27764		529		2015-03-11	-0.850659	-1.80332	0.64357		-1.05239	-2.07396	0.45933		-2.07287	-4.20723	0.467725		-1.60875	-3.04988	0.388988		-1.67248	-3.18762	0.278201		-1.74821	-3.3594	0.257325		-0.826535	-1.77342	0.560276		-0.807754	-1.75048	0.65447		-1.61688	-3.06712	0.38525		-1.16499	-2.24232	0.42404		-0.112605	-1.08118
13094	2006-03-10	33.9792	109.712		13094		2015-03-11	2.61398	6.12192	0.017117		1.25843	2.39235	0.0590674		1.8994	3.73059	0.154238		1.24815	2.37537	0.136055		1.2659	2.40477	0.0609985		0.545707	1.45974	0.364903		0.761718	1.69551	0.215779		0.811798	1.7554	0.2906		2.10513	4.30237	0.0307619		2.11442	4.33017	0.0144626		0.855994	1.81001
12391	2006-08-31	206.73	183.828		12391		2015-09-01	-0.0589065	-1.04168	0.800361		0.32171	1.24981	0.137771		-0.675705	-1.59738	0.123301		0.0446238	1.03141	0.860967		0.0506192	1.03571	0.837189		0.379341	1.30075	0.2287		-0.250362	-1.18951	0.380281		-0.236528	-1.17815	0.336008		0.26662	1.20299	0.327984		0.161569	1.1185	0.481293		-0.160141	-1.1174
20565	2006-09-01	193.84	160.644		20565		2015-09-02	-0.809251	-1.7523	0.00179226		-0.319744	-1.24811	0.0421877		-0.487191	-1.40171	0.039782		-0.665086	-1.58566	0.0140075		-0.698193	-1.62247	0.0228076		-0.371277	-1.2935	0.0720919		-0.450587	-1.3666	0.00482662		-1.69711	-3.24251	0.000101311		-0.706394	-1.63172	0.010878		-0.696158	-1.62018	0.00763069		-0.376415	-1.29811
34339	2006-09-01	13483.1	14485.2		34339		2015-09-02	0.711004	1.63694	0.0170444		0.146604	1.10696	0.36797		0.0840536	1.05999	0.76652		-0.140891	-1.10259	0.484824		-0.347649	-1.27248	0.206033		0.131362	1.09533	0.477361		0.331423	1.25825	0.0962258		0.459667	1.37522	0.0656711		0.422174	1.33995	0.0832838		0.0946576	1.06781	0.608343		-0.0519467	-1.03666
24366	2006-09-02	9.92157	6.34922		24366		2015-09-03	-0.809416	-1.7525	0.351204		0.660892	1.58106	0.218297		-0.0705892	-1.05015	0.902756		0.779332	1.71634	0.128281		0.913001	1.88296	0.0237467		0.880376	1.84086	0.29151		0.247238	1.18693	0.474629		2.68502	6.43088	0.00911091		-0.0549176	-1.0388	0.902902		-0.196639	-1.14603	0.546876		-0.857531	-1.81194
38763	2006-09-02	4.33068	2.92685		38763		2015-09-03	0.945728	1.92616	0.0543902		-0.0210069	-1.01467	0.916814		0.120206	1.08689	0.632531		0.120206	1.08689	0.499778		0.141299	1.1029	0.589399		-0.353387	-1.27756	0.454795		0.693699	1.61742	0.242405		-0.0981403	-1.07039	0.665612		-0.0959926	-1.0688	0.678642		-0.0455744	-1.03209	0.949557		-0.0245675	-1.01717
27182	2006-09-03	158.183	168.551		27182		2015-09-04	-0.549722	-1.4638	0.0244092		0.0529136	1.03736	0.741574		0.188445	1.13953	0.235868		-0.825829	-1.77255	0.00224623		-1.01693	-2.02361	0.00875845		-0.747237	-1.67857	0.00643416		-0.20391	-1.15182	0.646255		0.451502	1.36746	0.00848437		-0.415425	-1.33369	0.074671		-0.570181	-1.48471	0.115958		-0.623094	-1.54018
22309	2006-09-04	114.741	98.2784		22309		2015-09-05	0.433096	1.35013	0.239364		0.581817	1.49673	0.0359433		-0.272889	-1.20822	0.518819		-0.0469034	-1.03305	0.908754		-0.268767	-1.20478	0.291281		0.968977	1.95745	0.126528		-0.965214	-1.95235	0.145788		0.212792	1.15893	0.844576		0.469258	1.3844	0.145524		-0.531157	-1.44509	0.35409		-1.11297	-2.16291
26576	2006-09-04	3062.49	2992.15		26576		2015-09-05	0.399314	1.31888	0.0543134		0.4438	1.36018	0.00983903		-0.119687	-1.0865	0.462914		-0.134915	-1.09803	0.303593		0.150811	1.11019	0.311298		0.56129	1.47559	0.0519444		-0.246049	-1.18595	0.215961		1.0381	2.05352	0.00143886		0.732684	1.66173	0.00657595		-0.308376	-1.23831	0.274937		-0.752175	-1.68433
23626	2006-09-05	38.1417	14.9552		23626		2015-09-06	-1.12971	-2.18815	0.0891764		0.717711	1.64457	0.3051		-0.450239	-1.36627	0.594473		0.284957	1.21837	0.615329		0.0408108	1.02869	0.933081		-0.710384	-1.63624	0.291606		-0.348947	-1.27363	0.439152		-0.13311	-1.09666	0.820343		-0.225687	-1.16933	0.686668		-0.652341	-1.57172	0.17377		-1.37005	-2.5848
26607	2006-09-05	409.14	342.502		26607		2015-09-06	-0.976038	-1.96706	0.0143272		-0.0695	-1.04935	0.763458		-0.607062	-1.52315	0.140407		0.331118	1.25799	0.200694		0.148418	1.10835	0.574211		0.325833	1.25339	0.193748		-0.453597	-1.36945	0.0970133		-0.735611	-1.6651	0.151796		-0.600484	-1.51623	0.0630512		-0.106174	-1.07637	0.596647		-0.0366735	-1.02575
35904	2006-09-05	2451.95	1957.73		35904		2015-09-06	-0.883743	-1.84516	0.00864679		-0.36654	-1.28926	0.199354		-1.08122	-2.11582	0.0268046		-0.0832852	-1.05943	0.680509		0.170943	1.12579	0.374312		0.637635	1.55578	0.00961768		-0.585197	-1.50024	0.0119056		-1.54334	-2.91469	0.000993768		-0.230571	-1.1733	0.30825		-0.553858	-1.46801	0.0227909		-0.187318	-1.13864
42543	2006-09-05	544.705	528.908		42543		2015-09-06	-0.360512	-1.28388	0.347837		-0.280906	-1.21496	0.387551		-0.517681	-1.43165	0.380526		0.117381	1.08476	0.746738		0.357623	1.28131	0.264751		-0.0124987	-1.0087	0.965317		-0.0123134	-1.00857	0.970231		-0.179681	-1.13263	0.675226		-0.606981	-1.52307	0.160258		0.127285	1.09224	0.704907		0.408191	1.32702
27946	2006-09-06	8545.41	6540.89		27946		2015-09-07	-0.595847	-1.51136	0.0137967		-0.423027	-1.34074	0.017981		-0.236006	-1.17773	0.313248		-0.306481	-1.23669	0.106159		-0.148742	-1.1086	0.670918		0.283748	1.21735	0.10641		-0.611665	-1.52802	0.0493289		-1.58832	-3.00699	0.000306038		-0.605526	-1.52153	0.0147892		-0.442567	-1.35902	0.0274689		-0.0195405	-1.01364
42434	2006-09-07	4999.66	8777.89		42434		2015-09-08	0.909565	1.87848	0.0689413		0.65241	1.57179	0.0659697		1.61132	3.05532	0.0567256		0.344039	1.26931	0.384578		-0.953592	-1.93669	0.0295589		-0.0321376	-1.02253	0.922479		1.42416	2.68359	0.0110299		0.220039	1.16477	0.568046		0.204004	1.15189	0.596148		0.68046	1.60265	0.0712718		0.0280504	1.01963
22194	2006-09-08	5376.34	5823.4		22194		2015-09-09	-0.42852	-1.34585	0.0207271		0.25031	1.18946	0.177124		-0.425974	-1.34348	0.0631631		-0.0400066	-1.02812	0.794078		0.113354	1.08174	0.535052		1.31203	2.48291	0.00865253		-0.639996	-1.55833	0.0229933		0.331216	1.25807	0.0491898		0.240988	1.1818	0.120413		-0.239019	-1.18019	0.32772		-0.489328	-1.40379
8451	2006-09-09	60.8289	35.839		8451		2015-09-10	-0.354103	-1.27819	0.508761		-0.0846462	-1.06043	0.822643		-0.886325	-1.84846	0.283128		-0.311793	-1.24125	0.551731		-0.468504	-1.38367	0.269703		-0.0975546	-1.06996	0.811231		-1.04924	-2.06944	0.0509346		-1.42194	-2.67945	0.0381766		-0.324646	-1.25236	0.563387		-0.421222	-1.33906	0.361551		-0.336576	-1.26276
14624	2006-09-09	3.84435	2.24042		14624		2015-09-10	0.175635	1.12946	0.457484		-0.145906	-1.10643	0.675501		0.175635	1.12946	0.612135		0.175635	1.12946	0.459723		0.70614	1.63143	0.159188		0.175635	1.12946	0.357988		0.175635	1.12946	0.357446		0.175635	1.12946	0.454356		0.290486	1.22305	0.271981		0.574565	1.48923	0.200183		0.720471	1.64772
25297	2006-09-09	55.4386	18.9898		25297		2015-09-10	-1.22058	-2.33041	0.137456		-0.383737	-1.30472	0.498549		-1.18487	-2.27343	0.311534		-0.408568	-1.32737	0.564424		-0.474279	-1.38922	0.574453		0.153994	1.11265	0.793143		-2.38655	-5.22906	0.0164258		-1.65527	-3.14982	0.0643066		-0.189233	-1.14016	0.782037		-1.20344	-2.30289	0.0667152		-0.819706	-1.76505
37102	2006-09-10	1858.26	1220.8		37102		2015-09-11	-1.07889	-2.11242	0.00119115		-0.963157	-1.94957	0.01444		0.244697	1.18484	0.126595		-0.43349	-1.3505	0.013151		-0.718285	-1.64523	0.00379481		-1.00375	-2.0052	0.0213805		-0.656043	-1.57576	0.066745		-0.152075	-1.11117	0.298041		0.106269	1.07644	0.700805		-1.28409	-2.43528	0.000172397		-0.320928	-1.24913
41258	2006-09-10	3138.66	2621.47		41258		2015-09-11	0.833534	1.78205	0.00461989		0.112252	1.08091	0.398593		-0.289346	-1.22209	0.241227		-0.152358	-1.11138	0.355859		-0.157864	-1.11563	0.638387		-0.376061	-1.29779	0.0708326		-0.308338	-1.23828	0.121709		-0.109279	-1.07869	0.473475		0.450443	1.36646	0.0575392		0.28713	1.22021	0.162172		0.174878	1.12887
17711	2006-09-11	4.67924	7.89988		17711		2015-09-12	0.861666	1.81714	0.0348929		0.32852	1.25572	0.239991		1.21099	2.31497	0.0588901		0.859671	1.81462	0.0346655		0.439368	1.35601	0.187895		0.56875	1.48324	0.0604131		0.206803	1.15413	0.662574		0.298365	1.22975	0.333632		1.1325	2.19238	0.0609823		0.738131	1.66801	0.16259		0.409611	1.32833
31424	2006-09-11	20.4708	33.4896		31424		2015-09-12	1.11554	2.16676	0.086594		0.160291	1.11751	0.471391		0.781781	1.71925	0.126406		-0.113979	-1.08221	0.695024		0.136469	1.09921	0.803501		0.466103	1.38137	0.1776		0.787011	1.7255	0.119103		0.323438	1.25131	0.265799		0.157814	1.1156	0.715485		0.426418	1.34389	0.12791		0.266127	1.20258
3218	2006-09-13	24.0033	21.9883		3218		2015-09-14	-1.05846	-2.08271	0.235503		0.0475639	1.03352	0.856347		0.0980818	1.07035	0.815248		0.512941	1.42696	0.121253		0.291097	1.22357	0.398198		-0.0105193	-1.00732	0.965707		0.152371	1.11139	0.549613		0.307505	1.23757	0.303763		0.232706	1.17504	0.520776		0.129493	1.09391	0.608306		0.0819294	1.05843
16869	2006-09-13	1589.88	1628.81		16869		2015-09-14	-0.492539	-1.40692	0.0176071		0.491205	1.40562	0.00494698		0.124895	1.09043	0.493429		0.315827	1.24472	0.118937		0.230487	1.17323	0.178413		0.345444	1.27054	0.0863777		0.183647	1.13575	0.147558		0.201324	1.14975	0.17048		-0.0153258	-1.01068	0.917898		0.465032	1.38035	0.0385481		-0.0261726	-1.01831
7158	2006-09-14	20542.2	16168.4		7158		2015-09-15	-0.2487	-1.18814	0.142322		-0.490305	-1.40474	0.00746208		-0.207219	-1.15446	0.351634		-0.416244	-1.33445	0.0450689		-0.105028	-1.07551	0.502079		-0.0439155	-1.03091	0.770203		-0.358544	-1.28213	0.0308273		-0.340591	-1.26628	0.0637406		0.0103183	1.00718	0.946785		-0.561506	-1.47581	0.0141974		-0.0712008	-1.05059
4161	9130022000000000	4.67816	2.53145		4161		9130022000000000	0	-1	1		-0.104622	-1.07521	0.430503		0	-1	1		0.379274	1.30069	0.21585		-0.3913	-1.31158	0.313573		0	-1	1		0	-1	1		0	-1	1		0.330919	1.25781	0.225538		0.97654	1.96774	0.0827965		1.08116	2.11574
39619	4.93242e+23	4.39941	3.0116		39619		4.93242e+23	-1.14082	-2.20506	0.000619128		-0.267163	-1.20344	0.263567		0.0715826	1.05087	0.683819		0.558559	1.4728	0.167905		0.50677	1.42087	0.107939		0.350512	1.27501	0.252295		0.229564	1.17248	0.238341		0.0715826	1.05087	0.563095		-0.221599	-1.16603	0.379988		0.243744	1.18406	0.348432		0.510906	1.42494
17739	0610005C13Rik	19.4755	40.915		17739		0610005C13Rik	2.05897	4.16687	0.0386466		0.943015	1.92254	0.139046		1.95542	3.87829	0.149961		0.906261	1.87418	0.246431		0.929462	1.90457	0.146736		1.1689	2.2484	0.0848333		0.781682	1.71913	0.237634		0.904378	1.87174	0.257295		1.42293	2.68129	0.0957989		1.67086	3.18405	0.0726243		0.72785	1.65617
30274	0610006I08Rik	3120.8	2810.51		30274		0610006I08Rik	-0.573065	-1.48768	0.0261902		-0.195836	-1.14539	0.142029		-0.532155	-1.44609	0.0485132		-0.237978	-1.17934	0.143583		-0.000324248	-1.00022	0.998738		0.393312	1.31341	0.0120624		-0.474026	-1.38898	0.0234591		-0.206844	-1.15416	0.207327		0.114175	1.08236	0.435381		-0.274913	-1.20992	0.188096		-0.0790772	-1.05634
30578	0610007C21Rik	3210.94	3708.76		30578		0610007C21Rik	-0.122063	-1.08829	0.488797		-0.531591	-1.44552	0.0175111		0.17036	1.12534	0.50507		0.121093	1.08756	0.497948		0.0716441	1.05091	0.67308		-0.148538	-1.10845	0.360577		-0.0818438	-1.05837	0.627335		-1.21127	-2.31541	0.00159238		-0.129575	-1.09397	0.491532		-0.0892364	-1.06381	0.768788		0.442355	1.35882
7106	0610007L01Rik	2501.29	1990.35		7106		0610007L01Rik	-0.855605	-1.80952	0.0523652		-0.0586852	-1.04152	0.826592		-0.784995	-1.72309	0.192764		-0.0294953	-1.02066	0.931422		-0.181441	-1.13402	0.581523		0.56292	1.47726	0.0862854		-0.150192	-1.10972	0.581885		-0.391712	-1.31195	0.283597		-0.112894	-1.0814	0.737912		-0.637925	-1.55609	0.150834		-0.57924	-1.49406
7924	0610007L01Rik	10600.6	9554.27		7924		0610007L01Rik	0.381523	1.30272	0.0198826		0.0141343	1.00985	0.924847		0.234112	1.17618	0.164367		0.250158	1.18934	0.179583		0.261065	1.19836	0.23865		0.285252	1.21862	0.0550887		0.284418	1.21792	0.112745		-0.548684	-1.46275	0.0112254		0.676752	1.59854	0.00349533		-0.0340415	-1.02388	0.816988		-0.0481758	-1.03396
27618	0610007N19Rik	17.4838	17.7064		27618		0610007N19Rik	0.700387	1.62494	0.32609		0.0381791	1.02682	0.939065		-0.0816974	-1.05826	0.931996		-0.223778	-1.16779	0.722253		0.334194	1.26067	0.503677		0.358809	1.28237	0.518949		-0.146701	-1.10704	0.821703		-0.137454	-1.09996	0.833642		0.72294	1.65054	0.322463		0.907814	1.8762	0.117659		0.869635	1.8272
12181	0610007P08Rik	82.3039	43.3911		12181		0610007P08Rik	-1.83555	-3.56907	0.000422473		-0.389773	-1.31019	0.0369473		-0.220597	-1.16522	0.403799		-0.480989	-1.3957	0.0910063		-0.544139	-1.45815	0.0673783		0.514383	1.42838	0.0869172		-1.05809	-2.08217	0.0191841		-1.15235	-2.22275	0.00433435		-0.471704	-1.38675	0.0462123		-1.27186	-2.41473	0.00471826		-0.882087	-1.84304
22812	0610007P08Rik	251.232	155.487		22812		0610007P08Rik	-1.13909	-2.20242	0.0347203		-0.357087	-1.28084	0.269746		-0.64286	-1.56142	0.309127		-0.300124	-1.23125	0.443848		-0.265942	-1.20242	0.583585		0.123621	1.08947	0.722853		-0.636106	-1.55413	0.0917453		-0.386164	-1.30691	0.337342		-0.494423	-1.40876	0.241617		-0.786128	-1.72444	0.04619		-0.429041	-1.34634
24722	0610007P08Rik	85.4176	65.7194		24722		0610007P08Rik	-1.29096	-2.44691	0.0024425		-0.0700788	-1.04977	0.760043		0.100786	1.07236	0.740593		0.0867224	1.06195	0.692468		0.0414539	1.02915	0.904688		0.193449	1.14349	0.383348		-1.09847	-2.14127	0.026083		-1.10921	-2.15728	0.0668136		-0.271007	-1.20665	0.304579		-0.638814	-1.55705	0.143167		-0.568735	-1.48322
32599	0610007P08Rik	17.6524	8.79027		32599		0610007P08Rik	-0.356165	-1.28002	0.520392		-0.231634	-1.17416	0.600844		-0.172458	-1.12698	0.83085		-0.182843	-1.13512	0.754636		0.020556	1.01435	0.965787		0.447678	1.36384	0.355889		-0.596163	-1.51169	0.235708		-1.47419	-2.77828	0.0714126		-0.612974	-1.52941	0.335711		-0.847523	-1.79941	0.160584		-0.615888	-1.5325
10925	0610007P14Rik	7716.98	8019.72		10925		0610007P14Rik	0.14893	1.10875	0.221565		-0.0147389	-1.01027	0.884996		0.0488492	1.03444	0.730482		-0.250709	-1.18979	0.0849426		-0.280544	-1.21465	0.160018		-0.286303	-1.21951	0.037948		-0.230505	-1.17325	0.200293		0.521536	1.43548	0.00576944		0.197109	1.1464	0.169335		-0.0731547	-1.05201	0.648991		-0.0584158	-1.04132
19070	0610007P22Rik	1342.91	1172.57		19070		0610007P22Rik	-0.443759	-1.36014	0.0795964		-0.334481	-1.26092	0.078413		-0.135286	-1.09831	0.643262		-0.123368	-1.08928	0.592212		-0.237836	-1.17922	0.36726		-0.127577	-1.09246	0.456717		-0.118057	-1.08527	0.473752		0.592597	1.50796	0.0362708		-0.508132	-1.42221	0.0546245		-0.119468	-1.08633	0.658998		0.215013	1.16071
18349	0610009B14Rik	27.4256	24.7942		18349		0610009B14Rik	0.83821	1.78783	0.220176		-0.251978	-1.19084	0.604388		0.357348	1.28107	0.673081		-0.184364	-1.13632	0.815426		0.04415	1.03108	0.931778		-0.248359	-1.18785	0.576866		0.396699	1.31649	0.512575		-0.176289	-1.12997	0.768464		0.414979	1.33328	0.465102		0.560137	1.47441	0.24577		0.812114	1.75578
16045	0610009B22Rik	1909.84	2323.59		16045		0610009B22Rik	0.243749	1.18407	0.303927		-0.646453	-1.56532	0.0118907		0.14794	1.10799	0.65495		-0.357334	-1.28106	0.169635		-0.275493	-1.21041	0.25827		-0.462807	-1.37822	0.102048		-0.404207	-1.32336	0.134209		-0.150965	-1.11031	0.500836		0.126688	1.09178	0.582314		-0.415478	-1.33374	0.155		0.230975	1.17363
31433	0610009B22Rik	1684.82	1900.12		31433		0610009B22Rik	0.0597281	1.04227	0.698539		-0.563064	-1.4774	0.00489217		-0.389416	-1.30986	0.138347		-0.355167	-1.27913	0.129425		-0.315043	-1.24405	0.190071		-0.488835	-1.40331	0.0416736		-0.680169	-1.60233	0.015067		-0.119566	-1.08641	0.451495		0.208058	1.15513	0.233572		-0.549178	-1.46325	0.0318659		0.0138851	1.00967
8946	0610009D07Rik	92.9586	113.931		8946		0610009D07Rik	0.237636	1.17906	0.65482		0.484794	1.39939	0.311989		1.08333	2.11892	0.239431		0.920963	1.89338	0.160183		1.00076	2.00105	0.0790579		-0.413519	-1.33193	0.381128		0.691081	1.61449	0.220373		2.05692	4.16097	0.014417		0.237176	1.17868	0.658959		0.720674	1.64795	0.142613		0.23588	1.17762
12959	0610009D07Rik	17325.8	22586.3		12959		0610009D07Rik	0.567049	1.48149	0.0545151		-0.197576	-1.14677	0.2987		0.363702	1.28672	0.322098		-0.0417204	-1.02934	0.853703		0.0627369	1.04445	0.755045		-0.61535	-1.53193	0.0191932		0.406508	1.32547	0.0894734		0.601494	1.51729	0.0450881		0.145618	1.1062	0.534758		0.163701	1.12016	0.52789		0.361276	1.28456
21197	0610009K14Rik	3.41065	2.06609		21197		0610009K14Rik	0	-1	1		0	-1	1		0	-1	1		0	-1	1		0.0885284	1.06329	0.558359		0	-1	1		0	-1	1		0	-1	1		0	-1	1		0	-1	1		0	-1
445	0610009O20Rik	62.6351	44.656		445		0610009O20Rik	-3.13666	-8.79488	0.0421707		-1.82868	-3.55213	0.0632748		-0.612103	-1.52849	0.698169		-1.93054	-3.81198	0.111645		-3.2694	-9.64245	0.0689024		-1.53973	-2.90739	0.0978858		-2.15552	-4.45528	0.037943		-2.873	-7.32585	0.0431513		-1.61314	-3.05918	0.166258		-2.09108	-4.26066	0.0368853		-0.262393	-1.19947
35487	0610009O20Rik	116.418	82.4144		35487		0610009O20Rik	-0.667505	-1.58832	0.110928		-0.421111	-1.33896	0.255676		-0.00154244	-1.00107	0.997446		-0.446777	-1.36299	0.225279		-0.189555	-1.14041	0.509378		0.209146	1.156	0.467743		-1.16388	-2.24059	0.0208915		1.0318	2.04458	0.0265342		-0.0581794	-1.04115	0.855944		-0.758365	-1.69157	0.0340025		-0.337253	-1.26335
43816	0610009O20Rik	872.281	1124.64		43816		0610009O20Rik	0.287523	1.22054	0.219153		0.332625	1.2593	0.101846		0.459217	1.3748	0.207978		-0.253534	-1.19212	0.294358		-0.0325415	-1.02281	0.865779		-0.493468	-1.40782	0.0279607		0.202926	1.15103	0.491254		0.442989	1.35942	0.0857022		-0.045867	-1.0323	0.842111		0.161107	1.11815	0.449381		-0.171518	-1.12624
13181	0610010D20Rik	12.3476	21.9625		13181		0610010D20Rik	0.863159	1.81902	0.0560953		0.138956	1.10111	0.630233		0.399491	1.31904	0.468919		-0.608939	-1.52514	0.137243		0.0961383	1.06891	0.798463		-0.162135	-1.11894	0.614903		0.425801	1.34332	0.380137		0.413163	1.3316	0.279817		0.55298	1.46711	0.166299		1.27924	2.4271	0.0206508		1.14028	2.20424
15335	0610010E21Rik	1738.43	1721.36		15335		0610010E21Rik	-0.452546	-1.36845	0.0207342		-0.243528	-1.18388	0.0511584		-0.100299	-1.072	0.512335		0.260316	1.19774	0.0748893		0.153827	1.11252	0.34819		0.00205342	1.00142	0.98414		0.164215	1.12056	0.248792		0.111808	1.08058	0.347464		-0.0854512	-1.06102	0.507636		-0.153375	-1.11217	0.350196		0.0901531	1.06448
4034	0610010F05Rik	21.7949	16.3661		4034		0610010F05Rik	-0.377021	-1.29866	0.376585		-0.349337	-1.27397	0.258867		0.186868	1.13829	0.664923		-0.230147	-1.17295	0.566589		-0.360975	-1.28429	0.322066		0.544896	1.45892	0.0611476		-0.408116	-1.32695	0.327892		-2.0216	-4.06033	0.00229986		-0.463637	-1.37901	0.176397		-0.722878	-1.65047	0.0682943		-0.373542	-1.29553
6975	0610010F05Rik	323.992	254.673		6975		0610010F05Rik	-0.92727	-1.90167	0.0042528		-0.481212	-1.39592	0.0336386		-0.439526	-1.35616	0.144095		-0.386089	-1.30685	0.0750211		-0.235346	-1.17719	0.360966		-0.158812	-1.11637	0.406939		-0.944267	-1.92421	0.00333066		-0.219593	-1.16441	0.479922		-0.44741	-1.36359	0.0548682		-0.647157	-1.56608	0.024628		-0.165945	-1.1219
30118	0610010F05Rik	81.2589	48.3835		30118		0610010F05Rik	-0.753082	-1.68539	0.0827493		-0.600615	-1.51636	0.0932403		0.261002	1.19831	0.628316		-0.19214	-1.14246	0.596352		-0.017202	-1.01199	0.969191		0.173406	1.12772	0.547076		-0.739917	-1.67008	0.130158		-1.20115	-2.29922	0.0247083		-0.353631	-1.27777	0.3942		-0.692818	-1.61644	0.0571463		-0.0922034	-1.066
9225	0610010K06Rik	1357.69	1058.06		9225		0610010K06Rik	-1.34634	-2.54266	0.000856336		-0.473457	-1.38843	0.0122711		-0.63025	-1.54783	0.0521796		0.0146284	1.01019	0.926731		-0.315067	-1.24407	0.259429		-0.108356	-1.078	0.573065		-0.373307	-1.29532	0.184801		-1.07486	-2.10652	0.00154946		-0.625341	-1.54258	0.0178308		-0.418629	-1.33666	0.0401715		0.054828	1.03874
7926	0610010K14Rik	1823.55	1921.77		7926		0610010K14Rik	-0.713894	-1.64023	0.00365751		-0.247456	-1.18711	0.0594481		-0.262056	-1.19919	0.151426		-0.107019	-1.077	0.465405		-0.149456	-1.10915	0.323736		-0.0446645	-1.03144	0.715816		-0.125465	-1.09086	0.264984		0.128642	1.09326	0.267532		-0.300783	-1.23181	0.0649331		-0.393078	-1.31319	0.0279779		-0.145622	-1.10621
41167	0610011F06Rik	1393.59	1791.29		41167		0610011F06Rik	0.372035	1.29418	0.108652		-0.00644657	-1.00448	0.967799		0.284458	1.21795	0.34413		0.0288063	1.02017	0.880599		0.116199	1.08388	0.529189		0.158081	1.1158	0.413348		0.370005	1.29236	0.16106		0.908698	1.87735	0.00705885		0.10817	1.07786	0.590251		0.251197	1.19019	0.265601		0.257644	1.19552
1175	0610011L14Rik	139.343	83.0011		1175		0610011L14Rik	-1.91969	-3.78342	0.00208505		-0.0481652	-1.03395	0.839065		-1.57892	-2.98746	0.0315137		-0.926355	-1.90047	0.0535962		-0.68514	-1.60786	0.119928		-0.202217	-1.15046	0.440835		-1.27068	-2.41275	0.00711895		-1.10584	-2.15224	0.015636		-0.758683	-1.69194	0.0662914		-0.622103	-1.53912	0.175313		-0.573938	-1.48858
12554	0610011L14Rik	21.1956	24.5418		12554		0610011L14Rik	1.18649	2.27598	0.0547228		-0.517807	-1.43178	0.207271		0.0682253	1.04843	0.729102		-0.126429	-1.09159	0.6442		-0.171408	-1.12616	0.711084		0.677468	1.59933	0.177958		0.884401	1.846	0.198529		0.622999	1.54007	0.175949		0.504867	1.41899	0.0239402		0.914835	1.88535	0.0160866		1.43264	2.69941
41346	0610012D14Rik	39.0531	57.4222		41346		0610012D14Rik	0.611632	1.52799	0.0111007		0.432465	1.34954	0.0611461		1.37629	2.59601	0.00544076		-0.52761	-1.44154	0.0172505		0.364259	1.28722	0.133583		0.488732	1.40321	0.00895201		0.397747	1.31745	0.335833		0.258477	1.19622	0.115493		0.838933	1.78873	0.0085743		1.04177	2.05875	0.00844795		0.609307	1.52553
17987	0610012E21Rik	3.30926	9.96229		17987		0610012E21Rik	0.0108419	1.00754	0.988108		0.028369	1.01986	0.969848		0.683922	1.6065	0.453156		0.320367	1.24865	0.608469		0.776244	1.71267	0.325985		0.789468	1.72844	0.197147		0.683922	1.6065	0.167674		0.683922	1.6065	0.269235		1.20094	2.29889	0.275779		0.748173	1.67966	0.149705		0.719804	1.64696
26830	0610012G03Rik	3280.38	4455.12		26830		0610012G03Rik	0.0140343	1.00978	0.96413		0.0751319	1.05346	0.766109		0.313814	1.24299	0.514458		0.0345228	1.02422	0.910945		-0.176081	-1.12981	0.502718		0.308984	1.23884	0.245121		0.260479	1.19788	0.377863		0.37565	1.29742	0.265055		-0.030913	-1.02166	0.920611		0.136581	1.0993	0.60804		0.0614495	1.04351
34520	0610012G03Rik	72.3063	100.98		34520		0610012G03Rik	-0.542063	-1.45605	0.120534		0.423897	1.34155	0.197086		0.807224	1.74984	0.128074		-0.153501	-1.11227	0.615481		0.254284	1.19274	0.423174		0.367286	1.28992	0.155693		0.479787	1.39454	0.0855797		-0.178529	-1.13173	0.624077		-0.0145962	-1.01017	0.959075		0.230448	1.1732	0.475971		-0.193449	-1.14349
1717	0610012H03Rik	19.1257	14.1721		1717		0610012H03Rik	-1.7615	-3.39051	0.112677		-1.10559	-2.15188	0.166926		-2.7723	-6.83197	0.125778		-1.19838	-2.29482	0.255603		-1.24277	-2.36652	0.205899		0.110135	1.07933	0.882796		-1.48447	-2.79814	0.192623		-4.27362	-19.3413	0.00814793		-1.18563	-2.27463	0.242362		-1.5183	-2.86453	0.14443		-0.412705	-1.33118
30465	0610025J13Rik	4.29093	8.58584		30465		0610025J13Rik	0.801419	1.74281	0.0819101		0.60884	1.52503	0.0352243		0.688774	1.61191	0.0937601		-0.502283	-1.41645	0.0633769		0.150167	1.1097	0.710802		1.10814	2.15568	0.0830993		0.444665	1.361	0.120092		1.07066	2.10039	0.0107867		0.554918	1.46909	0.386185		-0.0295096	-1.02067	0.927647		-0.638349	-1.55655
22257	0610025P10Rik	4038.15	4290.2		22257		0610025P10Rik	0.82275	1.76877	0.00194178		0.161396	1.11837	0.210375		0.0111153	1.00773	0.945395		-0.158273	-1.11595	0.248816		0.294077	1.2261	0.182898		0.362214	1.2854	0.0677792		-0.421552	-1.33937	0.0706351		0.769782	1.70501	0.00268528		0.403999	1.32317	0.0300698		0.253673	1.19224	0.178187		0.0922767	1.06605
9111	0610030E20Rik	363.802	242.863		9111		0610030E20Rik	-1.87461	-3.66702	0.000412644		0.158316	1.11598	0.290197		-0.457934	-1.37357	0.0818997		-0.205573	-1.15314	0.456286		-0.356168	-1.28002	0.0693684		0.587372	1.50251	0.0250284		-1.06159	-2.08723	0.00509346		0.45725	1.37292	0.0209459		-0.478817	-1.3936	0.0342241		-1.23617	-2.35573	0.0632522		-1.39449	-2.62895
26445	0610030E20Rik	3159.97	3079.46		26445		0610030E20Rik	-0.0844359	-1.06027	0.511331		-0.483633	-1.39826	0.00220631		-0.646299	-1.56515	0.013184		-0.562197	-1.47652	0.0166691		-0.342148	-1.26764	0.0371939		-0.710757	-1.63666	0.00597771		-0.790723	-1.72994	0.0002523		-0.00921523	-1.00641	0.934344		-0.0841037	-1.06003	0.55175		-0.467323	-1.38254	0.0245116		0.0163096	1.01137
42420	0610030E20Rik	572.37	740.666		42420		0610030E20Rik	0.669997	1.59107	0.0540779		0.573462	1.48809	0.0383432		0.487535	1.40205	0.267929		-0.062276	-1.04411	0.811739		-0.0997392	-1.07158	0.715495		0.0754836	1.05371	0.722381		0.726745	1.6549	0.02861		0.367751	1.29034	0.206086		0.232703	1.17503	0.397111		0.62843	1.54588	0.0410308		0.054968	1.03884
21272	0610031J06Rik	1461.18	1457.06		21272		0610031J06Rik	-0.8254	-1.77203	0.00113826		-0.118104	-1.08531	0.325343		-0.661287	-1.58149	0.0145244		0.0847599	1.06051	0.511728		-0.0725263	-1.05156	0.6139		0.565564	1.47997	0.0150819		-0.451575	-1.36753	0.00824014		0.764341	1.69859	0.00149037		-0.0144189	-1.01004	0.922127		-0.3053	-1.23568	0.102878		-0.187196	-1.13855
11082	0610037D15Rik	100.622	110.101		11082		0610037D15Rik	-0.566051	-1.48047	0.244247		0.493042	1.40741	0.190653		-0.0473469	-1.03336	0.943608		0.198343	1.14738	0.665816		-0.0471783	-1.03324	0.8999		0.463633	1.37901	0.258332		-0.0756556	-1.05384	0.882116		0.474868	1.38979	0.318304		0.112346	1.08098	0.797939		0.245753	1.18571	0.535254		-0.247289	-1.18697
6997	0610037L13Rik	575.036	577.04		6997		0610037L13Rik	-0.344574	-1.26978	0.032972		-0.258319	-1.19608	0.0834863		0.0955297	1.06846	0.520129		-0.439712	-1.35633	0.0147336		-0.357591	-1.28128	0.0572651		-0.302498	-1.23328	0.079244		-0.144644	-1.10546	0.536379		-0.1682	-1.12366	0.20407		-0.0599409	-1.04242	0.647433		-0.532462	-1.4464	0.033151		-0.274143	-1.20928
19012	0610037L13Rik	1050.96	977.97		19012		0610037L13Rik	-0.373627	-1.29561	0.0236081		-0.376005	-1.29774	0.015209		-0.107971	-1.07771	0.481093		-0.35742	-1.28113	0.0409721		-0.212469	-1.15867	0.185908		-0.150143	-1.10968	0.313983		0.0717205	1.05097	0.540157		-0.178829	-1.13196	0.19921		-0.0661183	-1.0469	0.62002		-0.616134	-1.53276	0.00981517		-0.24013	-1.1811
37809	0610037L18Rik	3.90385	2.56743		37809		0610037L18Rik	0	-1	1		0	-1	1		0	-1	1		0	-1	1		0	-1	1		0	-1	1		0	-1	1		0	-1	1		0	-1	1		0	-1	1		0	-1
32169	0610037M15Rik	36213.1	35728.5		32169		0610037M15Rik	-0.645706	-1.5645	0.00999495		0.0520966	1.03677	0.696984		-0.540525	-1.4545	0.0629006		0.736988	1.66669	0.00579469		0.172466	1.12698	0.308419		0.502487	1.41665	0.0738359		-0.0867635	-1.06199	0.740683		-0.356004	-1.27988	0.268998		-0.188926	-1.13991	0.339417		0.264685	1.20137	0.131911		0.212588	1.15877
16940	0610037P05Rik	384.732	209.92		16940		0610037P05Rik	-1.36257	-2.57143	0.0102443		-0.508112	-1.42219	0.103098		-0.387087	-1.30775	0.44835		-0.661876	-1.58214	0.14508		-0.0339903	-1.02384	0.932834		-0.788722	-1.72754	0.0255127		-1.40832	-2.65428	0.00339318		-1.12216	-2.17673	0.0334105		-0.252232	-1.19105	0.506494		-0.894712	-1.85924	0.0451743		-0.386601	-1.30731
33831	0610037P05Rik	4.14818	2.71112		33831		0610037P05Rik	1.09328	2.13358	0.169045		0.631227	1.54888	0.146423		0.0944866	1.06769	0.652647		1.01475	2.02055	0.00199638		-0.272182	-1.20763	0.460188		0.0944866	1.06769	0.449247		0.0944866	1.06769	0.443711		-1.12038	-2.17405	0.231387		-0.176067	-1.1298	0.475451		0.199355	1.14819	0.285556		-0.431872	-1.34898
22105	0610038D11Rik	11182.9	12445.7		22105		0610038D11Rik	-0.559257	-1.47351	0.00971339		-0.414676	-1.333	0.0132653		-0.434091	-1.35106	0.0748535		-0.254028	-1.19253	0.107161		-0.0157596	-1.01098	0.919001		-0.229585	-1.1725	0.120744		-0.642055	-1.56055	0.00174556		-0.0692408	-1.04916	0.582651		-0.0649661	-1.04606	0.643495		-0.530653	-1.44458	0.00873951		-0.115978	-1.08371
476	0610038F07Rik	3611.63	3156.78		476		0610038F07Rik	-0.583507	-1.49849	0.0030293		-0.56429	-1.47866	0.0209726		-0.476171	-1.39105	0.0254314		-0.219524	-1.16435	0.112109		0.0818935	1.05841	0.747426		-0.284832	-1.21827	0.0551744		-0.370984	-1.29323	0.0135456		0.327405	1.25475	0.018853		-0.671842	-1.59311	0.00282161		-0.313515	-1.24273	0.140458		0.250775	1.18985
22322	0610038F07Rik	471.308	391.324		22322		0610038F07Rik	-1.24571	-2.37136	0.00032776		-1.13456	-2.19552	0.00164949		-0.655934	-1.57564	0.0206516		-0.576204	-1.49092	0.0107832		-0.538731	-1.45269	0.22038		-0.69529	-1.61921	0.00105566		-0.648999	-1.56808	0.00303351		-0.925612	-1.89949	0.000878978		-1.30167	-2.46514	0.000813831		-0.871332	-1.82935	0.0108821		0.263227	1.20016
32236	0610038F07Rik	2160.69	2335.56		32236		0610038F07Rik	-0.582186	-1.49712	0.0205267		-0.592045	-1.50738	0.0189625		-0.452437	-1.36835	0.120417		-0.374574	-1.29646	0.0806834		-0.233198	-1.17544	0.358843		-0.412304	-1.33081	0.0221441		-0.184922	-1.13676	0.276749		-0.55169	-1.4658	0.0210945		-0.922432	-1.89531	0.00479536		-0.276709	-1.21143	0.295891		0.315336	1.2443
38277	0610038F07Rik	274.497	341.377		38277		0610038F07Rik	0.764129	1.69834	0.115584		-0.111619	-1.08044	0.733891		0.3288	1.25597	0.603619		0.433543	1.35055	0.35698		0.741303	1.67169	0.056925		-0.216035	-1.16154	0.549082		0.813679	1.75769	0.180711		0.151079	1.1104	0.758999		0.145534	1.10614	0.732998		0.292915	1.22511	0.459671		0.404534	1.32366
5893	0610039H22Rik	468.56	789.877		5893		0610039H22Rik	3.4809	11.1649	0.000601741		1.07128	2.10129	0.0340201		0.106137	1.07634	0.826436		0.0851537	1.0608	0.794586		0.618194	1.53495	0.499206		-0.422888	-1.34061	0.199382		1.51736	2.86266	0.00554744		0.968643	1.957	0.0568385		1.0762	2.10847	0.0341382		1.79283	3.46493	0.0111164		0.721547	1.64895
15136	0610039H22Rik	128.125	127.136		15136		0610039H22Rik	0.680442	1.60263	0.108125		0.514402	1.4284	0.0997717		0.3362	1.26243	0.491847		0.0820247	1.0585	0.792201		0.683973	1.60656	0.0749365		0.201739	1.15008	0.457474		0.212423	1.15863	0.432483		-0.360936	-1.28426	0.317245		1.06112	2.08655	0.0359645		0.815953	1.76046	0.0542071		0.30155	1.23247
1454	0610040A22Rik	6.74353	9.15687		1454		0610040A22Rik	-0.454238	-1.37006	0.801911		-1.27926	-2.42715	0.377693		-1.97164	-3.92213	0.493011		-1.1367	-2.19877	0.555833		-1.19322	-2.28663	0.404706		-1.60171	-3.03503	0.28534		-1.06446	-2.09139	0.524169		0.235142	1.17702	0.897721		-0.982927	-1.97647	0.592944		-0.568881	-1.48337	0.710073		0.710382	1.63624
25090	0610040B10Rik	40.1124	17.106		25090		0610040B10Rik	-0.352407	-1.27669	0.616603		0.209062	1.15594	0.699564		-0.0165311	-1.01152	0.987519		0.680786	1.60301	0.415657		0.205545	1.15312	0.72753		0.296331	1.22802	0.613627		-0.549149	-1.46322	0.381518		0.176803	1.13038	0.804483		0.136679	1.09937	0.867302		-0.0755159	-1.05374	0.897624		-0.284577	-1.21805
43005	0610040B10Rik	19.6384	14.7315		43005		0610040B10Rik	-0.132315	-1.09605	0.5343		-0.237915	-1.17929	0.217625		-0.269747	-1.2056	0.358443		-0.113318	-1.08171	0.876388		-0.152125	-1.1112	0.650442		-0.378206	-1.29972	0.272215		0.50846	1.42253	0.577554		0.0997587	1.07159	0.750947		-0.00713478	-1.00496	0.990664		0.119929	1.08668	0.85351		0.357844	1.28151
20497	0610040J01Rik	679.453	612.422		20497		0610040J01Rik	1.18749	2.27757	0.00611644		0.161716	1.11862	0.665595		0.623614	1.54073	0.106135		-0.433827	-1.35081	0.0866248		-0.612602	-1.52901	0.0194494		0.706178	1.63148	0.0392995		-0.241273	-1.18204	0.299666		0.0182769	1.01275	0.929894		0.821893	1.76772	0.0161269		-0.197132	-1.14642	0.545465		-0.358849	-1.2824
27312	0610042G04Rik	770.852	1098.56		27312		0610042G04Rik	0.937039	1.91459	0.0367146		0.673598	1.59505	0.0545098		0.610508	1.5268	0.270758		0.742632	1.67323	0.0714964		0.575154	1.48984	0.164359		0.155748	1.114	0.558724		0.907933	1.87635	0.0211297		1.90562	3.7467	0.00343838		0.627383	1.54476	0.116336		1.08844	2.12644	0.0173147		0.41484	1.33315
27870	0710001D07Rik	145.381	134.647		27870		0710001D07Rik	-0.621366	-1.53833	0.0495533		-0.417854	-1.33594	0.113943		-0.424693	-1.34229	0.286363		-0.563793	-1.47815	0.069538		-0.165527	-1.12158	0.614072		-0.575018	-1.4897	0.0364478		-0.936422	-1.91378	0.0930488		-0.531783	-1.44572	0.0998972		-0.519127	-1.43309	0.0818762		-0.420979	-1.33884	0.120255		-0.00312478	-1.00217
28868	0710008K08Rik	5729.68	4980.51		28868		0710008K08Rik	0.180544	1.13331	0.180974		-0.226497	-1.16999	0.0928897		-0.151205	-1.1105	0.378816		-0.3	-1.23114	0.0936544		0.0450609	1.03173	0.760767		0.235526	1.17734	0.0859379		-0.457208	-1.37288	0.0103217		0.0219369	1.01532	0.847134		0.266153	1.2026	0.112096		-0.259541	-1.1971	0.138945		-0.0330438	-1.02317
732	0910001A06Rik	22334.3	17277.8		732		0910001A06Rik	-0.307267	-1.23736	0.153519		-0.214005	-1.1599	0.187191		-0.142677	-1.10395	0.59964		0.340766	1.26643	0.132849		0.194619	1.14442	0.348481		0.593329	1.50872	0.0225496		-0.362992	-1.28609	0.203665		-0.469089	-1.38424	0.0497054		0.505503	1.41962	0.0503154		-0.391848	-1.31207	0.0648738		-0.177843	-1.13119
22733	0910001A06Rik	55.405	24.3541		22733		0910001A06Rik	-2.52002	-5.7359	0.0141165		-0.873353	-1.83192	0.122551		-0.641356	-1.55979	0.524725		-0.760223	-1.69375	0.282262		-0.520222	-1.43418	0.321935		-0.0458667	-1.0323	0.956468		-1.53632	-2.90054	0.0584186		0.899364	1.86524	0.208818		-0.547442	-1.46149	0.439759		-1.63526	-3.10643	0.0617536		-0.761904	-1.69573
40186	0910001A06Rik	7945.12	7096.21		40186		0910001A06Rik	0.0488775	1.03446	0.736039		-0.101141	-1.07262	0.464724		0.0446042	1.0314	0.824111		0.40354	1.32275	0.082589		0.135689	1.09862	0.435866		0.51	1.42405	0.0198545		-0.320129	-1.24844	0.13035		-0.559036	-1.47328	0.0138849		0.451038	1.36702	0.0333023		-0.167389	-1.12302	0.282651		-0.0662485	-1.04699
40301	0910001A06Rik	179.126	169.661		40301		0910001A06Rik	-0.475516	-1.39042	0.0681181		-0.277984	-1.2125	0.168832		-0.112671	-1.08123	0.711509		0.27919	1.21351	0.280274		0.0455639	1.03209	0.888648		0.104767	1.07532	0.582767		-0.370026	-1.29238	0.068043		-0.744247	-1.6751	0.0927011		0.200988	1.14948	0.486123		-0.523033	-1.43697	0.0372433		-0.24505	-1.18513
5308	0910001L09Rik	11982	12223		5308		0910001L09Rik	0.0655314	1.04647	0.656381		-0.195665	-1.14525	0.156866		0.032513	1.02279	0.845315		-0.0283809	-1.01987	0.835666		0.228407	1.17154	0.347807		0.133643	1.09706	0.350923		0.0304015	1.0213	0.785353		0.889865	1.853	0.00141991		0.113573	1.0819	0.441183		0.0526333	1.03716	0.798085		0.248298	1.1878
12985	1100001E04Rik	3.61687	8.74213		12985		1100001E04Rik	0.337878	1.2639	0.495702		0.577872	1.49265	0.161198		0.52194	1.43588	0.481525		0.52194	1.43588	0.295337		0.227211	1.17057	0.563597		0.556914	1.47112	0.329748		0.122243	1.08843	0.793585		0.362626	1.28576	0.465101		-0.177922	-1.13125	0.76097		0.572685	1.48729	0.176873		-0.00518703	-1.0036
16700	1100001E04Rik	3.39779	1.99861		16700		1100001E04Rik	0	-1	1		0.245759	1.18572	0.359023		0	-1	1		0.297816	1.22928	0.230797		-0.289384	-1.22212	0.333967		0.20968	1.15643	0.34363		0	-1	1		0	-1	1		0.745901	1.67702	0.192851		0.84704	1.79881	0.300763		0.601281	1.51706
27119	1100001G20Rik	43239.9	35058.8		27119		1100001G20Rik	0.469879	1.38499	0.166515		-0.380833	-1.30209	0.192839		0.245034	1.18512	0.542198		0.0735619	1.05231	0.853367		0.572204	1.48679	0.0534567		-0.791923	-1.73138	0.0216224		-0.491712	-1.40611	0.10404		-0.54026	-1.45423	0.0898427		0.774854	1.71102	0.0549615		-0.350129	-1.27467	0.174121		0.0307032	1.02151
7534	1100001H23Rik	37603.6	20608.8		7534		1100001H23Rik	0.258147	1.19594	0.532501		-0.191864	-1.14224	0.531561		-0.428024	-1.34539	0.458765		-0.127683	-1.09254	0.755621		0.0687406	1.0488	0.813831		-0.67297	-1.59435	0.0592269		-1.09998	-2.14352	0.019498		-0.957062	-1.94135	0.0494699		0.684066	1.60666	0.135693		-0.588191	-1.50336	0.0918632		-0.396327	-1.31615
8665	1110001A07Rik	474.113	446.309		8665		1110001A07Rik	-1.33082	-2.51546	0.00825333		-0.579533	-1.49437	0.00730123		-0.212464	-1.15867	0.382591		-1.00645	-2.00896	0.00242187		-0.556561	-1.47076	0.0318912		-0.760951	-1.69461	0.00354112		-0.940188	-1.91878	0.0013248		-1.82097	-3.53319	0.00538379		-0.401754	-1.32111	0.302481		-1.05027	-2.07091	0.00844597		-0.470735	-1.38582
33524	1110001A16Rik	2377.26	2511.02		33524		1110001A16Rik	0.0238006	1.01663	0.882727		0.313573	1.24278	0.178905		-0.495956	-1.41025	0.0695623		-0.628742	-1.54622	0.0211991		0.115325	1.08322	0.679758		-0.507332	-1.42142	0.0380244		-0.353278	-1.27746	0.144935		0.0698028	1.04957	0.671691		0.144102	1.10504	0.378554		-0.0199874	-1.01395	0.942763		-0.333561	-1.26012
8318	1110001D15Rik	27.8527	41.0514		8318		1110001D15Rik	0.65357	1.57306	0.252997		0.441546	1.35806	0.330676		0.0331819	1.02327	0.96221		0.119364	1.08626	0.80625		0.525547	1.43948	0.238385		0.413024	1.33147	0.328281		0.57014	1.48467	0.216827		1.84612	3.59532	0.0136834		0.670842	1.592	0.210466		1.25736	2.39058	0.0399243		0.815814	1.76029
20647	1110001D15Rik	153.991	289.956		20647		1110001D15Rik	2.04936	4.13924	0.0147715		0.589077	1.50428	0.197104		0.987191	1.98232	0.27677		0.742689	1.67329	0.20799		0.784091	1.72201	0.128892		0.0262797	1.01838	0.951008		1.21753	2.32547	0.0328844		1.15709	2.23007	0.0870354		1.08107	2.11561	0.0897728		1.63025	3.09567	0.0312933		1.04117	2.0579
21926	1110001J03Rik	12402.2	12544.1		21926		1110001J03Rik	0.826876	1.77384	0.00923618		0.050701	1.03577	0.766656		-0.0372145	-1.02613	0.890417		-0.373748	-1.29571	0.0999458		-0.166148	-1.12206	0.468972		0.02	1.01396	0.916006		0.0164013	1.01143	0.943583		0.577704	1.49247	0.031166		0.357225	1.28096	0.125798		0.0687934	1.04884	0.735375		0.0180924	1.01262
16479	1110001M07Rik	5.01361	2.36696		16479		1110001M07Rik	-0.554915	-1.46908	0.444485		0.545356	1.45938	0.327127		-0.105802	-1.07609	0.912024		-0.105802	-1.07609	0.865631		-0.106849	-1.07687	0.84406		-0.236676	-1.17827	0.644267		-0.105802	-1.07609	0.83118		-0.105802	-1.07609	0.866891		-0.391902	-1.31212	0.553803		-0.361109	-1.28441	0.596173		-0.906465	-1.87445
2399	1110002B05Rik	8822.33	8314.18		2399		1110002B05Rik	0.487582	1.40209	0.0277108		-0.220072	-1.16479	0.182107		-0.00398347	-1.00276	0.985506		-0.367157	-1.28981	0.0737546		-0.0330691	-1.02319	0.86217		-0.351577	-1.27595	0.0597967		-0.245719	-1.18568	0.158031		-0.610788	-1.52709	0.0398709		0.231198	1.17381	0.203691		-0.240838	-1.18168	0.182865		-0.0207659	-1.0145
41628	1110002H13Rik	466.171	696.108		41628		1110002H13Rik	1.22389	2.33576	0.00526728		0.45788	1.37352	0.0540072		0.408106	1.32694	0.302417		0.474527	1.38946	0.126198		0.545268	1.45929	0.0994923		-0.126559	-1.09169	0.51794		1.03034	2.04251	0.00358597		0.865013	1.82136	0.0178407		0.464006	1.37937	0.172552		1.0579	2.08189	0.0202684		0.600015	1.51573
33767	1110002L01Rik	17.9352	12.8377		33767		1110002L01Rik	-1.20969	-2.31288	0.00398113		-0.603473	-1.51937	0.205849		-0.160804	-1.11791	0.615843		-0.160804	-1.11791	0.467208		-0.085781	-1.06126	0.673497		-0.0274937	-1.01924	0.883102		-0.555496	-1.46967	0.110258		-0.601417	-1.51721	0.176531		-0.160804	-1.11791	0.472945		-1.70227	-3.25413	0.00455802		-1.0988	-2.14176
4688	1110002N22Rik	300.096	220.094		4688		1110002N22Rik	-1.1571	-2.23009	0.00720457		-0.527691	-1.44162	0.0153671		-0.474185	-1.38913	0.169727		-1.36648	-2.5784	0.00168468		-0.851331	-1.80416	0.0264176		-0.313716	-1.2429	0.235836		-1.2572	-2.39032	0.00169895		-2.5045	-5.67454	0.000264923		-0.623264	-1.54036	0.03217		-1.14985	-2.2189	0.00674655		-0.622156	-1.53917
17122	1110002N22Rik	3.28428	16.0142		17122		1110002N22Rik	0.508286	1.42236	0.557994		-1.39762	-2.63467	0.140598		-1.62339	-3.08097	0.238148		0.41049	1.32914	0.60439		-1.00247	-2.00342	0.148491		-1.2711	-2.41346	0.156148		0.994946	1.99301	0.149556		0.994946	1.99301	0.248795		-0.332889	-1.25953	0.694833		0.322922	1.25086	0.669642		1.72054	3.2956
11979	1110003E01Rik	7.75966	2.96678		11979		1110003E01Rik	-0.478551	-1.39334	0.409386		-1.00754	-2.01049	0.137799		-0.462365	-1.3778	0.594297		-0.783363	-1.72114	0.39151		-0.324757	-1.25245	0.659156		-0.522917	-1.43686	0.301058		-0.161607	-1.11853	0.757871		-0.462365	-1.3778	0.426434		-0.462365	-1.3778	0.417983		-0.296392	-1.22807	0.527935		0.711153	1.63711
20859	1110003E01Rik	7752.23	7554.13		20859		1110003E01Rik	-0.379457	-1.30085	0.0414584		-0.130265	-1.09449	0.386368		-0.659832	-1.5799	0.0333049		-0.206967	-1.15426	0.194758		-0.00180744	-1.00125	0.991039		-0.0656224	-1.04654	0.597318		-0.275366	-1.2103	0.140842		-0.428337	-1.34568	0.0325166		-0.339691	-1.26549	0.0835368		0.0205158	1.01432	0.906308		0.150781	1.11017
42449	1110003F10Rik	13.607	12.9591		42449		1110003F10Rik	-0.426179	-1.34367	0.484841		0.274863	1.20988	0.365658		0.183862	1.13592	0.613363		1.38362	2.60923	0.00904458		0.378997	1.30044	0.451612		0.402872	1.32214	0.334322		0.983839	1.97772	0.063786		0.730465	1.65917	0.324529		-0.2141	-1.15998	0.542109		-0.572499	-1.4871	0.177912		-0.847362	-1.79921
17275	1110003O08Rik	2227.13	2886.32		17275		1110003O08Rik	0.748748	1.68033	0.0362604		0.507446	1.42153	0.0493193		0.665248	1.58584	0.14101		0.388629	1.30915	0.179831		-0.124574	-1.09019	0.585511		0.398585	1.31821	0.124942		0.222681	1.1669	0.332793		0.967384	1.95529	0.0130669		0.420181	1.3381	0.142822		0.387123	1.30778	0.106908		-0.120323	-1.08698
41162	1110004E09Rik	5028.79	5343.87		41162		1110004E09Rik	0.325707	1.25328	0.0562876		-0.123444	-1.08933	0.204037		-0.00261068	-1.00181	0.983093		-0.465344	-1.38065	0.0197713		-0.28668	-1.21983	0.0766351		-0.173148	-1.12752	0.219304		0.0742594	1.05282	0.550978		0.742585	1.67317	0.00837395		-0.316319	-1.24515	0.0453555		-0.149976	-1.10955	0.322879		-0.0265316	-1.01856
31828	1110004F10Rik	7899.97	9059.5		31828		1110004F10Rik	-0.367359	-1.28999	0.0238001		-0.287273	-1.22033	0.0337528		0.0575314	1.04068	0.6727		0.179215	1.13227	0.234889		0.0226309	1.01581	0.897451		0.0583532	1.04128	0.611892		0.249132	1.18849	0.0512537		-0.323552	-1.25141	0.024208		-0.311471	-1.24097	0.0524993		-0.0681365	-1.04836	0.678578		0.219137	1.16404
11660	1110005A03Rik	3182.01	3486.61		11660		1110005A03Rik	0.0965598	1.06922	0.59363		-0.355145	-1.27911	0.0566162		-0.0995077	-1.07141	0.703188		-0.154057	-1.11269	0.503127		0.0355925	1.02498	0.849311		-0.364421	-1.28736	0.0590775		-0.220219	-1.16491	0.195114		-0.825853	-1.77258	0.0132509		-0.0697988	-1.04957	0.709177		0.0775361	1.05521	0.775572		0.432681	1.34974
18304	1110005A23Rik	21775.1	32111.2		18304		1110005A23Rik	1.34211	2.53522	0.00654788		0.258474	1.19621	0.27608		0.619668	1.53652	0.20722		-0.235407	-1.17724	0.41943		-0.00863137	-1.006	0.975872		-0.564657	-1.47904	0.0513486		0.704499	1.62958	0.0423457		0.61357	1.53004	0.0788962		0.361891	1.28511	0.23954		0.570407	1.48494	0.0926342		0.311933	1.24137
25058	1110005A23Rik	18013.4	25107.7		25058		1110005A23Rik	1.07001	2.09944	0.0129306		-0.107537	-1.07739	0.62841		0.674794	1.59637	0.168041		-0.275541	-1.21045	0.342481		0.0336786	1.02362	0.891583		-0.607692	-1.52382	0.0382083		0.537557	1.45151	0.0592298		0.250678	1.18977	0.37786		0.0824985	1.05885	0.762593		0.390871	1.31118	0.254509		0.498408	1.41265
41566	1110006G06Rik	1867.25	2263.48		41566		1110006G06Rik	0.445504	1.36179	0.0236699		0.0753434	1.05361	0.593056		0.21964	1.16444	0.290551		0.352199	1.2765	0.0587686		0.176951	1.13049	0.270116		0.590266	1.50552	0.00668266		0.165594	1.12163	0.26677		0.695647	1.61961	0.00734917		0.107573	1.07741	0.478285		0.386962	1.30764	0.0505466		0.311618	1.2411
22044	1110006G14Rik	49.4242	44.7276		22044		1110006G14Rik	-1.67967	-3.20355	0.00208385		-0.2768	-1.2115	0.235129		1.09311	2.13333	0.011137		-0.544009	-1.45802	0.0351501		-0.641078	-1.55949	0.0374949		-0.611313	-1.52765	0.0254893		-1.29004	-2.44536	0.000206703		-0.687678	-1.61069	0.056452		-0.309479	-1.23926	0.142312		-0.65785	-1.57773	0.0303579		-0.381049	-1.30229
43785	1110006O17Rik	51.8984	35.045		43785		1110006O17Rik	1.96396	3.90131	0.151004		0.930745	1.90626	0.345678		1.07381	2.10498	0.561256		0.260265	1.1977	0.826884		0.75748	1.69054	0.415608		1.06746	2.09574	0.297993		0.909259	1.87808	0.354586		0.402376	1.32168	0.734497		1.2698	2.41128	0.377988		1.04276	2.06016	0.289295		0.112014	1.08074
3329	1110006O24Rik	847.025	1624.57		3329		1110006O24Rik	2.11161	4.32174	0.00958231		0.859785	1.81477	0.0614733		0.882352	1.84338	0.288236		0.462176	1.37762	0.368422		0.15425	1.11284	0.793447		0.388756	1.30926	0.342106		1.15851	2.23227	0.0250853		1.4933	2.81533	0.0326502		1.10672	2.15356	0.0686101		1.69611	3.24027	0.0156995		0.836329	1.7855
1837	1110007A13Rik	2430.35	2655.87		1837		1110007A13Rik	0.105328	1.07574	0.359653		0.0838922	1.05987	0.411404		0.0900871	1.06443	0.538003		-0.037288	-1.02618	0.752749		-0.0879505	-1.06286	0.558581		0.535473	1.44942	0.00837309		-0.167077	-1.12278	0.223592		0.0587759	1.04158	0.658552		0.228894	1.17194	0.124098		-0.186301	-1.13784	0.291139		-0.270194	-1.20597
8714	1110007A13Rik	3102.67	3652.67		8714		1110007A13Rik	-0.184949	-1.13678	0.201598		0.210551	1.15713	0.13904		-0.0475106	-1.03348	0.782335		0.00117381	1.00081	0.994729		-0.316788	-1.24555	0.13292		0.342283	1.26776	0.120343		-0.0228465	-1.01596	0.847188		-0.120812	-1.08735	0.358613		-0.23328	-1.1755	0.146661		0.0566856	1.04007	0.742643		-0.153866	-1.11255
20839	1110007A13Rik	1210.9	1889.69		20839		1110007A13Rik	1.92627	3.80073	0.00306582		0.050112	1.03535	0.857773		1.34655	2.54303	0.0580328		-0.347385	-1.27225	0.389368		0.0106419	1.0074	0.972828		0.0328858	1.02306	0.91003		0.207174	1.15442	0.578412		0.105484	1.07586	0.743389		0.555714	1.4699	0.144303		0.305221	1.23561	0.514986		0.255109	1.19343
23167	1110007A13Rik	1144.22	1441.73		23167		1110007A13Rik	0.119889	1.08665	0.668411		0.486796	1.40133	0.0744645		-0.111762	-1.08055	0.788438		0.00418739	1.00291	0.990676		-0.494378	-1.40871	0.0895596		0.623446	1.54055	0.0374053		0.286382	1.21958	0.230256		-0.929979	-1.90525	0.0227515		-0.243619	-1.18396	0.4033		0.374914	1.29676	0.182088		-0.111881	-1.08064
33077	1110007C09Rik	7373.29	6356.81		33077		1110007C09Rik	-0.498251	-1.4125	0.0186897		-0.0803517	-1.05728	0.485291		-0.228713	-1.17179	0.183262		0.262669	1.1997	0.0726567		0.135369	1.09837	0.43403		0.686901	1.60982	0.00721877		-0.536806	-1.45076	0.019461		0.0899756	1.06435	0.441285		0.412311	1.33082	0.02221		-0.281847	-1.21575	0.140582		-0.201495	-1.14989
24219	1110007L15Rik	9927.69	12842		24219		1110007L15Rik	0.383146	1.30418	0.161128		0.344268	1.26951	0.11313		0.382415	1.30352	0.323479		0.148787	1.10864	0.556053		-0.0698852	-1.04963	0.736779		0.47885	1.39363	0.0438207		0.635986	1.554	0.0202787		0.640905	1.55931	0.0449013		0.12456	1.09018	0.609166		0.32571	1.25328	0.165359		-0.0185586	-1.01295
32086	1110007L15Rik	3403.03	2009.96		32086		1110007L15Rik	-0.255552	-1.19379	0.31449		-0.0665128	-1.04718	0.732069		-0.183781	-1.13586	0.611057		-0.36832	-1.29085	0.205603		-0.0641667	-1.04548	0.757783		-0.341052	-1.26668	0.162424		-0.444248	-1.3606	0.0730567		-0.940761	-1.91954	0.013157		0.131195	1.0952	0.593236		-0.41477	-1.33309	0.11554		-0.348257	-1.27302
10771	1110007M04Rik	117.493	122.007		10771		1110007M04Rik	-0.981077	-1.97394	0.00453841		-0.449914	-1.36596	0.0176356		0.569193	1.48369	0.0204224		-0.647145	-1.56607	0.0029992		-0.41198	-1.33051	0.0363897		-0.458337	-1.37396	0.0564836		-0.348618	-1.27334	0.346471		-0.0537746	-1.03798	0.746955		-0.17303	-1.12742	0.632094		-0.987587	-1.98287	0.0682287		-0.537673	-1.45163
15725	1110007M04Rik	8.39998	7.18929		15725		1110007M04Rik	-1.04728	-2.06664	0.0377399		-0.293424	-1.22555	0.487496		0.110612	1.07969	0.547487		1.26419	2.40193	0.143151		-0.171389	-1.12614	0.276811		-0.153724	-1.11244	0.642847		-0.226626	-1.1701	0.155827		-2.72159	-6.59601	5.67952e-05		-0.0748455	-1.05325	0.600912		-0.895431	-1.86017	0.209077		-0.602008	-1.51783
41964	1110007M04Rik	2427.22	2392.53		41964		1110007M04Rik	0.0397605	1.02794	0.847738		-0.326317	-1.25381	0.0442006		0.191564	1.142	0.398893		-0.178105	-1.1314	0.387606		-0.210911	-1.15742	0.255163		-0.244394	-1.18459	0.26729		0.217592	1.16279	0.212078		0.379009	1.30045	0.0632656		-0.204153	-1.15201	0.252997		-0.41683	-1.33499	0.0804141		-0.0905126	-1.06475
19781	1110008F13Rik	48902.1	55635.1		19781		1110008F13Rik	0.680078	1.60223	0.0208489		1.27569	2.42115	0.00092861		0.268629	1.20466	0.382746		-0.20127	-1.14971	0.336319		0.0171298	1.01194	0.95179		0.256348	1.19445	0.174441		-0.0736768	-1.0524	0.653979		-1.59274	-3.01621	0.00108223		0.912044	1.88171	0.00759021		0.399614	1.31915	0.360693		-0.876079	-1.83538
35181	1110008J03Rik	79.5104	59.453		35181		1110008J03Rik	-1.0553	-2.07814	0.0270544		0.155009	1.11343	0.556726		-1.10729	-2.15441	0.0876994		-0.089764	-1.0642	0.803475		0.111753	1.08054	0.700501		0.416604	1.33478	0.248691		-1.0413	-2.05809	0.0345624		-0.418623	-1.33665	0.230578		0.380805	1.30207	0.459456		-0.528512	-1.44244	0.101349		-0.683521	-1.60605
25137	1110008L16Rik	156.437	153.243		25137		1110008L16Rik	-0.612684	-1.5291	0.0100621		-0.106142	-1.07635	0.45932		-0.134819	-1.09796	0.507453		-0.134731	-1.09789	0.41313		0.00112973	1.00078	0.995053		0.175097	1.12904	0.186367		0.128955	1.0935	0.370792		-1.2337	-2.3517	0.000615272		-0.0762076	-1.05424	0.653293		-0.244459	-1.18465	0.165141		-0.138316	-1.10062
44944	1110008P14Rik	2235.86	2189.39		44944		1110008P14Rik	-0.228114	-1.1713	0.149759		0.160696	1.11783	0.1735		-0.157142	-1.11508	0.364521		0.305118	1.23552	0.0621605		0.255355	1.19363	0.137668		0.62308	1.54016	0.00274246		-0.24156	-1.18227	0.0732329		0.330344	1.25731	0.060497		0.276365	1.21114	0.0986552		-0.0226454	-1.01582	0.87651		-0.183341	-1.13551
9239	1110012D08Rik	39.8839	37.4419		9239		1110012D08Rik	0.367937	1.29051	0.32925		0.204974	1.15267	0.472367		1.4453	2.7232	0.0576047		0.413156	1.3316	0.279628		-0.267443	-1.20367	0.545821		-0.0872928	-1.06237	0.755422		0.281758	1.21568	0.41931		0.304567	1.23505	0.418476		0.595985	1.5115	0.159344		0.350951	1.2754	0.409445		0.145977	1.10648
28438	1110012D08Rik	515.229	484.826		28438		1110012D08Rik	0.0215093	1.01502	0.91183		0.172023	1.12664	0.326484		-0.106733	-1.07679	0.707835		0.21775	1.16292	0.303207		0.249805	1.18905	0.197124		0.85848	1.81313	0.00486328		0.242495	1.18304	0.354123		0.231601	1.17414	0.26721		0.316352	1.24518	0.204061		0.0372231	1.02614	0.855347		-0.1348	-1.09794
24719	1110012J17Rik	95.922	62.4061		24719		1110012J17Rik	0.0116506	1.00811	0.964084		-0.244815	-1.18494	0.265347		-0.26819	-1.2043	0.506348		0.157948	1.1157	0.717269		0.801527	1.74294	0.0584529		-0.204684	-1.15243	0.383799		-0.586273	-1.50136	0.259008		-0.821231	-1.76691	0.0273509		-0.097946	-1.07025	0.730556		-0.286878	-1.22	0.29847		-0.0420627	-1.02958
25325	1110012J17Rik	11.1419	14.4099		25325		1110012J17Rik	0.492222	1.40661	0.36203		0.255096	1.19342	0.538968		-0.159655	-1.11702	0.810904		-0.486028	-1.40058	0.318761		-0.154359	-1.11293	0.70093		0.0549155	1.0388	0.920214		-0.815619	-1.76005	0.271061		-1.49763	-2.82379	0.0271669		-0.356269	-1.28011	0.458357		1.10376	2.14913	0.0909313		0.84866	1.80083
39001	1110012L19Rik	2397.76	2198.21		39001		1110012L19Rik	0.452237	1.36816	0.0677981		-0.00192999	-1.00134	0.990432		0.140036	1.10193	0.62644		-0.38425	-1.30518	0.119802		-0.223414	-1.16749	0.241966		-0.287543	-1.22056	0.201104		-0.206462	-1.15386	0.335451		-0.587593	-1.50274	0.0412106		-0.52076	-1.43471	0.170673		-0.0239345	-1.01673	0.903481		-0.0220045	-1.01537
42221	1110012M11Rik	3293.73	3611.51		42221		1110012M11Rik	0.0461487	1.0325	0.832142		-0.249781	-1.18903	0.181223		-0.263502	-1.20039	0.419952		0.301807	1.23269	0.215384		0.212497	1.15869	0.288135		0.258663	1.19637	0.164346		-0.18736	-1.13868	0.375692		0.719311	1.6464	0.0213099		0.0583849	1.0413	0.793653		-0.0697502	-1.04953	0.760718		0.180031	1.13291
24329	1110012N22Rik	3.62583	2.24252		24329		1110012N22Rik	-0.239058	-1.18022	0.0742648		0.39657	1.31637	0.0735894		0.00995178	1.00692	0.931697		0.384818	1.3057	0.206988		-0.116265	-1.08393	0.667121		1.04634	2.06528	0.000511096		-0.208474	-1.15547	0.174941		-0.28896	-1.22176	0.239557		-0.34273	-1.26815	0.0296864		-0.0292593	-1.02049	0.863935		-0.425829	-1.34334
26070	1110012N22Rik	39.2821	45.2099		26070		1110012N22Rik	1.43953	2.71233	0.0466821		0.670951	1.59212	0.15374		0.656408	1.57615	0.448238		0.741104	1.67145	0.288856		0.781079	1.71842	0.118737		0.811183	1.75465	0.108024		0.624477	1.54165	0.188885		1.54337	2.91475	0.0382693		2.03609	4.10133	0.0142273		1.44302	2.7189	0.0769986		0.772072	1.70772
2973	1110013I04Rik	4.83392	2.59884		2973		1110013I04Rik	0.232834	1.17514	0.441351		-0.102816	-1.07387	0.832237		0.232834	1.17514	0.603451		0.232834	1.17514	0.441817		0.00600759	1.00417	0.984775		0.232834	1.17514	0.336945		0.232834	1.17514	0.337891		0.232834	1.17514	0.440808		0.20971	1.15646	0.486368		-0.232508	-1.17488	0.635939		-0.129692	-1.09406
8867	1110013L07Rik	263.359	283.005		8867		1110013L07Rik	1.98312	3.95346	0.0272684		0.133671	1.09708	0.58495		0.406229	1.32522	0.398695		0.590666	1.50594	0.157704		0.77557	1.71187	0.0254206		-0.151514	-1.11073	0.572764		0.952961	1.93584	0.0107418		0.97189	1.96141	0.025689		0.179013	1.13211	0.580167		0.870237	1.82796	0.108705		0.736566	1.66621
28155	1110013L07Rik	823.79	580.926		28155		1110013L07Rik	-0.561963	-1.47628	0.112873		-0.631263	-1.54892	0.0344391		-0.500991	-1.41519	0.305548		-0.294614	-1.22656	0.354198		0.394928	1.31488	0.153897		0.377453	1.29905	0.167281		-0.701895	-1.62664	0.0259011		-0.275722	-1.2106	0.372614		-0.0274492	-1.01921	0.926597		-0.993933	-1.99161	0.0146533		-0.36267	-1.2858
17118	1110014J01Rik	644.892	840.442		17118		1110014J01Rik	1.84141	3.58361	0.00865395		0.106812	1.07685	0.661798		0.839318	1.7892	0.138813		0.982967	1.97653	0.0511406		1.10697	2.15393	0.00731021		0.181034	1.1337	0.484206		0.862776	1.81853	0.0130243		1.20401	2.30379	0.0131568		1.05319	2.07511	0.019352		1.18131	2.26783	0.11723		1.0745	2.10599
22982	1110014J01Rik	2157.57	2278.31		22982		1110014J01Rik	-0.440348	-1.35693	0.0497537		-0.142174	-1.10357	0.326001		-0.354875	-1.27887	0.185956		-0.0664093	-1.04711	0.755822		-0.114765	-1.0828	0.541125		0.218327	1.16338	0.220499		-0.338471	-1.26442	0.0551821		0.62104	1.53798	0.0123844		-0.211456	-1.15786	0.246998		-0.224555	-1.16842	0.201846		-0.0823814	-1.05876
36531	1110014K08Rik	83309.6	76860.4		36531		1110014K08Rik	0.33702	1.26314	0.0312612		0.959602	1.94477	0.000196808		-0.489828	-1.40428	0.0344232		-0.0806334	-1.05748	0.500174		0.0459462	1.03236	0.833747		-0.233242	-1.17547	0.140113		0.0724541	1.0515	0.51224		-0.471812	-1.38685	0.00839311		0.467841	1.38304	0.0178648		0.430404	1.34761	0.267137		-0.529198	-1.44313
41298	1110014K08Rik	35244.7	29722		41298		1110014K08Rik	-0.090871	-1.06501	0.409213		0.20136	1.14978	0.0883611		-0.0175448	-1.01224	0.895628		-0.120936	-1.08744	0.352708		-0.247705	-1.18732	0.14581		-0.0440513	-1.03101	0.66587		-0.0117588	-1.00818	0.907771		0.134428	1.09766	0.242708		-0.0307069	-1.02151	0.810305		0.174451	1.12853	0.293436		-0.0269094	-1.01883
36976	1110014L15Rik	4.25613	2.83995		36976		1110014L15Rik	0.232636	1.17498	0.441389		0.679723	1.60183	0.134245		0.232636	1.17498	0.603471		0.64168	1.56014	0.163027		0.0949854	1.06805	0.72754		0.232636	1.17498	0.336994		0.973538	1.96365	0.217542		0.732334	1.66132	0.157504		0.232636	1.17498	0.442263		0.378749	1.30021	0.206732		-0.300974	-1.23198
22646	1110014N23Rik	288.526	404.198		22646		1110014N23Rik	-0.0548755	-1.03877	0.771186		0.608129	1.52428	0.0188326		-0.176948	-1.13049	0.53375		0.112184	1.08086	0.653724		0.114594	1.08267	0.572422		0.384134	1.30508	0.113333		0.0154752	1.01078	0.930118		0.051131	1.03608	0.783873		0.374455	1.29635	0.207475		0.38055	1.30184	0.113749		-0.227579	-1.17087
38404	1110014N23Rik	50.4195	37.7219		38404		1110014N23Rik	0.0870195	1.06217	0.799632		0.0135035	1.0094	0.963957		0.381015	1.30226	0.476459		0.284638	1.2181	0.418629		-0.103913	-1.07468	0.764669		0.183618	1.13573	0.571209		-0.265972	-1.20245	0.58797		-0.595146	-1.51063	0.275951		-0.292033	-1.22436	0.492803		-0.39798	-1.31766	0.237723		-0.411483	-1.33005
670	1110015M06Rik	4.99159	3.88435		670		1110015M06Rik	-0.27706	-1.21172	0.501285		0.115451	1.08331	0.65604		0.189267	1.14018	0.609399		1.16823	2.24736	0.152018		0.123736	1.08955	0.731706		0.189267	1.14018	0.35142		0.189267	1.14018	0.351328		0.189267	1.14018	0.450098		0.15421	1.11281	0.541692		-0.062073	-1.04396	0.852571		-0.177524	-1.13094
1902	1110015O18Rik	4.35686	8.10942		1902		1110015O18Rik	0.310201	1.23988	0.778788		-0.597585	-1.51318	0.5001		-0.149153	-1.10892	0.928457		-0.149153	-1.10892	0.89019		-0.340809	-1.26647	0.694478		-0.144631	-1.10545	0.892258		-0.149153	-1.10892	0.861826		-0.653475	-1.57295	0.576613		-0.634929	-1.55286	0.57666		-0.397684	-1.31739	0.64754		0.199901	1.14862
36185	1110017D15Rik	34.4217	33.824		36185		1110017D15Rik	0.549479	1.46356	0.263845		0.276582	1.21132	0.480902		0.451966	1.3679	0.521616		-0.193669	-1.14367	0.668442		0.198983	1.14789	0.588575		-0.626873	-1.54421	0.12381		-0.136731	-1.09941	0.760322		0.211403	1.15781	0.678021		0.19043	1.1411	0.699488		0.121976	1.08822	0.756007		-0.154606	-1.11312
16809	1110017I16Rik	3.51271	3.93105		16809		1110017I16Rik	0.127554	1.09244	0.387282		-0.676678	-1.59846	0.239211		0.0315812	1.02213	0.851744		-0.382393	-1.3035	0.14342		-0.249033	-1.18841	0.248614		-0.802	-1.74352	0.148728		-0.205749	-1.15329	0.557831		0.0315812	1.02213	0.790286		-0.192866	-1.14303	0.314896		-0.766351	-1.70096	0.123088		-0.0896728	-1.06413
34848	1110018F16Rik	200.099	173.665		34848		1110018F16Rik	-0.676282	-1.59802	0.0422818		-0.260349	-1.19777	0.130837		0.132997	1.09657	0.475603		-0.640783	-1.55918	0.0152453		-0.368775	-1.29126	0.303173		-0.65655	-1.57631	0.00136736		-1.06256	-2.08864	0.0645394		-0.77619	-1.7126	0.0314925		-0.208944	-1.15584	0.195661		-0.679038	-1.60107	0.0241545		-0.418689	-1.33671
13661	1110018G07Rik	19974.5	19966.2		13661		1110018G07Rik	-0.167525	-1.12313	0.207226		-0.266391	-1.2028	0.0845028		0.0768461	1.05471	0.629198		-0.0632194	-1.04479	0.659689		-0.152742	-1.11168	0.320923		0.0206727	1.01443	0.896128		-0.119539	-1.08639	0.449476		-0.474284	-1.38923	0.0268361		-0.0851365	-1.06079	0.53546		-0.345242	-1.27036	0.0490065		-0.0788514	-1.05618
32524	1110018G07Rik	1279.69	1182.07		32524		1110018G07Rik	-0.467977	-1.38317	0.035046		-0.105726	-1.07604	0.460548		-0.0740117	-1.05264	0.746116		-0.0857265	-1.06122	0.608248		-0.314751	-1.2438	0.111309		0.0773695	1.05509	0.574433		-0.32446	-1.2522	0.0523393		-0.572227	-1.48682	0.0379225		-0.299503	-1.23072	0.209261		-0.136584	-1.0993	0.400009		-0.0308589	-1.02162
36457	1110018G07Rik	8372.74	7959.42		36457		1110018G07Rik	-0.184657	-1.13655	0.163966		-0.138222	-1.10055	0.352961		0.314742	1.24379	0.103962		0.132806	1.09642	0.377344		-0.0574751	-1.04064	0.680084		0.291276	1.22372	0.0473788		0.0136764	1.00952	0.909949		-0.172399	-1.12693	0.269105		-0.189787	-1.1406	0.216374		-0.136129	-1.09895	0.33816		0.00209254	1.00145
7001	1110018H23Rik	17.1753	11.24		7001		1110018H23Rik	-0.528037	-1.44197	0.506286		-0.292659	-1.2249	0.302972		-0.091511	-1.06549	0.856786		0.600332	1.51607	0.135972		-0.120111	-1.08682	0.80125		-0.0975486	-1.06995	0.819247		-0.259829	-1.19734	0.428698		0.56097	1.47526	0.149644		0.0388599	1.0273	0.921343		-0.115057	-1.08302	0.755218		0.177603	1.131
8381	1110018J18Rik	654.038	567.589		8381		1110018J18Rik	-0.183819	-1.13589	0.451142		-0.221576	-1.16601	0.284107		-0.439816	-1.35643	0.262205		-0.577942	-1.49272	0.0617256		-1.76193	-3.39153	0.254734		-0.0694161	-1.04929	0.767867		-0.396512	-1.31632	0.111708		-0.608739	-1.52493	0.059364		0.0233804	1.01634	0.925707		-0.333773	-1.26031	0.220396		-0.112197	-1.08087
11409	1110018M03Rik	12.7223	13.1779		11409		1110018M03Rik	0.823112	1.76922	0.054229		0.032988	1.02313	0.854083		0.28451	1.218	0.365572		0.139521	1.10154	0.63262		-0.335834	-1.26211	0.305018		-0.0906241	-1.06483	0.939187		-0.33672	-1.26288	0.332818		0.9022	1.86891	0.11419		0.877815	1.83759	0.272804		0.0578583	1.04092	0.854794		0.0248702	1.01739
35081	1110018N20Rik	11.9167	2.5212		35081		1110018N20Rik	0.342215	1.2677	0.750467		-0.635885	-1.55389	0.465539		-0.491717	-1.40612	0.76564		-1.58167	-2.99317	0.259897		1.29885	2.46033	0.174787		-1.03976	-2.05588	0.277098		-0.57454	-1.4892	0.520002		-0.700247	-1.62478	0.55309		-0.638378	-1.55658	0.554529		-0.772558	-1.7083	0.399365		-0.136672	-1.09937
291	1110019B22Rik	6.51722	28.0199		291		1110019B22Rik	0.742477	1.67305	0.658838		-0.137086	-1.09968	0.916428		0.0095291	1.00663	0.997004		0.104596	1.07519	0.950082		-0.287172	-1.22025	0.827454		0.242877	1.18335	0.854844		0.124073	1.08981	0.926652		0.828263	1.77555	0.634348		0.115727	1.08352	0.943308		0.478091	1.3929	0.715851		0.615177	1.53175
43479	1110019B24Rik	72.2931	45.9638		43479		1110019B24Rik	-2.10361	-4.29784	0.0108688		-0.576527	-1.49125	0.0424295		0.647158	1.56608	0.202556		-1.11587	-2.16725	0.0174221		-1.06597	-2.09358	0.19578		-0.223781	-1.16779	0.684702		-0.67448	-1.59602	0.348523		-0.101434	-1.07284	0.743873		-0.158134	-1.11584	0.709346		-1.77978	-3.43373	0.0172383		-1.20325	-2.30258
37132	1110019J04Rik	5980.93	7703.99		37132		1110019J04Rik	0.622314	1.53934	0.0275797		-0.561077	-1.47537	0.012855		0.122861	1.08889	0.656283		-0.392364	-1.31254	0.0889663		-0.0832253	-1.05938	0.638822		-0.649025	-1.56811	0.024787		0.209078	1.15595	0.359586		0.0812439	1.05793	0.699661		-0.0938124	-1.06719	0.634231		-0.238771	-1.17999	0.421722		0.322306	1.25033
4247	1110019K23Rik	145.972	122.656		4247		1110019K23Rik	0.504065	1.4182	0.239566		-0.0398493	-1.02801	0.902488		-0.0966394	-1.06928	0.703921		-0.53586	-1.44981	0.0577709		0.223444	1.16752	0.355431		-0.409843	-1.32854	0.0905922		-0.190569	-1.14121	0.59559		-0.51374	-1.42775	0.0340125		1.25912	2.3935	0.0331695		-0.569138	-1.48364	0.234852		-0.529288	-1.44322
25410	1110019K23Rik	37.5584	26.0017		25410		1110019K23Rik	-1.09806	-2.14067	0.0744278		-0.196891	-1.14623	0.63233		0.093169	1.06671	0.900499		-0.343446	-1.26878	0.499984		-0.549693	-1.46377	0.296253		0.0550054	1.03886	0.888784		-0.395598	-1.31549	0.36083		-1.02498	-2.03494	0.0922275		-0.411152	-1.32975	0.421183		-0.568249	-1.48272	0.240634		-0.371358	-1.29357
21165	1110019N10Rik	11433.8	10145.6		21165		1110019N10Rik	-0.314032	-1.24318	0.114043		-0.273323	-1.20859	0.116072		-0.395242	-1.31516	0.16586		-0.21454	-1.16033	0.238718		-0.334596	-1.26102	0.109893		-0.130011	-1.0943	0.47098		-0.206682	-1.15403	0.172975		0.235957	1.17769	0.190029		-0.330481	-1.25743	0.112044		-0.151779	-1.11094	0.476802		0.121544	1.0879
33709	1110020A10Rik	8.29932	4.62841		33709		1110020A10Rik	-0.280825	-1.21489	0.434267		-0.277858	-1.21239	0.328316		-0.280825	-1.21489	0.599694		-0.0487444	-1.03436	0.897615		-0.501911	-1.41609	0.130909		-0.546213	-1.46025	0.176914		0.00628723	1.00437	0.986876		-0.280825	-1.21489	0.434919		-0.280825	-1.21489	0.432432		-0.713329	-1.63958	0.177478		-0.435471	-1.35235
42079	1110020C03Rik	105.283	146.645		42079		1110020C03Rik	0.882212	1.8432	0.0338457		0.441659	1.35817	0.114039		0.754101	1.68658	0.160888		0.295107	1.22698	0.347119		0.24365	1.18398	0.340062		0.884384	1.84598	0.0203958		0.203265	1.1513	0.736237		0.949556	1.93128	0.106586		0.702546	1.62737	0.0642581		0.839389	1.78929	0.0205244		0.397729	1.31743
36131	1110020C17Rik	4.22985	2.82612		36131		1110020C17Rik	0	-1	1		0	-1	1		0	-1	1		0	-1	1		0	-1	1		0	-1	1		1.14128	2.20577	0.310516		0	-1	1		0	-1	1		0	-1	1		0	-1
7850	1110020G09Rik	921.436	812.556		7850		1110020G09Rik	-0.963544	-1.95009	0.00600469		-0.264878	-1.20153	0.143601		0.142265	1.10364	0.617833		-0.0916122	-1.06556	0.642991		-0.525486	-1.43942	0.182633		0.372404	1.29451	0.0569114		0.10102	1.07253	0.525793		-2.39454	-5.2581	0.000168411		-0.913192	-1.88321	0.0133455		-0.554177	-1.46833	0.0251508		-0.289299	-1.22205
29182	1110020G09Rik	4412.67	4030.08		29182		1110020G09Rik	0.0697545	1.04954	0.618095		0.506316	1.42042	0.0030607		0.131524	1.09545	0.320467		0.105889	1.07616	0.652171		-0.388192	-1.30875	0.0363583		0.560263	1.47454	0.00531344		-0.154699	-1.11319	0.133834		0.314937	1.24396	0.116214		0.159152	1.11663	0.320645		-0.0900172	-1.06438	0.746949		-0.596333	-1.51187
38852	1110020P15Rik	19081.5	22821.2		38852		1110020P15Rik	0.427178	1.3446	0.0346341		-0.36372	-1.28674	0.0357347		0.419593	1.33755	0.101788		-0.0145996	-1.01017	0.924546		0.328937	1.25609	0.0678198		-0.324305	-1.25206	0.0531529		0.199789	1.14853	0.215653		0.910269	1.8794	0.00382471		0.282876	1.21662	0.110417		0.12913	1.09363	0.657297		0.49285	1.40722
9913	1110021J02Rik	138.809	127.294		9913		1110021J02Rik	-0.315999	-1.24487	0.452819		-0.329325	-1.25643	0.362878		0.0046156	1.0032	0.994005		0.194779	1.14455	0.660053		0.569123	1.48362	0.200829		-0.330624	-1.25756	0.372502		-0.0387056	-1.02719	0.924621		1.13935	2.20282	0.0404958		0.0518804	1.03662	0.907632		-0.102516	-1.07364	0.769732		0.226809	1.17024
29946	1110021J02Rik	814.261	964.963		29946		1110021J02Rik	0.354326	1.27839	0.257376		-0.320221	-1.24852	0.229959		0.0782873	1.05576	0.855757		-0.297416	-1.22894	0.335137		0.0820001	1.05848	0.735183		-0.298328	-1.22972	0.292128		-0.356465	-1.28028	0.360495		1.07377	2.10493	0.0183472		-0.114161	-1.08235	0.702034		-0.348429	-1.27317	0.220974		-0.028208	-1.01974
19363	1110021L09Rik	38.848	38.5906		19363		1110021L09Rik	0.113649	1.08196	0.867871		0.576747	1.49148	0.306614		1.19346	2.28701	0.286467		0.0829644	1.05919	0.904131		0.935069	1.91198	0.122604		0.749848	1.68162	0.185473		-0.0113032	-1.00787	0.985496		0.613789	1.53027	0.378741		0.78505	1.72315	0.263768		0.737875	1.66772	0.252531		0.161129	1.11816
33995	1110025L11Rik	274.125	457.986		33995		1110025L11Rik	1.9518	3.86858	0.0236546		0.504385	1.41852	0.284282		0.988	1.98343	0.304154		0.203936	1.15184	0.720153		0.732127	1.66109	0.150614		-0.317794	-1.24642	0.490192		1.41189	2.66085	0.0245912		1.85733	3.62337	0.02585		-0.00495799	-1.00344	0.993058		1.76255	3.39297	0.0381618		1.25816	2.39191
4937	1110025P21	2936.7	3565.89		4937		1110025P21	0.0687203	1.04879	0.739215		-0.444698	-1.36103	0.0419495		0.39814	1.31781	0.239856		-0.217877	-1.16302	0.315085		-0.196345	-1.14579	0.385842		-0.223444	-1.16752	0.245707		0.0490807	1.03461	0.797888		-0.491585	-1.40599	0.0571135		-0.27034	-1.20609	0.23241		-0.219869	-1.16463	0.385619		0.224829	1.16864
33637	1110028A07Rik	10.2293	13.3328		33637		1110028A07Rik	-1.05383	-2.07604	0.174241		0.129149	1.09365	0.794356		-0.0363438	-1.02551	0.938573		0.746505	1.67772	0.146971		0.41189	1.33043	0.183698		0.224826	1.16864	0.597806		0.255365	1.19364	0.41713		-0.818819	-1.76396	0.0627966		-0.769786	-1.70502	0.0606252		-0.828431	-1.77575	0.168206		-0.95758	-1.94205
31650	1110028C15Rik	3.74627	2.45166		31650		1110028C15Rik	0	-1	1		0	-1	1		0	-1	1		0	-1	1		-0.169326	-1.12453	0.404359		0	-1	1		0	-1	1		1.77715	3.42749	3.70724e-05		0.0540868	1.0382	0.646737		0.194314	1.14418	0.381342		0.194314	1.14418
33881	1110028C15Rik	76.564	53.5952		33881		1110028C15Rik	-1.47308	-2.77613	0.0243706		0.115019	1.08299	0.798296		-0.587874	-1.50303	0.418811		-0.788641	-1.72745	0.187439		-0.616747	-1.53341	0.165803		-1.43999	-2.71319	0.00954147		-0.897799	-1.86322	0.0618557		-2.55387	-5.87208	0.00419307		0.658448	1.57838	0.232727		-0.744798	-1.67574	0.22933		-0.859817	-1.81481
38054	1110028C15Rik	555.741	299.057		38054		1110028C15Rik	-1.93407	-3.82132	0.000531517		-0.789657	-1.72866	0.0565696		-1.77552	-3.42361	0.00809799		-1.06508	-2.09229	0.00706531		-0.310544	-1.24018	0.212556		-0.812837	-1.75666	0.0039669		-1.35594	-2.55964	0.00318063		-0.631304	-1.54896	0.0502309		-0.663318	-1.58372	0.113658		-1.21681	-2.32433	0.00110984		-0.427156	-1.34458
38134	1110028C15Rik	403.895	327.022		38134		1110028C15Rik	-0.683706	-1.60626	0.00302012		-0.293176	-1.22534	0.228746		-0.204215	-1.15206	0.239375		0.0907917	1.06495	0.484519		0.0174804	1.01219	0.91041		-0.0767747	-1.05466	0.530081		-0.665431	-1.58604	0.0227793		-0.107386	-1.07727	0.373795		-0.277999	-1.21251	0.13992		-0.646126	-1.56496	0.0049201		-0.35295	-1.27717
33662	1110030E23Rik	239.971	192.343		33662		1110030E23Rik	-0.127404	-1.09233	0.710233		-0.184833	-1.13669	0.502153		0.236949	1.1785	0.647117		-0.0300096	-1.02102	0.931718		0.266537	1.20292	0.423701		-0.0217766	-1.01521	0.938525		-0.643696	-1.56233	0.0801333		-5.17988	-36.2493	0.00102116		-0.281811	-1.21572	0.484052		-0.107386	-1.07727	0.745623		0.0774472	1.05515
18029	1110031B06Rik	293.787	302.722		18029		1110031B06Rik	-0.536021	-1.44997	0.0269657		0.0601154	1.04255	0.707748		-0.101471	-1.07287	0.66229		-0.690967	-1.61437	0.0176205		-0.240252	-1.1812	0.173346		0.617827	1.53456	0.00568236		-0.553135	-1.46727	0.0464699		-0.360975	-1.28429	0.116271		0.0786486	1.05603	0.667283		-0.60049	-1.51623	0.0899448		-0.660605	-1.58075
43805	1110031B06Rik	1268.15	2242.67		43805		1110031B06Rik	1.17187	2.25303	0.0133949		0.415711	1.33396	0.12316		0.574731	1.4894	0.257966		-0.217347	-1.16259	0.478844		0.216987	1.1623	0.427094		0.367899	1.29047	0.219288		0.439395	1.35604	0.123836		-0.210421	-1.15703	0.505897		0.585381	1.50044	0.103501		0.627513	1.5449	0.0461567		0.211802	1.15813
35214	1110031I02Rik	1575.89	1482.08		35214		1110031I02Rik	0.031213	1.02187	0.853823		-0.152626	-1.11159	0.384262		0.238376	1.17966	0.364584		-0.20609	-1.15356	0.272554		-0.205853	-1.15337	0.287238		-0.151512	-1.11073	0.42685		-0.0658745	-1.04672	0.720262		-0.195566	-1.14517	0.274123		-0.0142052	-1.00989	0.935561		-0.10376	-1.07457	0.593772		0.0488655	1.03445
18893	1110032A03Rik	509.671	992.801		18893		1110032A03Rik	2.14088	4.41031	0.00276286		0.784602	1.72262	0.0238017		1.04282	2.06026	0.109216		0.590619	1.50589	0.167116		0.685512	1.60827	0.113032		0.300063	1.2312	0.30194		1.41362	2.66405	0.00360764		1.61985	3.07342	0.00659391		1.01129	2.01572	0.0300247		2.01285	4.0358	0.012279		1.22825	2.34283
27135	1110032A03Rik	536.891	597.167		27135		1110032A03Rik	1.67918	3.20247	0.000583184		-0.0994744	-1.07138	0.420962		0.473538	1.38851	0.0522427		0.00310304	1.00215	0.985097		0.342969	1.26836	0.430509		-0.292602	-1.22485	0.0534097		0.752783	1.68504	0.127106		-0.37337	-1.29537	0.0310551		0.671348	1.59256	0.0324319		0.538688	1.45265	0.216638		0.638162	1.55635
29241	1110032A03Rik	205.595	235.583		29241		1110032A03Rik	-0.505522	-1.41964	0.0613719		-0.0284876	-1.01994	0.868371		0.863521	1.81947	0.0329519		-0.248078	-1.18762	0.216064		-0.24705	-1.18678	0.180511		-0.359806	-1.28325	0.0638387		-0.299364	-1.2306	0.0957939		-0.477761	-1.39258	0.0379386		-0.295731	-1.22751	0.207381		-0.0120599	-1.00839	0.956822		0.0164277	1.01145
22315	1110032A04Rik	8.75835	12.9724		22315		1110032A04Rik	0.136047	1.09889	0.655217		0.0638847	1.04528	0.655394		0.467375	1.38259	0.0746714		1.30214	2.46595	0.0947242		-0.186293	-1.13784	0.616497		-1.109	-2.15696	0.0732614		0.335037	1.26141	0.458734		0.0407686	1.02866	0.769193		-0.0799853	-1.05701	0.733133		0.532357	1.44629	0.085532		0.468472	1.38364
6299	1110032A13Rik	1529.14	2126.69		6299		1110032A13Rik	-0.221009	-1.16555	0.308761		0.65425	1.5738	0.0281428		0.293653	1.22574	0.349185		0.00547758	1.0038	0.979564		-0.111836	-1.0806	0.665365		0.377332	1.29894	0.0887684		0.091206	1.06526	0.623175		0.417795	1.33588	0.0827449		-0.250773	-1.18984	0.274005		0.43725	1.35402	0.145288		-0.217	-1.16231
30100	1110032D16Rik	3.82078	15.6764		30100		1110032D16Rik	1.25725	2.39039	0.204482		0.834941	1.78378	0.250968		0.742625	1.67322	0.544349		0.362262	1.28544	0.655826		1.28075	2.42966	0.0746084		0.189184	1.14012	0.759781		0.883549	1.84491	0.196483		0.714752	1.6412	0.383384		0.88214	1.84311	0.311425		1.29108	2.44711	0.124037		0.456138	1.37186
10212	1110032E23Rik	4.31576	2.70854		10212		1110032E23Rik	-1.467	-2.76446	0.0121903		-0.22825	-1.17141	0.496719		-0.204707	-1.15245	0.64779		0.625907	1.54318	0.156832		0.0351036	1.02463	0.939154		-0.422225	-1.33999	0.62342		0.0463469	1.03265	0.888258		-0.910312	-1.87945	0.0422028		0.120662	1.08723	0.773029		-0.275728	-1.21061	0.598882		-0.0474786	-1.03346
38361	1110032E23Rik	19.861	20.1136		38361		1110032E23Rik	-0.0529662	-1.0374	0.89313		0.218406	1.16345	0.484506		1.5722	2.97357	0.0278953		0.00519941	1.00361	0.99331		0.458035	1.37367	0.159953		-0.561484	-1.47579	0.0658599		1.61318	3.05926	0.119554		0.763845	1.69801	0.0430887		-0.40424	-1.32339	0.196109		0.342632	1.26807	0.322673		0.124226	1.08992
29378	1110032L06Rik	3.51516	2.23435		29378		1110032L06Rik	-0.257233	-1.19518	0.240258		0	-1	1		0	-1	1		0.394838	1.31479	0.213938		-0.413801	-1.33219	0.222321		-0.423935	-1.34158	0.196268		0	-1	1		0	-1	1		-0.165286	-1.12139	0.322104		0.198641	1.14762	0.378243		0.198641	1.14762
4600	1110032O16Rik	4319.55	3721.89		4600		1110032O16Rik	0.174573	1.12863	0.254878		0.108564	1.07815	0.565905		-0.036103	-1.02534	0.844602		0.108667	1.07823	0.479897		0.277275	1.2119	0.104582		0.352878	1.27711	0.0238879		-0.17658	-1.1302	0.197215		0.323234	1.25113	0.0639044		0.460342	1.37587	0.0254087		0.211656	1.15802	0.218283		0.103093	1.07407
23556	1110032O16Rik	234.727	246.746		23556		1110032O16Rik	-0.4338	-1.35079	0.034387		0.100371	1.07205	0.576079		0.316716	1.24549	0.125632		0.225626	1.16928	0.125659		-0.0205508	-1.01435	0.903024		0.212758	1.1589	0.230816		-0.399719	-1.31925	0.0557493		-0.644496	-1.56319	0.0053622		0.413202	1.33164	0.192298		0.0715764	1.05086	0.785903		-0.0287943	-1.02016
17309	1110033F04Rik	15.0311	12.8225		17309		1110033F04Rik	-0.41278	-1.33125	0.549944		0.116926	1.08442	0.652217		0.241614	1.18231	0.56155		-0.366851	-1.28953	0.251316		0.205511	1.15309	0.58122		0.0749686	1.05334	0.820169		0.874927	1.83392	0.0974149		0.962548	1.94875	0.0358701		-0.385652	-1.30645	0.208358		-0.0804001	-1.05731	0.778924		-0.197326	-1.14657
27955	1110033F14Rik	3.6402	2.22737		27955		1110033F14Rik	0.0200855	1.01402	0.836774		0.0630077	1.04464	0.521531		0.0200855	1.01402	0.867693		0.0200855	1.01402	0.844955		0.0890266	1.06365	0.536817		0.0200855	1.01402	0.815961		0.0200855	1.01402	0.809726		0.0200855	1.01402	0.822491		0.0745827	1.05306	0.540178		0.217127	1.16242	0.338033		0.154119	1.11274
36199	1110033F14Rik	51.0216	24.3763		36199		1110033F14Rik	-0.968306	-1.95654	0.035705		-0.475109	-1.39002	0.24908		-0.350708	-1.27519	0.430827		-0.636413	-1.55446	0.072534		-0.983226	-1.97688	0.0169813		-0.169472	-1.12465	0.69777		-1.27504	-2.42006	0.0475803		-0.195485	-1.14511	0.538183		-1.13634	-2.19823	0.0113833		-1.15086	-2.22046	0.0411896		-0.675751	-1.59743
4599	1110033M05Rik	64.4791	33.8788		4599		1110033M05Rik	-1.36188	-2.57021	0.014851		-0.483496	-1.39813	0.203257		-0.276884	-1.21158	0.49677		-0.541404	-1.45539	0.0906181		-0.948226	-1.9295	0.0197484		-0.361603	-1.28485	0.145238		-0.909244	-1.87806	0.01336		-1.18502	-2.27366	0.0177178		0.00564545	1.00392	0.983071		-1.32932	-2.51284	0.00596818		-0.845822	-1.79729
12162	1110033M05Rik	1501.12	1604.16		12162		1110033M05Rik	-0.404365	-1.32351	0.0387762		-0.426824	-1.34427	0.0190658		-0.0713901	-1.05073	0.694902		-0.101518	-1.0729	0.515011		-0.0488424	-1.03443	0.748762		-0.383675	-1.30466	0.0257582		-0.361222	-1.28451	0.0272301		-0.464681	-1.38001	0.0169715		0.024294	1.01698	0.869025		-0.487278	-1.4018	0.0185552		-0.0604535	-1.04279
12365	1110033M05Rik	3.53842	2.03161		12365		1110033M05Rik	0	-1	1		0	-1	1		0	-1	1		0	-1	1		-0.256466	-1.19455	0.345457		0	-1	1		-0.145071	-1.10579	0.376807		0	-1	1		0	-1	1		0	-1	1		0	-1
12460	1110033M05Rik	5.45825	2.05438		12460		1110033M05Rik	-0.215862	-1.1614	0.776491		0.302827	1.23356	0.676234		-0.215862	-1.1614	0.852383		0.764894	1.69925	0.343297		0.0922009	1.066	0.883802		0.139502	1.10152	0.837399		-0.539823	-1.45379	0.413377		-0.330295	-1.25727	0.669864		-0.282877	-1.21662	0.707167		-0.100279	-1.07198	0.923		-0.403106	-1.32235
10810	1110034A24Rik	3128.25	3658.96		10810		1110034A24Rik	0.099973	1.07175	0.584131		0.100238	1.07195	0.479725		0.223955	1.16793	0.355817		-0.382527	-1.30362	0.0710847		-0.264521	-1.20124	0.272655		-0.324716	-1.25242	0.106947		0.157601	1.11543	0.464074		0.114579	1.08266	0.50364		0.0431202	1.03034	0.796444		0.0209024	1.01459	0.916945		-0.0793358	-1.05653
27179	1110034A24Rik	1167.61	1371.88		27179		1110034A24Rik	-0.552581	-1.46671	0.0335246		-0.22002	-1.16475	0.172458		0.00505664	1.00351	0.981195		-0.251821	-1.19071	0.156605		-0.442432	-1.35889	0.0521432		-0.160152	-1.1174	0.274605		-0.134386	-1.09763	0.435275		-0.158982	-1.1165	0.316235		-0.62848	-1.54594	0.013435		-0.283662	-1.21728	0.134435		-0.0636419	-1.0451
41210	1110034B05Rik	1808.02	1263.86		41210		1110034B05Rik	0.353311	1.27749	0.102227		0.0655996	1.04652	0.738078		0.337736	1.26377	0.247582		-0.492863	-1.40723	0.131355		0.255372	1.19364	0.301747		-0.830729	-1.77858	0.00970335		0.0230804	1.01613	0.897956		-0.0370853	-1.02604	0.869768		0.393994	1.31403	0.0811029		0.0655102	1.04645	0.756439		-8.93712e-05	-1.00006
8732	1110034G24Rik	799.623	1097.96		8732		1110034G24Rik	-0.634926	-1.55286	0.0369976		-0.499878	-1.41409	0.0314947		-0.0519494	-1.03666	0.873727		-0.135172	-1.09822	0.574942		-0.220357	-1.16502	0.52761		-0.00802511	-1.00558	0.971327		-0.186971	-1.13837	0.418882		0.264493	1.20121	0.279674		-0.52573	-1.43966	0.0921514		-0.237839	-1.17923	0.293108		0.262038	1.19917
22688	1110035E04Rik	54.5572	20.9264		22688		1110035E04Rik	-2.25783	-4.78272	0.0445187		-0.342599	-1.26804	0.548839		-0.726543	-1.65467	0.522906		0.0117937	1.00821	0.988278		-0.315068	-1.24407	0.596931		0.909819	1.87881	0.165823		-0.871201	-1.82918	0.217102		-0.401117	-1.32053	0.613957		-0.175422	-1.12929	0.806647		-1.78151	-3.43785	0.111156		-1.43891	-2.71116
979	1110035H17Rik	9.64936	23.942		979		1110035H17Rik	1.44633	2.72514	0.151283		0.131497	1.09543	0.852073		0.17601	1.12975	0.894564		0.712793	1.63897	0.443		0.975703	1.9666	0.209893		0.711345	1.63733	0.325184		-0.0225706	-1.01577	0.976871		0.607017	1.52311	0.542536		1.18677	2.27643	0.214032		0.71099	1.63693	0.414643		0.579492	1.49432
34647	1110035H17Rik	220.661	171.448		34647		1110035H17Rik	-0.125707	-1.09104	0.759437		-0.205201	-1.15285	0.527192		-0.801073	-1.7424	0.254522		-0.379094	-1.30052	0.408728		0.297124	1.22869	0.419143		-0.183596	-1.13571	0.620747		-1.43006	-2.69459	0.0418791		-0.753183	-1.68551	0.189358		0.536737	1.45069	0.232856		-0.582235	-1.49717	0.181496		-0.377034	-1.29867
23293	1110035M17Rik	39.4472	33.1992		23293		1110035M17Rik	0.501331	1.41552	0.0376483		-0.24201	-1.18264	0.255696		1.51841	2.86476	0.00703294		0.0938372	1.0672	0.643686		0.165803	1.12179	0.450882		-0.260275	-1.19771	0.429543		0.110727	1.07977	0.543403		-1.39103	-2.62265	0.0016579		-0.384406	-1.30532	0.131471		0.431661	1.34879	0.228355		0.673671	1.59513
4242	1110036O03Rik	19.042	19.6833		4242		1110036O03Rik	0.407042	1.32596	0.181439		0.31077	1.24037	0.108103		-0.265495	-1.20205	0.362702		-0.368324	-1.29085	0.40516		-0.0128772	-1.00897	0.947893		0.686495	1.60937	0.00918631		-0.0605023	-1.04283	0.906669		0.434612	1.35155	0.206966		0.139184	1.10128	0.548998		0.165423	1.12149	0.407816		-0.145347	-1.106
26745	1110036O03Rik	13.6449	14.4314		26745		1110036O03Rik	0.34584	1.27089	0.334848		-0.0140487	-1.00979	0.949552		0.555586	1.46977	0.123915		-0.321358	-1.24951	0.197937		-0.354396	-1.27845	0.112839		0.271445	1.20702	0.552546		-0.211265	-1.1577	0.458264		0.0547889	1.03871	0.841498		-0.248977	-1.18836	0.278735		0.0578933	1.04094	0.792548		0.0719421	1.05113
13414	1110037F02Rik	78.4304	47.4601		13414		1110037F02Rik	-2.05936	-4.16802	0.00410057		-0.490367	-1.4048	0.156426		-0.123054	-1.08904	0.82914		-0.457852	-1.3735	0.341047		-0.666034	-1.5867	0.176212		0.606778	1.52285	0.126733		-0.989136	-1.985	0.0487866		-1.90276	-3.73927	0.0191112		-1.28194	-2.43166	0.0487064		-0.942511	-1.92187	0.0497595		-0.452144	-1.36807
17490	1110037F02Rik	2393.02	1249.8		17490		1110037F02Rik	-0.0946831	-1.06783	0.698232		-0.189133	-1.14008	0.35143		-0.595805	-1.51132	0.16916		-0.103733	-1.07455	0.739477		0.362959	1.28606	0.165827		0.245818	1.18576	0.333107		-0.759432	-1.69282	0.0160058		-1.13908	-2.20241	0.00698057		0.489438	1.4039	0.0956317		-0.661572	-1.58181	0.0411622		-0.47244	-1.38745
24914	1110037F02Rik	4142.97	3124.05		24914		1110037F02Rik	0.153378	1.11217	0.261611		0.00555088	1.00385	0.956717		-0.468323	-1.3835	0.0457844		-0.515324	-1.42931	0.0175071		-0.154674	-1.11317	0.411982		-0.601118	-1.51689	0.0079581		-0.447108	-1.3633	0.0199737		-0.518965	-1.43293	0.00868432		0.192141	1.14246	0.183031		-0.270958	-1.20661	0.172338		-0.276509	-1.21126
38094	1110038B12Rik	10216.9	11533.6		38094		1110038B12Rik	0.338818	1.26472	0.045252		-0.0340031	-1.02385	0.752884		0.0190513	1.01329	0.890353		-0.333787	-1.26032	0.0489273		-0.126407	-1.09157	0.373424		-0.424896	-1.34248	0.00740353		0.670082	1.59116	0.0030423		-0.166161	-1.12207	0.272308		-0.340458	-1.26616	0.0384092		0.149388	1.1091	0.435327		0.183391	1.13555
21750	1110038D17Rik	127.73	134.485		21750		1110038D17Rik	-1.08194	-2.11688	0.00352469		0.447749	1.36391	0.0235834		-0.744943	-1.67591	0.0432201		-0.470111	-1.38522	0.301373		-0.847056	-1.79883	0.0922396		0.875927	1.83519	0.0104595		-0.235721	-1.1775	0.270345		-1.38232	-2.60688	0.00491225		-0.760867	-1.69451	0.0183946		-0.2297	-1.17259	0.564466		-0.677449	-1.59931
28052	1110038D17Rik	3.96704	2.49758		28052		1110038D17Rik	-0.0175608	-1.01225	0.855962		0.774496	1.71059	0.0622834		-0.0175608	-1.01225	0.882872		-0.0175608	-1.01225	0.863316		0.350129	1.27467	0.486885		0.145383	1.10602	0.745855		0.496261	1.41055	0.330867		-0.0175608	-1.01225	0.843068		-0.0500164	-1.03528	0.666273		1.31049	2.48026	0.012665		0.535995	1.44994
30146	1110038D17Rik	5352.72	5048.95		30146		1110038D17Rik	-0.812867	-1.7567	0.00777806		0.0690024	1.04899	0.638181		-0.165108	-1.12125	0.523964		-0.0725951	-1.05161	0.711259		-0.301587	-1.2325	0.199742		0.422988	1.3407	0.0498175		-0.263856	-1.20068	0.134471		-0.126824	-1.09189	0.49159		-0.666987	-1.58775	0.0858875		-0.101373	-1.07279	0.638459		-0.170376	-1.12535
40013	1110038D17Rik	4.02186	4.23252		40013		1110038D17Rik	0.662587	1.58292	0.0190175		-0.164864	-1.12106	0.46362		0.155277	1.11364	0.542922		-0.503766	-1.41791	0.324775		0.400478	1.31994	0.406685		0.457892	1.37353	0.0909376		0.0830246	1.05924	0.642053		0.655834	1.57553	0.141635		0.306339	1.23657	0.46493		0.416564	1.33474	0.388378		0.581428	1.49633
13206	1110038F14Rik	7051.82	5969.61		13206		1110038F14Rik	-0.168171	-1.12363	0.204962		-0.25399	-1.1925	0.0526541		-0.344888	-1.27005	0.0929692		-0.343685	-1.26899	0.0683962		-0.0294196	-1.0206	0.835882		-0.126854	-1.09191	0.319521		-0.501266	-1.41545	0.00917319		-0.0562199	-1.03974	0.617834		0.0481108	1.03391	0.709017		-0.220101	-1.16482	0.221425		0.0338892	1.02377
19164	1110039B18Rik	169.263	140.339		19164		1110039B18Rik	-0.176284	-1.12997	0.285975		-0.0193464	-1.0135	0.877067		-0.293144	-1.22531	0.212139		-0.342143	-1.26764	0.0778984		-0.0640144	-1.04537	0.725099		0.148064	1.10808	0.471261		-0.271002	-1.20665	0.0784806		-0.0686776	-1.04875	0.679534		0.12916	1.09366	0.478387		-0.244654	-1.18481	0.207883		-0.225308	-1.16903
19677	1110039B18Rik	1087.63	1220.95		19677		1110039B18Rik	-0.50262	-1.41678	0.00674525		0.0709674	1.05042	0.464049		-0.174525	-1.12859	0.224989		0.0964125	1.06911	0.490484		0.211671	1.15803	0.143571		0.618478	1.53525	0.00253995		-0.053748	-1.03796	0.574729		0.725429	1.65339	0.00214735		0.0525072	1.03707	0.660756		-0.0984991	-1.07066	0.486232		-0.169466	-1.12464
36875	1110039F03Rik	317.1	360.486		36875		1110039F03Rik	-4.33002	-20.1125	0.0012927		-0.597584	-1.51318	0.0288582		-3.9532	-15.4893	0.00180822		-0.672599	-1.59394	0.0672984		-0.15946	-1.11687	0.626937		-0.167013	-1.12273	0.448032		-1.43174	-2.69772	0.0823884		-0.702142	-1.62692	0.0450593		-2.89692	-7.44833	0.00179192		-0.728157	-1.65652	0.0267666		-0.130573	-1.09473
946	1110046J04Rik	5.33	7.84454		946		1110046J04Rik	-1.78214	-3.43937	0.477171		-1.70643	-3.26353	0.381404		-1.58786	-3.00604	0.673785		-2.20767	-4.61927	0.384638		-2.28471	-4.87267	0.24862		-1.75271	-3.3699	0.379385		-1.44838	-2.72902	0.462181		-2.62379	-6.16369	0.322676		-1.72163	-3.2981	0.484957		-1.75757	-3.38129	0.365909		-0.0511393	-1.03608
39089	1110046J04Rik	71.0964	86.723		39089		1110046J04Rik	1.58445	2.99894	0.177508		0.466836	1.38208	0.567337		1.33485	2.52248	0.427495		0.488524	1.40301	0.639757		0.749076	1.68072	0.359271		0.0342853	1.02405	0.966339		1.27554	2.42089	0.17215		1.23467	2.35328	0.2748		0.0264033	1.01847	0.979354		1.40596	2.64995	0.130266		0.939127	1.91737
20454	1110049B09Rik	6.47208	2.03993		20454		1110049B09Rik	-0.66299	-1.58336	0.435804		-0.0481861	-1.03396	0.938823		-0.371625	-1.29381	0.760933		0.033217	1.02329	0.968246		-0.675529	-1.59718	0.306307		0.210604	1.15717	0.758794		-0.371625	-1.29381	0.559295		0.698264	1.62255	0.530538		-0.00358376	-1.00249	0.997132		-0.420138	-1.33806	0.507616		-0.371952	-1.2941
22007	1110049F12Rik	712.116	568.546		22007		1110049F12Rik	-1.16965	-2.24956	0.000588702		-0.0113618	-1.00791	0.919401		-0.294695	-1.22663	0.13521		-0.0497115	-1.03506	0.704464		-0.435734	-1.3526	0.265747		0.296371	1.22805	0.0595378		-0.0907586	-1.06493	0.418632		-2.23573	-4.71001	2.91688e-05		-0.778406	-1.71523	0.0177349		-0.374681	-1.29655	0.14906		-0.363319	-1.28638
32840	1110049F12Rik	3233.09	3569.68		32840		1110049F12Rik	-0.383592	-1.30459	0.0400182		0.185914	1.13754	0.146593		0.478433	1.39323	0.0683374		0.0164568	1.01147	0.907548		-0.181602	-1.13414	0.482602		0.436224	1.35306	0.0116027		0.330386	1.25735	0.0265401		-0.926476	-1.90063	0.00271845		-0.568543	-1.48302	0.0173466		0.185804	1.13745	0.230207		-0.000110173	-1.00008
22533	1110051M20Rik	3.75299	2.75282		22533		1110051M20Rik	0.572077	1.48666	0.0260012		0.470551	1.38564	0.0741459		0.125892	1.09118	0.629365		0.195201	1.14488	0.788022		0.217754	1.16292	0.561529		0.593678	1.50909	0.00858327		-0.232818	-1.17513	0.327331		0.678155	1.60009	0.158129		-0.0574524	-1.04063	0.761096		0.362436	1.28559	0.514192		-0.108115	-1.07782
26747	1110051M20Rik	43.377	43.2088		26747		1110051M20Rik	-0.547466	-1.46152	0.00747581		-0.0593769	-1.04202	0.638991		0.066083	1.04687	0.678659		-0.290014	-1.22265	0.0627747		0.219597	1.16441	0.281414		-0.0588553	-1.04164	0.565336		-0.501614	-1.4158	0.266994		-0.335722	-1.26201	0.0404475		-0.0531891	-1.03756	0.70406		-0.78672	-1.72515	0.0132301		-0.727343	-1.65559
15919	1110054M08Rik	103.249	70.1247		15919		1110054M08Rik	-1.52062	-2.86915	0.00146607		-0.632189	-1.54991	0.0228086		-1.47556	-2.78091	0.0107207		-0.295771	-1.22754	0.222921		0.10505	1.07553	0.646619		0.0696236	1.04944	0.725634		-1.97397	-3.92848	0.00192862		0.0864063	1.06172	0.650273		-0.117952	-1.08519	0.635053		-1.14074	-2.20494	0.0207897		-0.508548	-1.42262
307	1110054O05Rik	331.137	266.768		307		1110054O05Rik	-1.21066	-2.31444	0.0104946		-0.419766	-1.33771	0.130676		-0.895729	-1.86055	0.111307		-0.34398	-1.26925	0.311558		-0.250368	-1.18951	0.468321		-0.568303	-1.48278	0.0781458		-0.695356	-1.61928	0.0241257		-0.219634	-1.16444	0.465631		-0.654909	-1.57452	0.0808049		-0.503098	-1.41725	0.102681		-0.0833322	-1.05946
4099	1110054O05Rik	343.643	288.747		4099		1110054O05Rik	-1.11744	-2.16962	0.000705805		-0.258923	-1.19659	0.256789		-0.678184	-1.60012	0.0228948		-0.626343	-1.54365	0.04248		0.285399	1.21875	0.228964		-0.234276	-1.17632	0.131066		-1.05894	-2.0834	0.00169702		-0.678305	-1.60026	0.00385029		-0.160479	-1.11766	0.395947		-0.883362	-1.84467	0.0161572		-0.624438	-1.54161
14968	1110054P19Rik	23433.1	30161.3		14968		1110054P19Rik	0.277098	1.21176	0.186142		0.438989	1.35565	0.0403007		0.907075	1.87524	0.0330684		-0.171824	-1.12648	0.378913		0.0815866	1.05818	0.640469		-0.0899874	-1.06436	0.578144		0.373917	1.29587	0.0532489		0.351383	1.27578	0.114591		0.0842033	1.0601	0.652063		0.532514	1.44645	0.0352768		0.0935251	1.06697
6496	1110057K04Rik	2627.49	2657.07		6496		1110057K04Rik	-0.395186	-1.31511	0.0146161		0.101777	1.07309	0.427685		-0.324998	-1.25266	0.0749431		-0.212352	-1.15858	0.129799		-0.0327458	-1.02296	0.864865		0.287534	1.22055	0.0643047		-0.116844	-1.08436	0.245949		0.651134	1.5704	0.00244632		-0.12942	-1.09385	0.327357		-0.057181	-1.04043	0.6624		-0.158958	-1.11648
38698	1110058L19Rik	1442.12	1713.72		38698		1110058L19Rik	0.400278	1.31976	0.0286904		-0.422613	-1.34035	0.0115027		0.0102427	1.00712	0.951728		-0.38469	-1.30558	0.0593457		-0.123202	-1.08915	0.442745		-0.741988	-1.67248	0.0137734		0.151112	1.11042	0.511218		-0.295678	-1.22746	0.0754773		0.0437425	1.03078	0.760433		-0.379963	-1.30131	0.0890518		0.0426496	1.03
39431	1110059E24Rik	2305.23	2474.99		39431		1110059E24Rik	0.0853157	1.06092	0.729812		-0.60549	-1.5215	0.0211115		-0.503763	-1.41791	0.230205		-0.258479	-1.19622	0.326616		0.152521	1.11151	0.500756		-0.508187	-1.42226	0.0525334		-0.457644	-1.3733	0.0610617		-0.239984	-1.18098	0.415574		-0.360549	-1.28391	0.197517		-0.0203127	-1.01418	0.943746		0.585177	1.50022
22369	1110059G10Rik	43.4876	17.0642		22369		1110059G10Rik	-1.16218	-2.23795	0.110578		0.0181913	1.01269	0.973307		0.667117	1.5879	0.463155		0.322662	1.25064	0.576146		0.504267	1.4184	0.325527		0.164534	1.1208	0.722462		0.0468092	1.03298	0.960545		-0.133571	-1.09701	0.818834		0.208696	1.15564	0.782508		-0.412526	-1.33101	0.568498		-0.430717	-1.3479
44081	1110059G10Rik	1682.16	1058.54		44081		1110059G10Rik	-0.52614	-1.44007	0.0684983		-0.249129	-1.18849	0.338414		-0.203081	-1.15115	0.534841		-0.260485	-1.19788	0.307283		-0.130666	-1.0948	0.507215		-0.930534	-1.90598	0.00425308		-0.423084	-1.34079	0.055916		0.237316	1.1788	0.308577		-0.0272473	-1.01907	0.902034		-0.435084	-1.35199	0.253587		-0.185955	-1.13757
32525	1110059M19Rik	10.4068	22.8206		32525		1110059M19Rik	1.11414	2.16465	0.0655688		0.534116	1.44805	0.254104		0.354915	1.27891	0.627045		-0.357253	-1.28098	0.540212		0.639843	1.55816	0.222221		0.273581	1.2088	0.562688		0.167031	1.12275	0.683964		-0.256914	-1.19492	0.610903		0.697784	1.62201	0.185175		0.786254	1.72459	0.204597		0.252138	1.19097
31285	1110065M07	276.808	216.755		31285		1110065M07	0.326101	1.25362	0.163389		-0.637133	-1.55524	0.011913		-0.546132	-1.46017	0.0997669		-0.496282	-1.41057	0.108557		0.109065	1.07853	0.55688		-1.07343	-2.10443	0.00173909		-0.683676	-1.60623	0.0286934		-0.0757526	-1.05391	0.678252		0.53355	1.44749	0.153662		-0.728057	-1.65641	0.011558		-0.0909242	-1.06505
39526	1110065P20Rik	145.358	89.8671		39526		1110065P20Rik	-0.408277	-1.3271	0.262337		-0.231712	-1.17423	0.396334		-0.481044	-1.39575	0.377305		-0.461676	-1.37714	0.216874		0.0759076	1.05402	0.83574		-0.491457	-1.40586	0.140011		0.246528	1.18635	0.512756		0.0249511	1.01745	0.940539		0.393736	1.31379	0.396922		-0.606269	-1.52232	0.144455		-0.374557	-1.29644
36493	1110067D22Rik	418.026	341.942		36493		1110067D22Rik	-0.353365	-1.27754	0.135899		-0.18907	-1.14003	0.330393		0.162662	1.11935	0.594702		-1.05615	-2.07938	0.012476		-0.489352	-1.40381	0.0398393		0.00671399	1.00466	0.981585		-0.887387	-1.84982	0.00412116		-0.954019	-1.93726	0.0084493		0.0764348	1.05441	0.729821		-0.172775	-1.12722	0.603118		0.0162948	1.01136
16931	1110067I12Rik	35.0032	51.6959		16931		1110067I12Rik	1.507	2.84218	0.0329896		1.29582	2.45516	0.0186857		2.15468	4.45269	0.0561061		1.27255	2.41588	0.0532761		0.984432	1.97853	0.0548898		0.953222	1.93619	0.0934042		1.14869	2.21712	0.0433711		1.4648	2.76025	0.0473364		1.65729	3.15424	0.0341836		1.31308	2.48471	0.0188728		0.0172615	1.01204
33120	1110069O07Rik	3.61295	6.91195		33120		1110069O07Rik	0.533963	1.4479	0.170585		0.407374	1.32627	0.200506		0.533963	1.4479	0.344421		0.533963	1.4479	0.169996		1.09427	2.13506	0.0948241		0.22686	1.17029	0.569189		0.533963	1.4479	0.0923762		0.533963	1.4479	0.171542		0.189836	1.14063	0.648536		0.873536	1.83215	0.074801		0.466162	1.38143
31419	1190001L17Rik	53.2054	75.7085		31419		1190001L17Rik	1.61299	3.05886	0.0202107		0.135886	1.09877	0.71084		0.560288	1.47456	0.448923		0.192221	1.14252	0.679443		0.355323	1.27927	0.527673		-0.246192	-1.18607	0.518091		0.635067	1.55301	0.160632		0.766303	1.70091	0.153443		0.994267	1.99207	0.078467		1.28954	2.44449	0.0351659		1.15365	2.22476
27697	1190001M18Rik	10.2894	2.25037		27697		1190001M18Rik	-1.37891	-2.60072	0.224811		-0.766524	-1.70117	0.314432		-0.633242	-1.55105	0.662377		-0.26588	-1.20237	0.782566		-0.667497	-1.58831	0.444592		-0.0704475	-1.05004	0.927603		-0.42013	-1.33805	0.586513		-0.633242	-1.55105	0.511588		-0.344908	-1.27007	0.745531		-0.663069	-1.58345	0.402122		0.103455	1.07434
11011	1190002A17Rik	129.93	123.296		11011		1190002A17Rik	0.362376	1.28554	0.18465		-0.585093	-1.50014	0.0265552		-0.302024	-1.23287	0.42085		0.329928	1.25695	0.214859		0.260646	1.19802	0.257735		-0.34742	-1.27228	0.154904		0.397133	1.31689	0.158583		0.220129	1.16484	0.642399		0.299664	1.23086	0.343578		0.033374	1.0234	0.935869		0.618467	1.53524
9827	1190002F15Rik	6395.09	8830.16		9827		1190002F15Rik	0.0565284	1.03996	0.708113		-0.196445	-1.14587	0.19411		0.548701	1.46277	0.0686523		-0.27097	-1.20662	0.171535		-0.187871	-1.13908	0.317435		-0.845126	-1.79642	0.00339583		0.16992	1.125	0.414101		0.775297	1.71154	0.0901189		-0.491899	-1.40629	0.0280326		0.274788	1.20982	0.261851		0.471233	1.38629
40911	1190002H23Rik	28159.6	31263.3		40911		1190002H23Rik	0.204696	1.15244	0.139259		-0.323591	-1.25144	0.0471362		0.687154	1.6101	0.0143786		-0.0706785	-1.05021	0.570588		-0.376213	-1.29793	0.0296664		0.25004	1.18924	0.0875582		0.465128	1.38044	0.0187776		-1.22779	-2.34208	0.00505064		0.0919347	1.0658	0.587645		0.198699	1.14766	0.545732		0.522289	1.43623
25975	1190002N15Rik	408.463	335.682		25975		1190002N15Rik	-1.11564	-2.1669	0.00382587		-0.779251	-1.71624	0.00261348		-0.518975	-1.43294	0.109398		-0.582554	-1.4975	0.0230153		-0.484777	-1.39937	0.256624		-0.838825	-1.78859	0.00626997		-0.323365	-1.25125	0.0949097		-0.178254	-1.13151	0.38845		-0.696727	-1.62082	0.0150097		-1.05148	-2.07266	0.00124001		-0.272229	-1.20767
24254	1190003J15Rik	62.2224	132.194		24254		1190003J15Rik	3.3935	10.5086	0.00196749		0.957838	1.9424	0.0572443		2.25997	4.78981	0.0510147		1.38247	2.60714	0.0420651		1.22495	2.33747	0.0502396		0.890442	1.85374	0.0806868		1.13153	2.19091	0.0761095		0.692369	1.61593	0.218563		2.01505	4.04195	0.01778		2.49388	5.6329	0.0211137		1.53604	2.89997
33975	1190003J15Rik	1356.71	774.329		33975		1190003J15Rik	0.274785	1.20981	0.284439		-0.55641	-1.47061	0.0538782		-0.250831	-1.18989	0.496838		0.21726	1.16252	0.550352		0.786939	1.72541	0.0152543		-0.410667	-1.3293	0.131337		-0.119003	-1.08598	0.612686		-0.70364	-1.62861	0.0374788		-0.474378	-1.38932	0.105518		-0.19667	-1.14605	0.477478		0.35974	1.28319
15319	1190003K10Rik	14.8318	43.9048		15319		1190003K10Rik	2.82258	7.07424	0.00369883		1.02684	2.03755	0.0730083		2.12707	4.3683	0.0497427		0.980227	1.97278	0.0878462		0.90375	1.87092	0.128389		1.71995	3.29424	0.00513197		1.02422	2.03386	0.0653195		1.52269	2.87326	0.0692636		1.86084	3.63219	0.0252227		2.30413	4.93871	0.0201069		1.2773	2.42384
1599	1190003M12Rik	801.412	1053.08		1599		1190003M12Rik	2.0581	4.16438	0.0053959		0.474653	1.38958	0.176728		1.02666	2.03731	0.166112		0.481142	1.39585	0.269475		0.898966	1.86473	0.0358912		-0.209433	-1.15623	0.541869		1.56314	2.95496	0.00692139		1.89969	3.73132	0.00794012		-0.206879	-1.15419	0.615478		1.63241	3.10031	0.0379845		1.15776	2.23111
13603	1190005F20Rik	584.576	510.012		13603		1190005F20Rik	-1.13467	-2.19568	0.000983871		-0.514585	-1.42858	0.0298652		-0.914753	-1.88525	0.00851368		-0.703198	-1.62811	0.0140234		-0.517579	-1.43155	0.0413438		0.291013	1.2235	0.278102		-1.16528	-2.24276	0.000443726		-0.0246649	-1.01724	0.930592		-0.517738	-1.43171	0.0450348		-0.68243	-1.60484	0.00399044		-0.167845	-1.12338
40207	1190005I06Rik	48.6648	46.3157		40207		1190005I06Rik	0.274696	1.20974	0.709673		0.0245442	1.01716	0.965659		0.319416	1.24783	0.77385		0.100983	1.0725	0.888455		0.0199812	1.01395	0.972873		0.0147916	1.01031	0.981001		0.361369	1.28464	0.567393		0.579058	1.49387	0.456824		1.39912	2.63741	0.109581		0.0431322	1.03035	0.939235		0.018588	1.01297
17370	1190005P17Rik	6841.06	7702.74		17370		1190005P17Rik	0.16014	1.1174	0.283526		-0.522629	-1.43657	0.00271146		-0.0211875	-1.01479	0.888523		-0.524727	-1.43866	0.0317904		-0.293231	-1.22538	0.0974067		-0.63836	-1.55656	0.0014197		-0.0194305	-1.01356	0.871689		0.110895	1.0799	0.334674		-0.232165	-1.1746	0.121621		-0.307662	-1.2377	0.134269		0.214967	1.16068
21640	1190007F08Rik	94.9667	118.117		21640		1190007F08Rik	-0.156353	-1.11447	0.576022		0.541852	1.45584	0.0157632		0.698117	1.62239	0.0625732		-0.209979	-1.15667	0.359837		-0.588936	-1.50414	0.0535695		-0.0887769	-1.06347	0.589842		0.236148	1.17784	0.30665		-0.398555	-1.31819	0.0730606		-0.133835	-1.09721	0.563752		0.100398	1.07207	0.603323		-0.441454	-1.35797
19803	1190017O12Rik	3748.91	5768.14		19803		1190017O12Rik	0.74219	1.67271	0.0231986		-0.326951	-1.25436	0.175506		0.650496	1.56971	0.123644		-0.0786067	-1.056	0.734592		0.154297	1.11288	0.466428		-0.629779	-1.54733	0.0396138		0.586383	1.50148	0.0393895		1.35295	2.55434	0.00286915		0.17494	1.12892	0.460128		0.167758	1.12331	0.654987		0.49471	1.40904
24679	1200002N14Rik	546.297	542.827		24679		1200002N14Rik	-0.0891887	-1.06377	0.537874		-0.101539	-1.07292	0.512226		-0.0473766	-1.03338	0.744903		-0.215292	-1.16094	0.125081		-0.216358	-1.1618	0.367322		0.344882	1.27005	0.0694483		-0.202378	-1.15059	0.19634		-1.14612	-2.21319	0.094645		-0.048301	-1.03405	0.753219		-0.368343	-1.29087	0.0543891		-0.266805	-1.20314
25697	1200003C05Rik	3791.66	3330.01		25697		1200003C05Rik	0.753421	1.68579	0.00399523		0.20719	1.15444	0.155796		0.0228363	1.01595	0.902688		-0.216624	-1.16201	0.175121		0.10651	1.07662	0.534993		-0.0338324	-1.02373	0.810765		-0.143168	-1.10433	0.389696		-0.227463	-1.17077	0.170479		0.43739	1.35415	0.0327188		0.268956	1.20494	0.129822		0.0617657	1.04374
42850	1200003I07Rik	63.1937	84.3555		42850		1200003I07Rik	0.84264	1.79333	0.0568119		0.542981	1.45698	0.0843431		1.30351	2.46829	0.0725915		1.10826	2.15585	0.0246284		0.431987	1.34909	0.270807		1.02776	2.03886	0.0120564		0.432692	1.34975	0.348336		0.930264	1.90562	0.0458598		0.159798	1.11713	0.657038		0.550828	1.46493	0.0937188		0.00784726	1.00545
32771	1200007C13Rik	3.57583	12.4825		32771		1200007C13Rik	0.982273	1.97558	0.189256		0.400734	1.32018	0.476753		0.755907	1.68869	0.466559		0.811351	1.75485	0.316967		0.314677	1.24373	0.587565		1.31351	2.48545	0.118915		0.755907	1.68869	0.178831		0.706179	1.63148	0.311561		0.584052	1.49905	0.38936		0.491141	1.40556	0.370146		0.0904071	1.06467
3733	1200009F10Rik	546.823	490.028		3733		1200009F10Rik	0.121277	1.0877	0.452633		-0.180307	-1.13312	0.261293		-0.448806	-1.36491	0.0810654		-0.981779	-1.9749	0.00156044		-0.431171	-1.34833	0.0355191		-0.324068	-1.25186	0.213398		-0.879487	-1.83972	0.0159201		0.90545	1.87313	0.00540359		-0.106449	-1.07658	0.489569		-0.465127	-1.38044	0.208662		-0.284821	-1.21826
18461	1200009F10Rik	345.223	422.066		18461		1200009F10Rik	0.685083	1.60779	0.146723		0.154955	1.11339	0.644955		0.263666	1.20053	0.673963		-0.672532	-1.59387	0.151005		-0.454442	-1.37025	0.203403		0.0898129	1.06423	0.794874		-0.50996	-1.42401	0.261433		1.08671	2.12389	0.0499497		0.773991	1.70999	0.112952		-0.198226	-1.14729	0.61011		-0.353181	-1.27737
44730	1200009I06Rik	120.366	98.7229		44730		1200009I06Rik	0.148494	1.10841	0.620052		0.285018	1.21843	0.369334		0.512783	1.4268	0.299375		-0.529843	-1.44377	0.26185		-0.595398	-1.51089	0.0630341		0.0499463	1.03523	0.912485		-0.817106	-1.76187	0.22435		0.0789712	1.05626	0.837614		0.35141	1.27581	0.385623		0.422117	1.33989	0.248		0.137099	1.09969
5015	1200009O22Rik	4.6567	2.50482		5015		1200009O22Rik	0.86359	1.81956	0.563472		-0.976486	-1.96767	0.378806		-1.17483	-2.25765	0.586207		-0.979368	-1.9716	0.489238		-0.135503	-1.09848	0.908155		-0.0909052	-1.06504	0.932687		-0.203771	-1.1517	0.867701		-1.31563	-2.48911	0.377074		-1.2171	-2.32479	0.388816		-0.523243	-1.43718	0.627743		0.453244	1.36911
7247	1200009O22Rik	6.43929	9.40773		7247		1200009O22Rik	0.572314	1.48691	0.0141779		-0.117231	-1.08465	0.7065		0.53034	1.44427	0.0358379		0.828462	1.77579	0.320431		0.77768	1.71437	0.279171		-0.288662	-1.22151	0.0788232		0.248868	1.18827	0.249195		0.656529	1.57629	0.00753472		0.100495	1.07214	0.521335		0.0608027	1.04305	0.911013		0.178034	1.13134
2167	1200011I18Rik	256.872	201.399		2167		1200011I18Rik	-0.652677	-1.57208	0.0125483		-0.24596	-1.18588	0.139217		-0.462273	-1.37771	0.105038		-0.130807	-1.09491	0.440042		-0.351638	-1.27601	0.11168		0.215559	1.16115	0.13182		-0.487295	-1.40181	0.014427		-0.755498	-1.68821	0.00657078		0.0670329	1.04756	0.683421		-0.36278	-1.2859	0.144269		-0.116821	-1.08434
21570	1200011M11Rik	643.111	695.492		21570		1200011M11Rik	0.23082	1.1735	0.437792		0.263906	1.20073	0.279955		-0.201158	-1.14962	0.639691		-0.526988	-1.44092	0.120111		-0.261607	-1.19881	0.30081		-0.350893	-1.27535	0.207347		-0.322015	-1.25008	0.344596		-0.305051	-1.23546	0.31751		0.427039	1.34447	0.281009		-0.369328	-1.29175	0.260601		-0.633234	-1.55104
5698	1200013P24Rik	11451.7	14746.7		5698		1200013P24Rik	0.9023	1.86904	0.0064536		0.410648	1.32928	0.0326742		0.423186	1.34089	0.187476		0.107938	1.07769	0.570562		0.181042	1.1337	0.452491		0.533847	1.44778	0.0137384		0.252779	1.1915	0.138121		0.00632804	1.0044	0.973848		0.699669	1.62413	0.0182845		0.42931	1.34659	0.0448865		0.0186627	1.01302
19652	1200013P24Rik	54.0567	37.5151		19652		1200013P24Rik	-0.413712	-1.33211	0.317794		0.544863	1.45888	0.113772		0.9202	1.89238	0.183066		0.229607	1.17252	0.588301		0.17055	1.12549	0.636074		1.04893	2.06899	0.0336617		-1.10508	-2.15111	0.128298		-1.57899	-2.9876	0.0127765		0.279987	1.21418	0.53844		-0.644282	-1.56296	0.257929		-1.18915	-2.28018
23094	1200014J11Rik	683.449	602.947		23094		1200014J11Rik	-0.478307	-1.39311	0.0538797		-0.179344	-1.13237	0.308243		-0.277778	-1.21233	0.356186		-0.161287	-1.11828	0.465195		-0.102136	-1.07336	0.612925		-0.0204717	-1.01429	0.907006		-0.433806	-1.35079	0.0618189		-0.192631	-1.14285	0.338486		-0.115674	-1.08348	0.578191		-0.439274	-1.35592	0.0750933		-0.25993	-1.19742
37156	1200014J11Rik	347.091	354.978		37156		1200014J11Rik	-0.376257	-1.29797	0.136504		0.138102	1.10046	0.412247		-0.182491	-1.13484	0.548241		-0.263753	-1.2006	0.393291		-0.551472	-1.46558	0.0703217		0.399462	1.31902	0.132825		0.020014	1.01397	0.933205		-0.387215	-1.30787	0.114072		-0.560416	-1.47469	0.0435219		-0.275456	-1.21038	0.281345		-0.413558	-1.33197
7091	1200014M14Rik	2265.78	2643.78		7091		1200014M14Rik	0.125201	1.09066	0.552729		0.0810715	1.0578	0.63346		0.321221	1.24939	0.334874		-0.346473	-1.27145	0.150757		-0.278969	-1.21333	0.176185		-0.191042	-1.14159	0.382665		0.058516	1.04139	0.754292		-0.321604	-1.24972	0.175601		-0.0202862	-1.01416	0.925719		0.0649015	1.04601	0.737504		-0.01617	-1.01127
41909	1200014M14Rik	15.0725	22.4642		41909		1200014M14Rik	-0.555738	-1.46992	0.251611		0.081334	1.058	0.728659		-0.62139	-1.53836	0.158482		0.373773	1.29574	0.277676		0.565918	1.48033	0.267128		0.5642	1.47857	0.301003		0.598325	1.51396	0.139218		-0.207689	-1.15484	0.45325		-0.313922	-1.24308	0.65493		0.383723	1.3047	0.319019		0.302389	1.23318
28058	1200015F23Rik	549.197	703.142		28058		1200015F23Rik	-0.0184032	-1.01284	0.941528		0.256442	1.19453	0.25796		0.493694	1.40805	0.244039		0.153686	1.11241	0.550471		-0.244037	-1.1843	0.41612		0.503138	1.41729	0.104107		0.403514	1.32273	0.0891142		0.339177	1.26503	0.347348		-0.27995	-1.21415	0.307798		0.215449	1.16107	0.338122		-0.040993	-1.02882
34945	1200015F23Rik	131.011	77.7525		34945		1200015F23Rik	-1.46713	-2.76471	0.00494374		-0.0862319	-1.06159	0.681903		-0.714788	-1.64124	0.139557		-0.121761	-1.08806	0.642397		-0.579165	-1.49398	0.232114		0.309543	1.23932	0.25495		-0.599945	-1.51566	0.0513144		-0.445484	-1.36177	0.212247		-0.793376	-1.73313	0.0589682		-0.597481	-1.51307	0.0659279		-0.511249	-1.42528
38172	1200015F23Rik	82.3175	73.4532		38172		1200015F23Rik	-1.29173	-2.44821	0.0115007		0.264698	1.20138	0.285345		0.566127	1.48054	0.218778		-0.455739	-1.37148	0.15918		-1.91167	-3.76245	0.0376497		0.734877	1.66426	0.0227721		0.129116	1.09362	0.750954		-1.15698	-2.2299	0.035826		-0.856291	-1.81038	0.0812446		-0.299297	-1.23054	0.383445		-0.563995	-1.47836
22866	1200015N20Rik	10.9595	10.5619		22866		1200015N20Rik	1.55331	2.9349	0.0248189		0.591763	1.50709	0.153854		0.564361	1.47873	0.414492		0.287983	1.22093	0.545073		-0.490411	-1.40485	0.37534		0.159953	1.11725	0.651977		0.227191	1.17055	0.552128		1.42122	2.67811	0.0503083		0.410576	1.32922	0.372531		0.832791	1.78113	0.0652535		0.241027	1.18183
33455	1200015N20Rik	3.64351	6.17636		33455		1200015N20Rik	1.07974	2.11366	0.140945		0.769958	1.70522	0.138037		0.31676	1.24553	0.482731		0.853655	1.80707	0.119986		0.843095	1.79389	0.0563266		-0.0272199	-1.01905	0.963461		0.621134	1.53808	0.131532		-1.40058	-2.64007	0.0065439		0.166114	1.12203	0.592194		0.531242	1.44517	0.14304		-0.238716	-1.17994
2276	1200016B10Rik	815.093	511.039		2276		1200016B10Rik	-1.17169	-2.25276	0.00411596		-0.818285	-1.76331	0.0154291		-0.0248338	-1.01736	0.935594		-0.565732	-1.48014	0.0648979		-0.874608	-1.83351	0.00743881		-1.71683	-3.28714	0.000279232		-0.365243	-1.2881	0.0890683		-0.488554	-1.40304	0.0931751		-0.221471	-1.16592	0.422333		-1.42247	-2.68045	0.0183739		-0.60419	-1.52012
22088	1200016B10Rik	394.97	269.105		22088		1200016B10Rik	-1.41991	-2.67568	0.000171405		-0.678305	-1.60026	0.00181783		-0.446996	-1.3632	0.0472594		-0.444241	-1.3606	0.0152815		-0.453869	-1.36971	0.281767		-0.403063	-1.32231	0.0377729		-0.582483	-1.49742	0.00150481		-1.77404	-3.42011	0.000134572		-1.13421	-2.19498	0.00376758		-1.02389	-2.0334	0.000761931		-0.345588	-1.27067
31068	1200016B10Rik	3.60285	2.33684		31068		1200016B10Rik	0.980819	1.97359	0.196026		-0.743836	-1.67462	0.200398		0	-1	1		0	-1	1		0.0824817	1.05884	0.577864		0	-1	1		0	-1	1		0	-1	1		0	-1	1		-0.31295	-1.24224	0.135071		0.430886	1.34806
37284	1200016B10Rik	2810.51	3209.95		37284		1200016B10Rik	-0.00961067	-1.00668	0.943185		-0.327677	-1.25499	0.127587		0.217328	1.16258	0.297973		-0.0799658	-1.05699	0.648669		-0.374833	-1.29669	0.0513808		-0.196032	-1.14554	0.194767		-0.140328	-1.10216	0.48962		0.633893	1.55175	0.00761201		-0.128662	-1.09328	0.426063		-0.0228101	-1.01594	0.940074		0.304867	1.2353
41567	1300001I01Rik	5087.59	4987.24		41567		1300001I01Rik	0.475859	1.39075	0.0151809		0.0503144	1.03549	0.620425		0.0444356	1.03128	0.757606		-0.0576275	-1.04075	0.706621		-0.204896	-1.1526	0.266923		0.154983	1.11341	0.234631		0.318531	1.24706	0.077991		0.109752	1.07904	0.31817		-0.169586	-1.12474	0.248409		0.108007	1.07774	0.464195		0.0576927	1.0408
39847	1300002E11Rik	70.7289	48.8751		39847		1300002E11Rik	-0.376353	-1.29806	0.294357		-0.0584514	-1.04135	0.826133		-0.724605	-1.65245	0.213492		-0.0589738	-1.04172	0.857987		0.0782959	1.05577	0.805909		-0.627564	-1.54495	0.105666		-0.434313	-1.35127	0.356033		0.49334	1.4077	0.278031		-0.457412	-1.37308	0.228036		-0.59055	-1.50582	0.0796097		-0.532099	-1.44603
45180	1300002E11Rik	472.389	395.012		45180		1300002E11Rik	-0.821146	-1.76681	0.0523073		-0.667556	-1.58838	0.00853278		0.130075	1.09435	0.622821		-0.715058	-1.64155	0.0295181		-0.175526	-1.12938	0.397263		-1.52405	-2.87597	0.000703251		-0.686711	-1.60961	0.184423		-1.113	-2.16294	0.00352227		0.244879	1.18499	0.652098		-0.860706	-1.81593	0.0087713		-0.19315	-1.14326
32967	1300002K09Rik	21.9925	28.3587		32967		1300002K09Rik	1.13963	2.20325	0.0439867		0.510454	1.4245	0.176549		0.290776	1.2233	0.640969		0.117798	1.08508	0.784606		0.460867	1.37637	0.274579		0.365265	1.28812	0.295399		0.871058	1.829	0.132684		0.151857	1.111	0.71581		0.216789	1.16214	0.637035		0.312838	1.24215	0.418293		-0.197615	-1.1468
39286	1300002K09Rik	4.36844	3.0033		39286		1300002K09Rik	0.430214	1.34743	0.176445		0.0881082	1.06298	0.489659		0.0554802	1.0392	0.719161		0.0554802	1.0392	0.64596		0.528105	1.44203	0.300527		0.0554802	1.0392	0.57914		0.0554802	1.0392	0.570277		-0.350942	-1.27539	0.076926		0.141385	1.10296	0.342396		-0.190567	-1.14121	0.301738		-0.278675	-1.21308
41779	1300003B13Rik	3209.85	2259.17		41779		1300003B13Rik	-0.547623	-1.46168	0.1268		-0.523326	-1.43727	0.0716416		-0.244528	-1.18471	0.602694		-0.313679	-1.24287	0.336618		-0.00683986	-1.00475	0.978801		-0.454144	-1.36997	0.113993		0.140757	1.10248	0.670403		-1.621	-3.07589	0.00472016		-0.524029	-1.43796	0.138488		-0.42579	-1.34331	0.16084		0.0975368	1.06995
13052	1300007F04Rik	301.412	205.893		13052		1300007F04Rik	-0.490909	-1.40533	0.0630427		-0.0468131	-1.03298	0.857568		-0.358409	-1.28201	0.0782316		-0.30241	-1.2332	0.0508638		-0.401921	-1.32127	0.0688735		-0.0477228	-1.03363	0.72096		-0.944557	-1.9246	0.00030326		-0.858279	-1.81287	0.00601158		0.157402	1.11528	0.305764		-0.8381	-1.78769	0.0460231		-0.791287	-1.73062
16813	1300007F04Rik	37.068	41.1921		16813		1300007F04Rik	0.0367598	1.02581	0.907002		0.596043	1.51157	0.0778707		1.57096	2.97102	0.0289659		0.605069	1.52105	0.11953		0.340411	1.26612	0.198087		0.68255	1.60497	0.0469796		0.183722	1.13581	0.518751		0.16204	1.11887	0.575716		0.841617	1.79206	0.0517239		0.420104	1.33802	0.301777		-0.17594	-1.1297
3213	1300010F03Rik	432.819	393.359		3213		1300010F03Rik	-0.746573	-1.6778	0.0114986		0.116211	1.08388	0.458098		-0.666306	-1.587	0.0726785		-0.190015	-1.14078	0.438484		-0.000693363	-1.00048	0.99726		0.640515	1.55889	0.00572935		-0.338324	-1.26429	0.0582306		-0.306452	-1.23666	0.140023		-0.230711	-1.17341	0.27709		-0.800395	-1.74158	0.157907		-0.916605	-1.88767
29479	1300010F03Rik	800.739	789.377		29479		1300010F03Rik	-0.232362	-1.17476	0.0667466		-0.345833	-1.27088	0.00997323		-0.241001	-1.18181	0.12311		-0.30291	-1.23363	0.0343609		0.121023	1.08751	0.405921		0.336377	1.26258	0.0807715		-0.196009	-1.14553	0.107964		-1.25452	-2.38588	0.000570293		0.1593	1.11674	0.27673		-0.716172	-1.64282	0.0119778		-0.370339	-1.29266
43067	1300010F03Rik	136.264	215.181		43067		1300010F03Rik	0.641268	1.5597	0.449651		0.762236	1.69612	0.240144		0.714077	1.64043	0.5584		0.654538	1.57411	0.416347		0.760743	1.69436	0.240441		-0.256291	-1.1944	0.67573		1.37971	2.60215	0.0738479		1.98094	3.9475	0.0542821		0.0683147	1.04849	0.928479		0.627776	1.54518	0.460065		-0.13446	-1.09768
6276	1300010M03Rik	134.652	100.48		6276		1300010M03Rik	-1.47632	-2.78238	0.00213528		-0.00565734	-1.00393	0.978793		-0.422928	-1.34065	0.261077		-0.10013	-1.07187	0.695649		-0.415702	-1.33395	0.421703		0.644366	1.56305	0.0200324		-0.738936	-1.66894	0.0628008		-1.51059	-2.84926	0.00212105		-0.581334	-1.49623	0.123128		-0.501701	-1.41588	0.225662		-0.496044	-1.41034
8695	1300010M03Rik	3349.03	3046.42		8695		1300010M03Rik	-1.20118	-2.29928	0.0119597		-0.154359	-1.11293	0.520794		0.144194	1.10511	0.745432		-0.0641425	-1.04546	0.82713		0.121105	1.08757	0.751164		-0.105741	-1.07605	0.750124		-0.572613	-1.48721	0.0697191		-0.434845	-1.35177	0.211942		-0.706886	-1.63228	0.063506		-0.438206	-1.35492	0.156508		-0.283847	-1.21744
14606	1300012G16Rik	2729.84	2533.6		14606		1300012G16Rik	0.276845	1.21154	0.140377		0.00638813	1.00444	0.964121		-0.23535	-1.17719	0.342746		0.0457695	1.03223	0.781121		-0.140537	-1.10232	0.534954		0.257786	1.19564	0.172675		-0.0170212	-1.01187	0.9048		0.0115367	1.00803	0.940603		0.465719	1.38101	0.0430138		-0.0789027	-1.05621	0.665987		-0.0852909	-1.0609
39780	1300012G16Rik	14.8981	12.4027		39780		1300012G16Rik	-1.38625	-2.61399	0.172608		-0.316332	-1.24516	0.213461		0.414889	1.3332	0.359734		-0.93319	-1.90949	0.0506681		-0.90966	-1.8786	0.157766		-0.951791	-1.93427	0.00857289		-1.59267	-3.01607	0.0147802		0.671099	1.59229	0.0705174		-1.11959	-2.17285	0.149472		0.0566068	1.04002	0.870084		0.372939	1.29499
31242	1300014I06Rik	414.988	342.723		31242		1300014I06Rik	-0.113662	-1.08197	0.407942		-0.0514986	-1.03634	0.748933		-0.310887	-1.24047	0.136375		-0.191564	-1.142	0.181006		0.356053	1.27992	0.0669202		0.614733	1.53127	0.0116783		-0.241017	-1.18183	0.244822		-0.126488	-1.09163	0.324535		0.384897	1.30577	0.0361194		0.172897	1.12732	0.42519		0.224395	1.16829
8033	1300015D01Rik	36.0341	36.4231		8033		1300015D01Rik	-0.228892	-1.17193	0.625303		0.341272	1.26687	0.358979		0.51945	1.43341	0.47371		0.738932	1.66894	0.157763		0.0422853	1.02974	0.914274		1.0653	2.0926	0.0412303		0.499722	1.41394	0.244246		2.65747	6.30925	0.00500341		0.503383	1.41753	0.359008		-0.335415	-1.26174	0.433209		-0.676687	-1.59846
12215	1300015D01Rik	5.34647	2.10477		12215		1300015D01Rik	-0.45274	-1.36864	0.418153		-0.316961	-1.2457	0.539438		-0.45274	-1.36864	0.589368		-0.45274	-1.36864	0.416559		-0.472736	-1.38774	0.283137		-0.160831	-1.11793	0.719855		-0.774426	-1.71051	0.17611		2.2709	4.82624	0.0108491		-0.640854	-1.55925	0.275708		-0.0683133	-1.04849	0.880907		0.248648	1.18809
29109	1300017J02Rik	11110.3	13671.1		29109		1300017J02Rik	0.255602	1.19383	0.102014		0.124987	1.0905	0.322602		0.58509	1.50013	0.0260972		0.179473	1.13247	0.267605		-0.526622	-1.44055	0.00872925		0.39778	1.31748	0.0312832		0.663026	1.5834	0.00177448		0.905089	1.87266	0.00107922		0.0875861	1.06259	0.504642		0.497382	1.41165	0.0288273		0.372395	1.2945
44721	1300017J02Rik	1284.21	1053.9		44721		1300017J02Rik	-0.818155	-1.76315	0.0712065		-0.113109	-1.08156	0.67917		-0.0936784	-1.06709	0.857007		0.0750816	1.05342	0.834665		-0.682865	-1.60532	0.105477		0.376774	1.29844	0.207249		-0.0143956	-1.01003	0.957903		-0.0217913	-1.01522	0.949382		-0.548722	-1.46279	0.16898		-0.14689	-1.10718	0.615353		-0.0337812	-1.02369
11383	1300018I05Rik	4992.96	4721.2		11383		1300018I05Rik	-0.580096	-1.49495	0.0468545		0.172976	1.12738	0.359832		-0.197974	-1.14709	0.54466		0.230578	1.17331	0.343113		0.0881353	1.063	0.696516		0.336459	1.26265	0.212387		-0.296072	-1.2278	0.133939		0.324594	1.25231	0.246535		-0.0896591	-1.06412	0.690837		-0.167903	-1.12342	0.563857		-0.340878	-1.26653
20301	1300018I17Rik	2028.13	1639.12		20301		1300018I17Rik	0.32826	1.2555	0.174635		0.0548119	1.03872	0.693337		-0.143816	-1.10482	0.546312		-0.00265705	-1.00184	0.988024		0.146567	1.10693	0.423678		0.700183	1.62471	0.0181298		-0.616602	-1.53326	0.0661775		0.248106	1.18765	0.188595		0.505669	1.41978	0.031757		-0.289024	-1.22181	0.152053		-0.343835	-1.26913
42045	1300018J18Rik	1023.86	1558.68		42045		1300018J18Rik	0.31529	1.24426	0.220571		0.587145	1.50227	0.0227767		0.642335	1.56085	0.132801		0.39479	1.31475	0.144091		0.387381	1.30802	0.118923		0.716888	1.64363	0.0175171		0.179035	1.13213	0.408384		0.556189	1.47038	0.0591778		0.583284	1.49826	0.0533772		0.489131	1.4036	0.0505754		-0.0980142	-1.0703
32759	1500001A10Rik	94.5337	298.242		32759		1500001A10Rik	1.81518	3.51903	0.0784217		1.77241	3.41625	0.0312196		1.04837	2.0682	0.43186		1.54981	2.92778	0.123865		0.683908	1.60649	0.456738		1.57354	2.97633	0.0494123		1.272	2.41497	0.159347		2.67596	6.39062	0.0261137		1.41735	2.67094	0.163205		1.23637	2.35606	0.127284		-0.536039	-1.44999
34216	1500001A10Rik	3.75857	2.48878		34216		1500001A10Rik	0	-1	1		0.0912683	1.06531	0.458709		0	-1	1		0	-1	1		-0.589337	-1.50455	0.104044		0	-1	1		0	-1	1		1.27314	2.41687	0.000816874		-0.325805	-1.25336	0.226756		0.589944	1.50519	0.0854457		0.498676	1.41292
43212	1500001A10Rik	4.57676	3.20664		43212		1500001A10Rik	0.394336	1.31434	0.206762		0.0763606	1.05435	0.805527		0.0085443	1.00594	0.941141		-0.257162	-1.19513	0.253826		-0.056107	-1.03966	0.80744		0.0292088	1.02045	0.737202		0.0085443	1.00594	0.916477		2.28843	4.88523	0.000120531		-0.0931636	-1.06671	0.602759		0.782641	1.72028	0.0753777		0.706281	1.63159
21857	1500001M20Rik	6565.38	5422.09		21857		1500001M20Rik	0.451795	1.36774	0.0637327		-0.133411	-1.09688	0.545524		0.095938	1.06876	0.703381		-0.506926	-1.42102	0.0430422		-0.384034	-1.30499	0.0697381		-0.648777	-1.56784	0.0297034		-0.0465682	-1.03281	0.821038		0.00644715	1.00448	0.972246		0.219105	1.16401	0.282669		-0.305148	-1.23555	0.164322		-0.171737	-1.12641
27218	1500002C15Rik	8.24388	9.88487		27218		1500002C15Rik	-0.771334	-1.70685	0.334895		-0.0896484	-1.06411	0.790799		0.71226	1.63837	0.0262332		0.212614	1.15879	0.212424		0.573189	1.48781	0.536773		0.777364	1.714	0.0607915		0.284658	1.21812	0.181906		0.670291	1.59139	0.155475		-0.472495	-1.38751	0.0355692		0.503044	1.4172	0.173888		0.592692	1.50806
40118	1500002I01Rik	3.88801	2.52744		40118		1500002I01Rik	0.29543	1.22725	0.43273		0.296822	1.22844	0.319428		0.29543	1.22725	0.598883		0.29543	1.22725	0.432176		-0.0627503	-1.04446	0.88431		0.29543	1.22725	0.325648		0.29543	1.22725	0.327445		0.47208	1.38711	0.2581		-0.120861	-1.08738	0.791254		0.477435	1.39227	0.289737		0.180613	1.13337
39748	1500002K03Rik	4.09171	2.7745		39748		1500002K03Rik	-1.22982	-2.34538	0.00278193		-0.243868	-1.18416	0.215307		-2.77489	-6.84425	0.00159484		-0.128621	-1.09325	0.491044		-0.105031	-1.07552	0.54739		-1.51011	-2.84832	0.217372		-0.128621	-1.09325	0.392105		-0.185501	-1.13721	0.723278		-0.233155	-1.1754	0.277181		-0.202937	-1.15104	0.671358		0.0409301	1.02878
27914	1500002O10Rik	3.53844	2.24965		27914		1500002O10Rik	0.19133	1.14182	0.451755		0.19133	1.14182	0.347901		0.19133	1.14182	0.609031		0.19133	1.14182	0.453385		0.102706	1.07379	0.652311		0.435106	1.35201	0.184617		0.19133	1.14182	0.350502		0.19133	1.14182	0.449523		-0.302801	-1.23354	0.477963		-0.0942157	-1.06748	0.77842		-0.285546	-1.21887
17528	1500002O20Rik	2265.31	2483.41		17528		1500002O20Rik	0.0739915	1.05262	0.553028		0.489914	1.40436	0.00979409		0.503374	1.41752	0.043015		0.0738225	1.0525	0.559697		0.0907414	1.06492	0.569039		0.321521	1.24965	0.0468978		0.124834	1.09038	0.30437		0.829641	1.77724	0.00140471		0.302181	1.23301	0.0754116		0.353435	1.2776	0.0634372		-0.136478	-1.09922
10802	1500003O03Rik	25209.6	29207.5		10802		1500003O03Rik	0.604536	1.52049	0.0373188		0.222986	1.16715	0.215224		0.417382	1.3355	0.222012		0.466508	1.38176	0.100043		0.342742	1.26816	0.174407		0.363421	1.28647	0.0813268		0.296137	1.22785	0.125323		-1.0614	-2.08696	0.00486721		0.764058	1.69826	0.0153024		0.169965	1.12503	0.373695		-0.0530215	-1.03744
13816	1500003O03Rik	522.684	407.98		13816		1500003O03Rik	-0.912559	-1.88238	0.013409		-0.380091	-1.30142	0.0450249		-0.534469	-1.44841	0.123818		0.233437	1.17563	0.257723		0.0105932	1.00737	0.980683		0.326137	1.25365	0.228577		-0.35392	-1.27803	0.16508		-3.22537	-9.35261	4.71769e-05		-0.872206	-1.83046	0.0464555		-0.370502	-1.2928	0.104729		0.00958922	1.00667
38635	1500003O03Rik	652.111	558.577		38635		1500003O03Rik	-0.580615	-1.49549	0.0316102		-0.391761	-1.31199	0.0249759		-0.429254	-1.34654	0.138151		0.368922	1.29139	0.0727275		0.0581915	1.04116	0.890415		0.546281	1.46032	0.0580919		-0.175671	-1.12949	0.430626		-3.07641	-8.43514	3.23539e-05		-0.498653	-1.41289	0.035183		-0.282124	-1.21598	0.185535		0.109637	1.07896
18523	1500003O22Rik	839.919	991.502		18523		1500003O22Rik	-0.292473	-1.22474	0.15217		-0.130861	-1.09495	0.392648		-0.173606	-1.12787	0.493662		0.00621031	1.00431	0.975188		-0.312873	-1.24218	0.266918		0.386758	1.30745	0.0967057		-0.412395	-1.33089	0.0333469		-0.65646	-1.57621	0.0140226		-0.379584	-1.30097	0.128634		-0.185385	-1.13712	0.332179		-0.0545236	-1.03852
1333	1500004A13Rik	15.2368	32.6113		1333		1500004A13Rik	1.17024	2.25049	0.0697573		0.645725	1.56453	0.175868		1.37085	2.58623	0.152831		0.755642	1.68838	0.232169		0.715643	1.64221	0.151578		0.331596	1.2584	0.473993		0.689067	1.61224	0.176598		0.723267	1.65092	0.206324		1.02063	2.0288	0.141367		0.398879	1.31848	0.621847		-0.246846	-1.18661
30458	1500004A13Rik	15.3491	16.8749		30458		1500004A13Rik	1.55488	2.9381	0.000760444		0.787541	1.72613	0.00791584		-1.27118	-2.41359	0.0148621		0.600961	1.51673	0.0992617		0.464422	1.37976	0.0786349		0.290703	1.22324	0.411438		0.748121	1.6796	0.0632397		0.261752	1.19893	0.195093		0.38942	1.30987	0.34444		0.64158	1.56004	0.0718892		-0.145961	-1.10647
39934	1500004A13Rik	17.95	33.8569		39934		1500004A13Rik	0.870565	1.82838	0.136345		0.511802	1.42583	0.228483		0.145586	1.10618	0.8476		1.19002	2.28156	0.0967851		0.591176	1.50647	0.211038		0.36619	1.28894	0.422933		0.921079	1.89353	0.0794758		2.11943	4.34522	0.0455815		0.587053	1.50217	0.295363		0.906339	1.87428	0.147003		0.394537	1.31452
14079	1500005A01Rik	1052.75	1156.33		14079		1500005A01Rik	-0.108602	-1.07818	0.536916		0.045754	1.03222	0.782651		0.803146	1.7449	0.0372094		-0.339497	-1.26531	0.099659		-0.772935	-1.70874	0.00461875		-0.651682	-1.571	0.0324232		0.298011	1.22945	0.07776		0.410419	1.32907	0.0707392		-0.16326	-1.11981	0.394455		-0.0243554	-1.01703	0.910115		-0.0701095	-1.0498
16722	1500005I02Rik	3.46149	5.52035		16722		1500005I02Rik	0.0894185	1.06394	0.862727		0.649509	1.56863	0.137494		0.516658	1.43064	0.503311		0.196697	1.14607	0.712944		0.0979274	1.07023	0.810057		0.151832	1.11098	0.709734		0.144755	1.10554	0.742863		0.167923	1.12344	0.753066		0.907505	1.8758	0.11782		0.171888	1.12653	0.697477		-0.477621	-1.39245
186	1500005K14Rik	277.75	252.671		186		1500005K14Rik	-0.000974251	-1.00068	0.998309		-0.165953	-1.12191	0.680872		0.133196	1.09672	0.849006		-0.515995	-1.42998	0.297536		-0.562424	-1.47675	0.157551		-0.310977	-1.24055	0.411681		-0.675817	-1.5975	0.114703		-1.09284	-2.13293	0.126157		0.327163	1.25454	0.491322		-0.746669	-1.67791	0.160052		-0.580717	-1.49559
42951	1500005K14Rik	1546.23	1354.83		42951		1500005K14Rik	-0.152219	-1.11128	0.450226		0.34356	1.26888	0.254227		0.216616	1.162	0.341127		0.0765961	1.05453	0.620508		-0.0413757	-1.02909	0.875101		0.589085	1.50429	0.0299522		-0.656805	-1.57659	0.0232819		-1.60639	-3.04489	0.0022686		0.266068	1.20253	0.142442		-0.022461	-1.01569	0.94029		-0.366021	-1.28879
44600	1500009C09Rik	87.4755	176.455		44600		1500009C09Rik	1.58571	3.00156	0.103486		1.07197	2.1023	0.128895		1.58684	3.0039	0.257828		0.877119	1.8367	0.30778		0.80429	1.74629	0.226484		0.618148	1.5349	0.35007		1.37348	2.59096	0.0753132		2.25714	4.78044	0.041226		1.00473	2.00657	0.247221		1.63091	3.09709	0.0510613		0.558941	1.47319
9347	1500009L16Rik	34.7153	45.6029		9347		1500009L16Rik	0.33808	1.26407	0.431063		0.187694	1.13894	0.55172		-0.156407	-1.11451	0.723448		0.258408	1.19616	0.557982		0.573547	1.48818	0.076526		0.669317	1.59032	0.203026		0.506195	1.4203	0.0835994		0.241211	1.18198	0.446169		0.480003	1.39475	0.168272		0.0101568	1.00706	0.974887		-0.177538	-1.13095
38227	1500010C09Rik	3.94463	2.62437		38227		1500010C09Rik	0.310022	1.23973	0.194047		0.0788045	1.05614	0.821743		0.0397661	1.02795	0.770726		0.0397661	1.02795	0.720222		0.0944323	1.06765	0.854622		-0.640908	-1.55931	0.00311522		-0.12257	-1.08867	0.495239		0.0397661	1.02795	0.688518		-0.293609	-1.2257	0.282746		-0.402313	-1.32163	0.289585		-0.481118	-1.39582
26698	1500010J02Rik	2862.59	1850.75		26698		1500010J02Rik	-1.25206	-2.38181	0.0359816		-0.678682	-1.60068	0.140612		-0.69595	-1.61995	0.333938		-0.304702	-1.23516	0.492727		0.0478191	1.0337	0.908416		0.523568	1.43751	0.179538		-0.676075	-1.59779	0.094742		-1.0756	-2.10761	0.0577485		-0.42981	-1.34706	0.348621		-0.92177	-1.89444	0.0350855		-0.243088	-1.18352
44983	1500010J02Rik	4.76875	3.3601		44983		1500010J02Rik	0.334843	1.26124	0.4295		0.134632	1.09781	0.67478		0.334843	1.26124	0.597184		0.334843	1.26124	0.42855		0.0883855	1.06318	0.821083		0.587788	1.50294	0.178792		0.334843	1.26124	0.323532		0.334843	1.26124	0.430978		-0.283226	-1.21691	0.499262		0.445437	1.36173	0.328984		0.310805	1.2404
37665	1500011B03Rik	524.564	423.45		37665		1500011B03Rik	-0.703864	-1.62886	0.0125381		-0.276796	-1.2115	0.0938545		-0.314178	-1.2433	0.210804		-0.643553	-1.56217	0.0172624		-0.257721	-1.19559	0.232235		-0.376411	-1.29811	0.0424694		-0.599102	-1.51477	0.0198619		0.121482	1.08785	0.584136		0.0209281	1.01461	0.940279		-0.701413	-1.6261	0.0263922		-0.424618	-1.34222
13066	1500011H22Rik	5169.9	5484.98		13066		1500011H22Rik	0.276324	1.2111	0.0841032		-0.298151	-1.22957	0.0288757		-0.0848886	-1.06061	0.570037		-0.347365	-1.27223	0.0340221		-0.0960449	-1.06884	0.589657		-0.544858	-1.45888	0.0217249		-0.0885957	-1.06333	0.62535		-0.246949	-1.18669	0.0697286		-0.0319191	-1.02237	0.805898		-0.347073	-1.27198	0.0461494		-0.0489222	-1.03449
16090	1500012F01Rik	10215.7	11563.6		16090		1500012F01Rik	0.267044	1.20334	0.25115		-0.448221	-1.36436	0.0834458		0.419458	1.33743	0.22977		-0.263894	-1.20072	0.252274		0.191025	1.14157	0.341013		-0.90956	-1.87847	0.008953		0.675407	1.59705	0.00993783		0.379558	1.30094	0.128564		-0.0959276	-1.06875	0.657021		0.167831	1.12337	0.681325		0.616052	1.53268
40861	1500015L24Rik	68.6846	102.564		40861		1500015L24Rik	1.62533	3.08513	0.028704		0.820426	1.76593	0.0864059		1.8422	3.58556	0.0861207		0.516831	1.43081	0.343		0.761886	1.69571	0.108104		0.345489	1.27058	0.420396		1.48558	2.80029	0.0137757		1.22167	2.33217	0.0715043		0.458666	1.37427	0.390242		1.39108	2.62275	0.0382094		0.570653	1.4852
19857	1500015O10Rik	3.37029	3.19396		19857		1500015O10Rik	0.537289	1.45124	0.238228		-0.295393	-1.22722	0.603491		0.262518	1.19957	0.645168		0.518636	1.4326	0.245665		-0.560107	-1.47438	0.26271		0.323012	1.25094	0.44501		-0.0191055	-1.01333	0.95557		0.262518	1.19957	0.491485		0.248512	1.18798	0.698261		-0.298439	-1.22981	0.456403		-0.00304584	-1.00211
42302	1500016L03Rik	4.21064	5.35838		42302		1500016L03Rik	-0.36853	-1.29104	0.350958		-0.399993	-1.3195	0.1814		0.115919	1.08367	0.635169		0.739172	1.66922	0.0104193		0.0682604	1.04845	0.68737		0.540143	1.45412	0.0732399		1.11332	2.16343	0.248849		-1.19338	-2.28688	0.00187514		-0.171306	-1.12608	0.422538		-0.446819	-1.36303	0.394894		-0.0468258	-1.03299
12141	1500016O10Rik	28.1274	19.8989		12141		1500016O10Rik	0.664987	1.58555	0.121874		0.0581995	1.04117	0.859438		-1.49076	-2.81037	0.0613133		-0.39482	-1.31478	0.319499		-0.137908	-1.10031	0.641425		-1.08811	-2.12595	0.346833		-0.14824	-1.10822	0.705821		-0.257558	-1.19545	0.592011		0.382941	1.304	0.379872		0.289864	1.22253	0.421432		0.231665	1.17419
14067	1500019G21Rik	1042.04	1399.88		14067		1500019G21Rik	-0.175996	-1.12974	0.451383		0.407486	1.32637	0.0618361		-0.155822	-1.11406	0.638382		-0.202185	-1.15044	0.487034		-0.134874	-1.098	0.503696		0.203631	1.15159	0.306515		0.168945	1.12424	0.361572		0.353464	1.27762	0.16089		-0.243151	-1.18357	0.549468		0.189835	1.14063	0.389761		-0.217651	-1.16284
36968	1500019G21Rik	385.604	543.588		36968		1500019G21Rik	0.217004	1.16232	0.217976		0.824993	1.77153	0.000848513		0.192404	1.14267	0.343768		0.125798	1.09111	0.580282		0.207167	1.15442	0.231656		0.780366	1.71757	0.00287546		-0.155761	-1.11401	0.805386		0.64844	1.56747	0.00616918		0.419752	1.3377	0.0440055		0.496838	1.41112	0.0254981		-0.328155	-1.25541
16087	1500026H17Rik	41.0178	35.4486		16087		1500026H17Rik	-0.0554659	-1.03919	0.860269		0.792413	1.73197	0.0791619		1.53001	2.88788	0.0325504		0.0434628	1.03058	0.883036		0.00537231	1.00373	0.982219		0.204226	1.15207	0.48152		0.476239	1.39111	0.335921		0.847327	1.79916	0.0742619		0.273732	1.20893	0.444702		0.5349	1.44884	0.0675313		-0.257513	-1.19542
16999	1500026H17Rik	3.86674	5.23896		16999		1500026H17Rik	0.146054	1.10654	0.472809		0.146054	1.10654	0.37673		0.146054	1.10654	0.620549		0.146054	1.10654	0.476574		0.146054	1.10654	0.433471		0.146054	1.10654	0.377853		0.41779	1.33588	0.200102		0.146054	1.10654	0.467403		0.146054	1.10654	0.484055		0.509347	1.42341	0.209284		0.363292	1.28636
17963	1500026H17Rik	3.45612	2.05017		17963		1500026H17Rik	0.699413	1.62384	0.420473		0.699413	1.62384	0.304285		0.699413	1.62384	0.592473		1.18735	2.27734	0.239336		0.699413	1.62384	0.295248		0.699413	1.62384	0.309527		0.275337	1.21028	0.78642		1.66769	3.17704	0.147109		1.19724	2.293	0.313547		1.37298	2.59005	0.161392		0.673568	1.59501
7046	1500031H01Rik	596.45	601.071		7046		1500031H01Rik	-0.499118	-1.41335	0.0119389		-0.276801	-1.21151	0.121526		-0.317451	-1.24613	0.130567		0.102017	1.07327	0.592529		0.100565	1.07219	0.559894		0.356379	1.28021	0.0431832		-0.341191	-1.2668	0.0986425		-0.255716	-1.19393	0.172275		0.400953	1.32038	0.077322		-0.353356	-1.27753	0.0562247		-0.0765545	-1.0545
288	1500031L02Rik	12314.7	15152.4		288		1500031L02Rik	1.18548	2.27439	0.00999154		0.581703	1.49661	0.0900195		0.466897	1.38213	0.217802		-0.401791	-1.32115	0.138		0.129885	1.09421	0.545225		0.101462	1.07286	0.574559		0.0323148	1.02265	0.85479		-0.456475	-1.37219	0.117063		0.917226	1.88848	0.0124873		0.321761	1.24985	0.23052		-0.259942	-1.19743
21650	1500032D16Rik	3786.49	4587.4		21650		1500032D16Rik	0.402516	1.32181	0.082741		-0.317147	-1.24586	0.0795073		0.15027	1.10978	0.585989		0.0033347	1.00231	0.986401		-0.0128013	-1.00891	0.950541		0.203993	1.15188	0.306608		-0.0399813	-1.0281	0.836515		0.255651	1.19387	0.219376		-0.0613193	-1.04342	0.756247		-0.156634	-1.11468	0.520387		0.160513	1.11768
37638	1500032D16Rik	492.217	505.062		37638		1500032D16Rik	-0.137849	-1.10026	0.20169		0.415976	1.3342	0.0205634		0.0268801	1.01881	0.821328		0.112039	1.08075	0.505709		-0.210338	-1.15696	0.200924		0.515537	1.42953	0.0187875		0.214904	1.16063	0.119977		0.844785	1.796	0.00312145		-0.483864	-1.39848	0.152965		0.0994933	1.0714	0.623811		-0.316483	-1.24529
43358	1500032D16Rik	323.997	316.038		43358		1500032D16Rik	0.0816292	1.05821	0.627667		0.223306	1.16741	0.150664		-0.209965	-1.15666	0.363686		0.0489868	1.03454	0.777143		-0.142626	-1.10391	0.383703		0.43611	1.35295	0.0168172		0.0394779	1.02774	0.90132		-0.198353	-1.14739	0.364587		0.102673	1.07376	0.577585		0.410126	1.3288	0.13065		0.18682	1.13825
41183	1500032F14Rik	4.29334	2.96306		41183		1500032F14Rik	-0.285183	-1.21856	0.45952		-0.129556	-1.09396	0.837941		0.198241	1.1473	0.607874		0.413101	1.33155	0.205483		0.234808	1.17675	0.36644		-0.510493	-1.42454	0.334814		0.790189	1.7293	0.461509		0.198241	1.1473	0.447718		-0.103107	-1.07408	0.752438		0.156762	1.11478	0.669575		0.286318	1.21952
2829	1500032L24Rik	35691.8	38481.5		2829		1500032L24Rik	0.090977	1.06509	0.69377		0.362528	1.28568	0.0967512		0.35513	1.2791	0.339875		-0.224768	-1.16859	0.35739		-0.174898	-1.12888	0.401284		0.167827	1.12336	0.403981		0.294462	1.22643	0.172992		0.116137	1.08383	0.621948		0.0181006	1.01263	0.938316		0.258287	1.19606	0.251963		-0.104241	-1.07493
33491	1500032O14Rik	140.495	120.184		33491		1500032O14Rik	-1.09785	-2.14035	0.100535		-0.361753	-1.28499	0.22839		0.880005	1.84038	0.141988		0.154311	1.11289	0.638684		-0.166714	-1.1225	0.628078		-0.552204	-1.46632	0.099223		-1.07415	-2.10549	0.0181407		-0.883297	-1.84459	0.0427008		0.287525	1.22054	0.409535		-0.692029	-1.61555	0.0458273		-0.330276	-1.25725
10930	1500035H01Rik	27.445	33.5053		10930		1500035H01Rik	-0.596313	-1.51185	0.195085		0.390688	1.31102	0.149529		1.54136	2.91069	0.0317881		-0.842873	-1.79362	0.161828		0.335942	1.2622	0.290545		0.431699	1.34882	0.113238		0.372928	1.29498	0.292874		-1.28804	-2.44196	0.0679322		-0.17284	-1.12728	0.640265		-0.402524	-1.32182	0.454842		-0.793211	-1.73293
27916	1500035H01Rik	2879.16	2960.82		27916		1500035H01Rik	0.017573	1.01226	0.918745		0.0233857	1.01634	0.893008		0.112524	1.08112	0.652844		-0.082734	-1.05902	0.68275		0.0725183	1.05155	0.673389		0.0632339	1.04481	0.694052		0.0799216	1.05696	0.574644		0.928394	1.90316	0.00439441		0.0515791	1.0364	0.775181		0.263149	1.2001	0.244964		0.239763	1.1808
40161	1500035N22Rik	4.26765	2.9087		40161		1500035N22Rik	0.268972	1.20495	0.54915		-0.260482	-1.19788	0.364408		-0.0887311	-1.06343	0.847667		0.265221	1.20182	0.507703		-0.00614986	-1.00427	0.988104		0.106532	1.07664	0.72735		-0.53544	-1.44938	0.220076		0.14298	1.10418	0.681414		-0.103936	-1.0747	0.829614		0.0406858	1.0286	0.890426		0.301168	1.23214
4912	1500037F05Rik	4.36247	2.40525		4912		1500037F05Rik	0.655747	1.57543	0.200346		0	-1	1		0	-1	1		0	-1	1		0	-1	1		0	-1	1		0	-1	1		0	-1	1		0	-1	1		0	-1	1		0	-1
17315	1500041N16Rik	516.673	465.528		17315		1500041N16Rik	-1.14326	-2.2088	0.000591529		-0.507444	-1.42153	0.00543902		-0.349495	-1.27411	0.0504629		-0.687763	-1.61078	0.00307542		-0.629791	-1.54734	0.136749		-0.630116	-1.54769	0.00115037		-0.817589	-1.76246	0.000511285		-0.889803	-1.85292	0.000426538		-1.03904	-2.05486	0.00347986		-0.606646	-1.52271	0.013119		-0.099202	-1.07118
20579	1500041N16Rik	979.796	875.913		20579		1500041N16Rik	-0.877049	-1.83661	0.00113603		-0.433324	-1.35034	0.025246		-0.144795	-1.10557	0.292625		-0.587592	-1.50274	0.00546307		-0.524809	-1.43874	0.118581		-0.505108	-1.41923	0.00192871		-0.590258	-1.50552	0.00096975		-0.926634	-1.90084	0.000664424		-0.974392	-1.96481	0.00102993		-0.404709	-1.32382	0.0257777		0.0286143	1.02003
15900	1520401A03Rik	3.78038	3.38617		15900		1520401A03Rik	-0.391631	-1.31188	0.430187		0.136769	1.09944	0.544404		0.199466	1.14827	0.60768		0.199466	1.14827	0.450604		0.806699	1.7492	0.260828		0.340951	1.26659	0.284387		0.653939	1.57346	0.296218		0.199466	1.14827	0.447416		-0.0783295	-1.05579	0.876908		-0.154052	-1.11269	0.63248		-0.290822	-1.22334
37813	1520402A15Rik	5.90581	5.17753		37813		1520402A15Rik	0.136446	1.09919	0.485356		-0.278921	-1.21329	0.364379		0.0313817	1.02199	0.908968		-0.366697	-1.2894	0.558718		-0.481982	-1.39666	0.164125		-0.757933	-1.69107	0.170296		-0.588752	-1.50395	0.228985		0.298825	1.23014	0.249059		-0.23565	-1.17744	0.417604		-0.101253	-1.0727	0.75637		0.177668	1.13105
12089	1600002D24Rik	30.4423	35.4514		12089		1600002D24Rik	1.63423	3.10422	0.00270941		0.29589	1.22764	0.209885		0.0531362	1.03752	0.892771		-0.0184915	-1.0129	0.968841		0.102217	1.07342	0.659786		-0.0547412	-1.03867	0.798067		0.0194788	1.01359	0.964022		-0.115802	-1.08358	0.685177		0.934139	1.91075	0.0519127		0.888962	1.85184	0.0676936		0.593072	1.50846
34131	1600002H07Rik	365.029	454.291		34131		1600002H07Rik	-0.518864	-1.43283	0.0824391		0.0164672	1.01148	0.934473		-0.123827	-1.08962	0.732304		-0.471946	-1.38698	0.113846		-0.388085	-1.30865	0.138606		-0.0729631	-1.05187	0.716599		-0.665251	-1.58584	0.0540574		-0.287767	-1.22075	0.269109		-0.0183034	-1.01277	0.950284		-0.286456	-1.21964	0.334334		-0.302923	-1.23364
25464	1600002K03Rik	2182.33	2570.64		25464		1600002K03Rik	0.434786	1.35171	0.0542151		-0.122768	-1.08882	0.412892		0.283281	1.21696	0.287012		-0.347337	-1.27221	0.0956877		-0.255161	-1.19347	0.249027		-0.482079	-1.39676	0.0441679		0.410069	1.32875	0.0398511		0.497278	1.41155	0.0304878		-0.295793	-1.22756	0.141894		0.0187991	1.01312	0.935233		0.141567	1.1031
19102	1600012F09Rik	460.7	428.014		19102		1600012F09Rik	-0.525809	-1.43974	0.0397118		-0.451233	-1.36721	0.0315656		-0.340368	-1.26608	0.163366		-0.684179	-1.60679	0.00712611		-0.349688	-1.27428	0.112197		-0.616929	-1.53361	0.0132154		-0.430512	-1.34771	0.0202672		-1.93142	-3.8143	0.000145741		-0.471534	-1.38658	0.0701832		-0.583577	-1.49856	0.0183274		-0.132344	-1.09607
33432	1600012F09Rik	424.099	449.884		33432		1600012F09Rik	-0.760065	-1.69357	0.0941369		-0.84113	-1.79145	0.0305522		-0.342644	-1.26808	0.536458		-0.833589	-1.78211	0.0658726		-0.559151	-1.4734	0.111242		-0.791062	-1.73035	0.0307637		-0.457834	-1.37348	0.169949		-1.32361	-2.50291	0.0163053		-0.555816	-1.47	0.188826		-0.824921	-1.77144	0.0302712		0.016209	1.0113
33931	1600012F09Rik	44.4781	23.3448		33931		1600012F09Rik	-1.08314	-2.11864	0.174969		-0.853533	-1.80692	0.330672		0.144697	1.1055	0.888551		0.557009	1.47122	0.432405		-0.528857	-1.44279	0.402342		-1.20901	-2.3118	0.142023		0.303605	1.23422	0.673116		1.41034	2.658	0.102335		-0.259078	-1.19671	0.769842		-1.07147	-2.10157	0.18132		-0.217933	-1.16307
39429	1600012H06Rik	1290.1	948.702		39429		1600012H06Rik	-0.299765	-1.23094	0.159097		-0.434509	-1.35145	0.0286106		-1.0694	-2.09856	0.0237487		-0.672238	-1.59354	0.029421		-0.0745937	-1.05306	0.674708		0.169737	1.12485	0.365964		-1.21701	-2.32465	0.00173441		-1.04945	-2.06974	0.00680902		0.0274237	1.01919	0.885328		-1.02148	-2.03001	0.00391934		-0.586976	-1.5021
15010	1600012P17Rik	471.926	239.085		15010		1600012P17Rik	0.514178	1.42818	0.365514		-0.334989	-1.26137	0.50032		-0.301809	-1.23269	0.710424		0.0442342	1.03114	0.941885		0.820652	1.7662	0.0961383		-0.687843	-1.61087	0.17159		-0.148466	-1.10839	0.760957		-0.781913	-1.71941	0.216216		-0.154091	-1.11272	0.775242		-0.21556	-1.16115	0.61651		0.119428	1.0863
18462	1600014C10Rik	101.474	76.7197		18462		1600014C10Rik	-1.02803	-2.03924	0.0614035		-0.288061	-1.221	0.421177		-0.986537	-1.98142	0.195468		-0.113328	-1.08172	0.791768		-0.377654	-1.29923	0.384188		0.36921	1.29165	0.33756		-1.37236	-2.58894	0.00782146		0.614502	1.53103	0.197663		-0.273849	-1.20903	0.587141		-0.959143	-1.94415	0.0776276		-0.671083	-1.59227
18827	1600014C10Rik	1091.19	1490.86		18827		1600014C10Rik	0.683873	1.60645	0.0133907		0.384249	1.30518	0.059002		0.237535	1.17898	0.346134		0.0572458	1.04048	0.739904		-0.11401	-1.08223	0.505557		0.499644	1.41386	0.0416848		-0.105666	-1.07599	0.490717		1.42417	2.68361	0.000768501		0.704423	1.62949	0.0126522		0.35906	1.28259	0.0715261		-0.0251888	-1.01761
25765	1600014C10Rik	6028.15	7845.87		25765		1600014C10Rik	-0.28481	-1.21825	0.0894366		-0.706013	-1.63129	0.00274807		0.27538	1.21031	0.214808		0.273904	1.20908	0.104348		0.313808	1.24298	0.439677		-0.374838	-1.29669	0.0499736		0.160959	1.11803	0.238194		2.74608	6.70892	5.63137e-05		-0.626425	-1.54373	0.00949492		0.103371	1.07428	0.804357		0.809384	1.75246
35889	1600014C10Rik	1226.13	1490.95		35889		1600014C10Rik	0.655811	1.5755	0.00629502		0.197832	1.14697	0.227431		0.0491091	1.03463	0.784402		-0.0793738	-1.05656	0.560852		-0.103942	-1.07471	0.528767		0.211536	1.15792	0.208355		0.069211	1.04914	0.607917		0.595949	1.51147	0.00808497		0.479647	1.3944	0.0227376		0.432943	1.34998	0.0668786		0.235111	1.177
37983	1600014C23Rik	19.3236	20.1467		37983		1600014C23Rik	-0.16727	-1.12293	0.740973		-0.134313	-1.09757	0.557838		-1.12796	-2.18549	0.0310798		0.0387295	1.02721	0.860246		0.323539	1.2514	0.134725		-0.166448	-1.12229	0.356981		-0.631218	-1.54887	0.274838		0.601196	1.51697	0.356499		0.164284	1.12061	0.817487		-0.0755909	-1.05379	0.691797		0.0587223	1.04154
26410	1600014K23Rik	40.8304	74.1926		26410		1600014K23Rik	1.90781	3.75238	0.0520807		0.78257	1.72019	0.214315		2.2836	4.86892	0.11907		0.625281	1.54251	0.418212		0.824153	1.7705	0.206124		0.765913	1.70045	0.235736		0.885901	1.84792	0.221436		1.18661	2.27617	0.166032		1.34564	2.54143	0.123106		1.69479	3.2373	0.0599385		0.912221	1.88194
36608	1600015I10Rik	106.959	201.839		36608		1600015I10Rik	1.86542	3.64374	0.0087179		0.761839	1.69565	0.0580962		1.22074	2.33066	0.129732		0.509293	1.42335	0.269364		0.73533	1.66478	0.137196		0.347808	1.27263	0.322179		1.11753	2.16976	0.0236513		2.15656	4.4585	0.00620096		0.873683	1.83233	0.085357		1.56725	2.96339	0.0290759		0.805411	1.74764
40429	1600016N20Rik	61.8383	140.733		40429		1600016N20Rik	2.88848	7.4049	0.00997752		0.951155	1.93342	0.114828		2.75488	6.74997	0.0641261		1.34795	2.54549	0.0994838		1.47196	2.77399	0.0422671		1.26786	2.40804	0.0534607		1.65927	3.15858	0.0223271		2.01068	4.02973	0.0394915		2.11111	4.32023	0.0294132		2.29287	4.90031	0.0221273		1.34172	2.53453
23693	1600017P15Rik	3.45689	2.09051		23693		1600017P15Rik	0.194312	1.14418	0.450804		0.419512	1.33748	0.366409		0.194312	1.14418	0.608518		0.194312	1.14418	0.45233		-0.135998	-1.09885	0.604584		0.194312	1.14418	0.349291		0.437048	1.35383	0.185967		0.436322	1.35315	0.193237		0.133524	1.09697	0.605408		0.614311	1.53083	0.0760261		0.194799	1.14456
30244	1600020E01Rik	371.831	313.624		30244		1600020E01Rik	-0.917113	-1.88833	0.00136462		-0.00211638	-1.00147	0.992767		-0.547291	-1.46134	0.0384939		-0.0104489	-1.00727	0.947522		0.215134	1.16081	0.371266		-0.00411188	-1.00285	0.976228		-0.21868	-1.16367	0.0838127		0.294845	1.22675	0.0895386		-0.447787	-1.36395	0.0680501		-0.0223189	-1.01559	0.892939		-0.0202025	-1.0141
25060	1600021P15Rik	7.69015	5.03951		25060		1600021P15Rik	-0.547222	-1.46127	0.183136		0.896937	1.86211	0.0128775		-0.114164	-1.08235	0.814173		-0.858267	-1.81286	0.0936035		0.506442	1.42054	0.395536		-0.248144	-1.18768	0.490405		-0.0665236	-1.04719	0.801036		-0.596545	-1.51209	0.124252		0.105045	1.07553	0.801246		0.166682	1.12247	0.735885		-0.730255	-1.65893
43593	1600021P15Rik	14.5094	13.6771		43593		1600021P15Rik	0.685593	1.60836	0.00726773		-0.0699813	-1.0497	0.601962		-0.574237	-1.48889	0.0361091		-0.271586	-1.20713	0.0865787		0.0934793	1.06694	0.680084		-0.560104	-1.47438	0.00837236		0.532955	1.44689	0.186913		-1.97678	-3.93614	0.0105228		-0.04082	-1.0287	0.793947		0.238666	1.1799	0.534712		0.308647	1.23855
464	1600025M17Rik	11.0778	12.958		464		1600025M17Rik	-0.051922	-1.03665	0.951647		-0.440308	-1.35689	0.505019		-0.222805	-1.167	0.860137		-1.58697	-3.00417	0.108101		-0.734945	-1.66433	0.271848		-0.754716	-1.6873	0.280166		-0.674604	-1.59616	0.336784		-0.525656	-1.43959	0.53971		-0.993094	-1.99045	0.263941		-0.839239	-1.78911	0.296069		-0.398931	-1.31853
41750	1600025M17Rik	57.3858	168.028		41750		1600025M17Rik	3.10174	8.58456	0.00163427		1.19436	2.28844	0.0149104		1.63521	3.10633	0.0775491		1.012	2.0167	0.0697741		1.20682	2.30828	0.0403457		0.783485	1.72128	0.0858436		1.96348	3.90003	0.00241295		1.93337	3.81946	0.00941596		1.22697	2.34075	0.0496174		2.05148	4.14532	0.0104999		0.857122	1.81142
23436	1600027J07Rik	3.4282	2.63025		23436		1600027J07Rik	0.354033	1.27813	0.29983		0.667679	1.58852	0.170901		0.185366	1.13711	0.610126		0.374696	1.29657	0.214741		0.0169162	1.01179	0.942977		0.448638	1.36475	0.286186		0.254767	1.19314	0.351371		0.305419	1.23578	0.264188		0.0480694	1.03388	0.870378		-0.29797	-1.22941	0.525447		-0.96565	-1.95294
2459	1600027N09Rik	1022.73	900.414		2459		1600027N09Rik	-0.227615	-1.1709	0.182336		0.0408289	1.0287	0.780274		0.413906	1.33229	0.0874273		0.115953	1.08369	0.505235		0.325089	1.25274	0.0700442		0.135642	1.09858	0.349709		-0.296117	-1.22784	0.119883		0.331386	1.25822	0.143808		0.185888	1.13752	0.261351		-0.64497	-1.56371	0.0784634		-0.685799	-1.60859
27367	1600029D21Rik	4.86286	17.0122		27367		1600029D21Rik	0.75948	1.69288	0.377485		1.19092	2.28299	0.136026		0.499353	1.41358	0.681966		0.195321	1.14498	0.80535		0.178363	1.1316	0.772425		0.900437	1.86663	0.246174		0.746993	1.67829	0.27067		-1.00106	-2.00148	0.25067		1.26917	2.41023	0.161174		0.461937	1.37739	0.516679		-0.728987	-1.65747
38530	1600029D21Rik	55.5301	42.4652		38530		1600029D21Rik	0.375657	1.29743	0.354399		0.0203105	1.01418	0.949305		0.904793	1.87228	0.189981		0.261905	1.19906	0.552998		0.0401846	1.02825	0.895928		0.390132	1.31051	0.241012		0.220228	1.16492	0.697747		0.208215	1.15526	0.59365		0.538045	1.452	0.241841		0.500237	1.41445	0.241905		0.479926	1.39467
36806	1600029I14Rik	11.2558	8.48381		36806		1600029I14Rik	-0.0770018	-1.05482	0.775161		0.190624	1.14126	0.518586		-0.183411	-1.13557	0.47616		-0.407672	-1.32654	0.165347		-0.0597906	-1.04231	0.82924		0.915358	1.88604	0.00111011		-0.266346	-1.20276	0.578337		-0.311982	-1.24141	0.549594		-0.182204	-1.13462	0.781541		-0.237746	-1.17915	0.54646		-0.42837	-1.34571
16036	1600029O15Rik	19769.2	21793		16036		1600029O15Rik	-0.129799	-1.09414	0.234224		-0.723201	-1.65084	0.00170165		0.0116918	1.00814	0.924524		-0.0335236	-1.02351	0.752222		0.256103	1.19425	0.115653		-0.592348	-1.5077	0.0031813		0.0489224	1.03449	0.58813		0.316332	1.24516	0.072276		-0.208053	-1.15513	0.129581		-0.293893	-1.22594	0.317891		0.429308	1.34659
18656	1700001C02Rik	14.5424	31.795		18656		1700001C02Rik	2.28685	4.87991	0.000712381		1.07776	2.11076	0.00162523		2.35707	5.1233	0.00429291		0.702602	1.62744	0.0286537		1.14383	2.20966	0.00383886		0.71439	1.64079	0.00718457		0.71411	1.64047	0.270548		1.91757	3.77785	0.000670734		1.09149	2.13093	0.0330582		1.86485	3.64229	0.00915975		0.787086	1.72559
42904	1700001C02Rik	233.271	299.003		42904		1700001C02Rik	0.819841	1.76521	0.0598204		0.372489	1.29458	0.203586		0.397024	1.31679	0.459733		0.524966	1.4389	0.273804		0.677363	1.59921	0.0557221		0.195578	1.14518	0.485672		0.969901	1.95871	0.018441		1.49383	2.81635	0.010835		0.290286	1.22288	0.417965		0.597794	1.5134	0.107182		0.225304	1.16902
14467	1700001C19Rik	11.0984	14.1288		14467		1700001C19Rik	0.85584	1.80981	0.115171		0.0561159	1.03966	0.806231		0.650506	1.56972	0.133312		-0.25753	-1.19543	0.320581		0.846982	1.79873	0.03411		-0.204842	-1.15256	0.730768		1.07435	2.10577	0.00834678		1.26201	2.39829	0.00628527		-0.677111	-1.59893	0.357568		0.811006	1.75443	0.0761929		0.75489	1.6875
25315	1700001C19Rik	32.0324	27.8465		25315		1700001C19Rik	0.55319	1.46733	0.0943809		0.100407	1.07208	0.670749		0.194603	1.14441	0.619654		-0.124651	-1.09024	0.713864		0.194052	1.14397	0.616377		0.136163	1.09898	0.515906		0.423144	1.34085	0.111671		0.288822	1.22164	0.295431		-0.401966	-1.32131	0.195713		0.24778	1.18738	0.545393		0.147373	1.10755
23725	1700001E04Rik	11.6716	8.17353		23725		1700001E04Rik	0.692955	1.61659	0.121276		-0.291618	-1.22401	0.428914		-0.0529395	-1.03738	0.9105		0.159943	1.11724	0.624547		-0.221728	-1.16613	0.407286		-0.132258	-1.09601	0.609134		-0.118834	-1.08586	0.722614		0.0910145	1.06512	0.786265		0.53857	1.45253	0.37267		0.710499	1.63637	0.113369		1.00212	2.00294
29859	1700001E04Rik	32.2294	51.8533		29859		1700001E04Rik	1.24388	2.36834	0.245852		0.35585	1.27974	0.644144		1.84954	3.60385	0.273183		0.272177	1.20763	0.781962		0.527588	1.44152	0.49028		0.0654064	1.04638	0.931997		1.12802	2.18559	0.183542		0.693711	1.61744	0.49742		0.271657	1.20719	0.778975		1.24912	2.37696	0.174866		0.893268	1.85738
13447	1700001F09Rik	43.2929	48.1981		13447		1700001F09Rik	1.90894	3.75532	0.0265432		0.79188	1.73133	0.142896		0.602251	1.51808	0.509589		0.650811	1.57005	0.293136		0.88817	1.85083	0.109446		-0.0182485	-1.01273	0.971234		1.57363	2.97652	0.0151411		0.798946	1.73983	0.214117		0.798814	1.73967	0.241711		1.68088	3.20624	0.045164		0.889001	1.85189
14287	1700001F09Rik	130.693	465.36		14287		1700001F09Rik	1.59646	3.024	0.0760478		1.33057	2.51502	0.0557175		1.01475	2.02055	0.389671		0.975571	1.96642	0.219947		0.906982	1.87512	0.153461		0.516205	1.43019	0.404348		1.02499	2.03494	0.132814		2.60703	6.0925	0.0202875		0.582316	1.49725	0.428601		1.48683	2.80273	0.036905		0.156264	1.1144
2019	1700001J03Rik	506.825	622.101		2019		1700001J03Rik	1.48859	2.80614	0.0631854		0.647505	1.56646	0.166805		0.152401	1.11142	0.830314		0.440902	1.35745	0.383651		0.83854	1.78824	0.0693995		-0.422505	-1.34025	0.302259		1.33358	2.52027	0.0263173		0.073268	1.0521	0.87558		0.030458	1.02134	0.947473		1.45481	2.74121	0.0920538		0.807306	1.74994
6998	1700001J04Rik	133.378	214.12		6998		1700001J04Rik	2.27173	4.82902	0.0086096		0.740825	1.67113	0.0942564		1.3323	2.51804	0.145908		0.923348	1.89651	0.112889		0.768237	1.70319	0.101899		0.101261	1.07271	0.814058		1.55459	2.93751	0.0090462		2.21103	4.63006	0.00839637		0.785198	1.72333	0.152551		1.90429	3.74326	0.0216681		1.16347	2.23995
40171	1700001J11Rik	87.1767	84.3793		40171		1700001J11Rik	0.416267	1.33447	0.391505		-0.352754	-1.277	0.36259		0.677535	1.5994	0.371183		-0.374432	-1.29633	0.433471		-0.0583714	-1.04129	0.883329		-0.641516	-1.55997	0.125115		0.0697996	1.04957	0.876704		-2.09487	-4.27187	0.0485853		0.101783	1.0731	0.843006		-0.056363	-1.03984	0.899817		0.296391	1.22807
17709	1700001K19Rik	1301.08	1953.99		17709		1700001K19Rik	0.963344	1.94982	0.0249583		0.417813	1.3359	0.116629		0.681962	1.60432	0.195934		0.332437	1.25914	0.300819		0.367674	1.29027	0.231638		0.234112	1.17618	0.341769		0.824938	1.77146	0.0157294		0.73631	1.66591	0.0583238		0.330997	1.25788	0.299074		0.933839	1.91035	0.0342144		0.516026	1.43001
38590	1700001K23Rik	8.16118	2.50724		38590		1700001K23Rik	-1.17709	-2.2612	0.223108		-0.466403	-1.38166	0.468362		-0.00890868	-1.00619	0.99411		0.207354	1.15457	0.816084		-0.628252	-1.54569	0.408166		-1.49752	-2.82356	0.0526595		-0.404388	-1.32353	0.525386		-0.930799	-1.90633	0.319773		-1.19848	-2.29498	0.200192		-0.363609	-1.28664	0.5599		0.102795	1.07385
11752	1700001L05Rik	18.3668	21.8043		11752		1700001L05Rik	0.340242	1.26597	0.471995		0.375178	1.297	0.227424		0.542462	1.45646	0.33391		-0.255591	-1.19382	0.495662		-0.327082	-1.25447	0.411984		0.782026	1.71954	0.155028		-0.263477	-1.20037	0.356361		0.428814	1.34613	0.273498		0.202993	1.15108	0.563824		0.566103	1.48052	0.0990706		0.190925	1.1415
24571	1700001L05Rik	100.526	85.8123		24571		1700001L05Rik	-0.491708	-1.40611	0.0555352		-0.144061	-1.10501	0.31999		0.214346	1.16018	0.388543		-0.150583	-1.11002	0.43165		-0.609205	-1.52542	0.0197454		-0.30172	-1.23261	0.0735415		-0.819102	-1.76431	0.178446		-0.160472	-1.11765	0.476372		-0.15975	-1.11709	0.397986		-0.0965148	-1.06919	0.613816		0.0475464	1.03351
35083	1700001L19Rik	3.77549	2.46712		35083		1700001L19Rik	0.550106	1.46419	0.440448		0.214969	1.16068	0.563247		0.114573	1.08265	0.636046		0.114573	1.08265	0.506419		0.964928	1.95197	0.0640862		0.48976	1.40421	0.134091		0.114573	1.08265	0.409313		0.244268	1.18449	0.422246		-0.471487	-1.38654	0.0418362		1.39454	2.62905	0.0146999		1.17957	2.2651
20083	1700001N15Rik	17.5498	12.1469		20083		1700001N15Rik	0.0466008	1.03283	0.91187		-0.285556	-1.21888	0.531621		0.0466008	1.03283	0.941892		0.0466008	1.03283	0.911691		-0.301675	-1.23257	0.562963		0.0335382	1.02352	0.919605		-0.0623093	-1.04414	0.85829		0.253131	1.19179	0.577869		-0.0664189	-1.04711	0.875758		-0.0697922	-1.04957	0.844072		0.215764	1.16132
17594	1700001O22Rik	31.311	46.4795		17594		1700001O22Rik	0.530842	1.44477	0.333546		0.421308	1.33914	0.28347		1.60736	3.04694	0.0900873		-0.261186	-1.19846	0.577861		0.277643	1.21221	0.493127		0.432231	1.34932	0.281566		0.63051	1.54811	0.129111		0.922692	1.89565	0.101404		0.134952	1.09806	0.793757		0.755838	1.68861	0.0837894		0.334529	1.26097
20457	1700001O22Rik	243.366	903.061		20457		1700001O22Rik	3.67244	12.7502	0.00585159		1.14807	2.21617	0.0925458		1.82119	3.53373	0.175427		1.05741	2.08119	0.205132		1.64821	3.13445	0.0386768		1.14242	2.20751	0.106064		1.56961	2.96824	0.0374476		1.21382	2.3195	0.161027		2.03394	4.09521	0.037273		3.08684	8.49633	0.0271072		1.93877	3.83379
5968	1700001P01Rik	24.2062	12.1315		5968		1700001P01Rik	-0.507163	-1.42125	0.556111		0.356195	1.28005	0.563137		0.685078	1.60779	0.536177		-0.379332	-1.30074	0.603855		0.062769	1.04447	0.913653		0.147002	1.10727	0.802294		0.234217	1.17627	0.679536		2.68298	6.42182	0.0231567		0.617462	1.53417	0.396705		0.505547	1.41966	0.379947		0.149352	1.10907
20473	1700001P01Rik	27.2197	22.0928		20473		1700001P01Rik	1.01849	2.0258	0.133499		0.582474	1.49741	0.220725		1.05721	2.08091	0.264921		0.12083	1.08736	0.829522		0.281895	1.21579	0.542194		0.12675	1.09183	0.79384		0.109214	1.07864	0.847938		1.54731	2.92273	0.0476816		1.11898	2.17194	0.148394		0.930365	1.90576	0.0947902		0.347891	1.2727
17313	1700003E16Rik	25.1474	18.7679		17313		1700003E16Rik	-0.246459	-1.18629	0.521776		-0.550958	-1.46506	0.134519		-0.383476	-1.30448	0.500162		-0.72548	-1.65345	0.122908		-0.301924	-1.23279	0.386101		-1.27691	-2.42319	0.0355107		-0.337668	-1.26371	0.27545		-0.568223	-1.4827	0.168257		-0.629531	-1.54706	0.195775		-0.273899	-1.20907	0.426268		0.277059	1.21172
21245	1700003F12Rik	18.4796	10.1272		21245		1700003F12Rik	-1.25127	-2.3805	0.104164		-0.339924	-1.26569	0.394269		-0.336448	-1.26264	0.518117		-1.04499	-2.06335	0.127797		-0.474211	-1.38916	0.140679		-0.0142949	-1.00996	0.959769		-0.315238	-1.24422	0.627117		-0.555884	-1.47007	0.178965		-0.252797	-1.19151	0.473524		-0.616097	-1.53272	0.168438		-0.276173	-1.21098
21139	1700003F17Rik	7.28347	3.55915		21139		1700003F17Rik	-0.821919	-1.76776	0.304366		0.764774	1.6991	0.228341		-0.150667	-1.11008	0.861532		0.277776	1.21232	0.664839		-0.577198	-1.49195	0.300301		-0.798173	-1.7389	0.185101		0.157709	1.11551	0.73844		-0.0124466	-1.00866	0.982744		-0.471935	-1.38697	0.421971		-0.291246	-1.2237	0.617244		-1.05602	-2.07919
34589	1700003G18Rik	41.0604	43.2094		34589		1700003G18Rik	-0.0568389	-1.04018	0.872505		-0.247516	-1.18716	0.326761		-0.222828	-1.16702	0.366299		-0.0963261	-1.06905	0.871128		0.344553	1.26976	0.12423		-0.748542	-1.68009	0.0237142		0.511405	1.42544	0.135937		-0.6496	-1.56873	0.180912		-0.207501	-1.15469	0.285297		0.594896	1.51036	0.26068		0.842412	1.79305
25923	1700003H04Rik	9.03956	10.9285		25923		1700003H04Rik	-0.166346	-1.12221	0.59211		-0.0342914	-1.02405	0.8406		0.213587	1.15957	0.388528		0.449117	1.3652	0.103079		-0.46944	-1.38457	0.0422565		0.33414	1.26063	0.0797163		0.318619	1.24714	0.0944324		0.213587	1.15957	0.220345		-0.648563	-1.56761	0.0584894		0.106078	1.0763	0.612635		0.14037	1.10219
42627	1700003H04Rik	4.42691	3.07114		42627		1700003H04Rik	-0.0202329	-1.01412	0.83567		-0.298507	-1.22987	0.2807		-0.0202329	-1.01412	0.866825		-0.0202329	-1.01412	0.843897		-0.231778	-1.17428	0.341273		-0.388217	-1.30877	0.296162		-0.0202329	-1.01412	0.808435		-0.0202329	-1.01412	0.821311		-0.760854	-1.69449	0.183765		-0.0636526	-1.04511	0.796709		0.234854	1.17679
19873	1700003M02Rik	5.65929	3.45655		19873		1700003M02Rik	-0.174652	-1.12869	0.609919		-0.323644	-1.25149	0.315734		-0.174652	-1.12869	0.733962		-0.174652	-1.12869	0.609787		-0.671305	-1.59251	0.0980501		-0.174652	-1.12869	0.521184		0.0231777	1.0162	0.943055		-0.237674	-1.17909	0.49747		-0.177011	-1.13054	0.604333		-0.0523561	-1.03696	0.908064		0.271288	1.20688
35971	1700003M02Rik	4.15575	2.79798		35971		1700003M02Rik	0.168313	1.12374	0.460643		0.0688026	1.04885	0.782711		0.168313	1.12374	0.613856		0.168313	1.12374	0.46321		-0.104258	-1.07494	0.65911		0.168313	1.12374	0.362094		0.55578	1.46996	0.204455		0.168313	1.12374	0.457032		0.058063	1.04107	0.806299		-0.349121	-1.27378	0.299237		-0.417923	-1.336
19904	1700003O08Rik	75.5865	34.8656		19904		1700003O08Rik	0.0430561	1.03029	0.947525		0.27434	1.20944	0.594403		1.39026	2.62126	0.222063		-0.0731556	-1.05202	0.90875		-0.17905	-1.13214	0.726728		0.0937011	1.0671	0.854562		-0.26541	-1.20198	0.646127		1.06362	2.09018	0.154553		0.164447	1.12074	0.807118		-0.537328	-1.45128	0.403153		-0.811668	-1.75524
15489	1700003O11Rik	3.58683	3.26739		15489		1700003O11Rik	-0.804801	-1.7469	0.28217		-0.223791	-1.1678	0.41471		0.160501	1.11768	0.615928		-0.235577	-1.17738	0.504653		-0.128647	-1.09327	0.675376		-0.353503	-1.27766	0.212999		-0.234098	-1.17617	0.375754		0.744929	1.67589	0.154581		-0.550812	-1.46491	0.199304		-0.308137	-1.23811	0.256822		-0.0843461	-1.06021
22449	1700006A11Rik	3.68923	6.79526		22449		1700006A11Rik	0.852513	1.80564	0.0643347		1.15675	2.22955	0.0105878		0.574804	1.48948	0.327506		0.97427	1.96465	0.051474		0.716704	1.64342	0.118045		1.49329	2.8153	0.0128851		0.711822	1.63787	0.190121		0.945743	1.92618	0.132229		1.01707	2.0238	0.0778005		0.668578	1.58951	0.150024		-0.488174	-1.40267
11655	1700006E09Rik	9.66257	5.96919		11655		1700006E09Rik	-0.958513	-1.94331	0.066914		-0.323118	-1.25103	0.39858		-0.107805	-1.07759	0.852188		-0.870135	-1.82783	0.0879188		-0.595711	-1.51122	0.111184		-0.8264	-1.77326	0.108818		-0.193017	-1.14315	0.756526		-0.0602268	-1.04263	0.87514		-0.896176	-1.86113	0.080764		-0.350819	-1.27528	0.374101		-0.0277001	-1.01939
23825	1700006E09Rik	7.00905	6.08352		23825		1700006E09Rik	0.0708481	1.05033	0.782666		0.505469	1.41958	0.0826341		0.0900588	1.06441	0.81424		-1.35191	-2.55249	0.00960959		-0.605826	-1.52185	0.188732		-0.203854	-1.15177	0.353564		-0.20418	-1.15203	0.549415		-0.232318	-1.17472	0.503721		-1.0831	-2.11858	0.0512		-0.360229	-1.28363	0.453431		-0.865698	-1.82222
41825	1700007B13Rik	4.47114	3.07815		41825		1700007B13Rik	1.52678	2.88141	0.000470395		0.356378	1.28021	0.380734		0.104022	1.07477	0.643857		-0.298938	-1.23024	0.171483		0.0895286	1.06402	0.589298		-0.68321	-1.60571	0.500313		0.207049	1.15432	0.460702		1.6394	3.11537	0.000713906		0.286583	1.21975	0.385645		0.880816	1.84142	0.00570381		0.524438	1.43837
44067	1700007B14Rik	4.61444	3.2284		44067		1700007B14Rik	0.0454862	1.03203	0.675416		0.058265	1.04121	0.735239		0.0434912	1.0306	0.756632		0.317384	1.24607	0.193011		-0.275819	-1.21068	0.394363		-0.391752	-1.31199	0.363525		0.0434912	1.0306	0.635172		-0.0148409	-1.01034	0.890845		-0.150787	-1.11017	0.417078		-0.0808528	-1.05764	0.634639		-0.139118	-1.10123
23068	1700007E06Rik	3.36553	5.91635		23068		1700007E06Rik	0.510514	1.42456	0.151366		0.560122	1.47439	0.0572643		0.485733	1.4003	0.338581		0.485733	1.4003	0.166732		0.113901	1.08215	0.710377		1.21818	2.32652	0.0166251		0.464314	1.37966	0.10231		0.639313	1.55759	0.103986		0.87292	1.83137	0.339854		-0.0533786	-1.03769	0.902559		-0.613501	-1.52997
43123	1700007G11Rik	6.24774	9.18437		43123		1700007G11Rik	0.735257	1.66469	0.0882257		0.0800987	1.05709	0.718943		0.340489	1.26619	0.348041		0.801414	1.74281	0.16152		0.915619	1.88638	0.00379595		1.3384	2.52871	0.174483		0.78502	1.72312	0.0424055		-0.205387	-1.153	0.382862		0.0872006	1.06231	0.920425		1.41617	2.66875	0.175974		1.33607	2.52462
29135	1700007H22Rik	27.7952	14.7716		29135		1700007H22Rik	0.874723	1.83366	0.176037		0.158062	1.11579	0.734602		-0.315321	-1.24429	0.57945		-0.677767	-1.59966	0.365452		0.154671	1.11317	0.752886		-0.778061	-1.71482	0.0493546		-0.717925	-1.64481	0.0978094		-0.111531	-1.08037	0.776621		-0.88425	-1.84581	0.0730676		0.0121601	1.00846	0.974274		-0.145902	-1.10642
44311	1700007I06Rik	7.84932	3.34564		44311		1700007I06Rik	-0.319231	-1.24766	0.705929		-0.126466	-1.09162	0.826316		-0.123477	-1.08936	0.910953		0.0987201	1.07082	0.933178		0.0221629	1.01548	0.979661		0.448612	1.36473	0.47184		0.174143	1.12829	0.859994		-0.239754	-1.18079	0.74452		0.694904	1.61878	0.385437		-0.198115	-1.1472	0.785033		-0.071649	-1.05092
16034	1700007J24Rik	12.4719	8.17421		16034		1700007J24Rik	-0.962488	-1.94867	0.196615		0.56954	1.48405	0.230744		-0.105078	-1.07555	0.825196		-0.105078	-1.07555	0.739974		-0.368992	-1.29145	0.307212		0.0105604	1.00735	0.975871		-0.105078	-1.07555	0.676832		0.317192	1.2459	0.473775		-0.0674764	-1.04788	0.83099		-0.981022	-1.97386	0.028036		-1.55056	-2.92931
41071	1700007K09Rik	45.7354	57.8871		41071		1700007K09Rik	1.75575	3.37703	0.0201148		0.456505	1.37221	0.203689		1.53992	2.90779	0.0724338		1.27038	2.41225	0.0512753		1.16414	2.241	0.0114247		0.226312	1.16984	0.522774		1.52502	2.8779	0.0114756		1.74943	3.36225	0.0122438		0.473372	1.38835	0.272229		1.17229	2.25369	0.0307249		0.715787	1.64238
24048	1700007K13Rik	3.64884	2.99029		24048		1700007K13Rik	0	-1	1		0.300009	1.23115	0.266732		0	-1	1		0.4505	1.36651	0.208584		0.071733	1.05098	0.61641		0.748781	1.68037	0.181936		0	-1	1		0	-1	1		-0.306111	-1.23637	0.231973		0.489027	1.4035	0.123863		0.189018	1.13999
31007	1700007K13Rik	13.0074	6.31711		31007		1700007K13Rik	-0.01075	-1.00748	0.984493		-0.136748	-1.09942	0.761324		-0.204819	-1.15254	0.798565		-1.0926	-2.13259	0.0934961		-0.412052	-1.33058	0.482769		0.147199	1.10742	0.829196		0.207081	1.15435	0.655981		-2.36744	-5.16023	0.0154387		-0.21448	-1.16029	0.686157		0.152152	1.11123	0.716119		0.288899	1.22171
31545	1700007N14Rik	24.0921	31.1115		31545		1700007N14Rik	1.47395	2.77782	0.0177255		0.863414	1.81934	0.0483074		1.15992	2.23445	0.127068		0.667491	1.58831	0.201846		0.945443	1.92578	0.0220941		0.499223	1.41345	0.348818		0.764367	1.69862	0.0853606		1.11232	2.16193	0.0468656		0.848217	1.80027	0.166388		0.995205	1.99336	0.0639013		0.131791	1.09565
43007	1700008A04Rik	26.2623	34.5804		43007		1700008A04Rik	2.08561	4.24456	0.00129811		0.537602	1.45156	0.0499673		1.23836	2.3593	0.0383356		0.358228	1.28185	0.352313		0.788405	1.72716	0.158234		0.509776	1.42383	0.049957		0.701154	1.6258	0.379248		0.536801	1.45075	0.0861618		1.0355	2.04983	0.0235988		1.40495	2.64808	0.0268623		0.867346	1.8243
19603	1700008A07Rik	14.3504	11.2464		19603		1700008A07Rik	-0.340367	-1.26608	0.336239		-0.279682	-1.21393	0.508066		-0.123579	-1.08943	0.675995		-0.52757	-1.4415	0.15682		-0.50169	-1.41587	0.221529		-0.632366	-1.55011	0.0125024		-0.386897	-1.30758	0.175828		-0.747359	-1.67872	0.0159216		-0.281984	-1.21587	0.299979		-0.763572	-1.69769	0.204196		-0.48389	-1.39851
34967	1700008F21Rik	3.91461	2.62422		34967		1700008F21Rik	0.664567	1.58509	0.156176		0.420818	1.33869	0.0785921		0.127517	1.09241	0.628524		0.0263239	1.01841	0.896463		1.01934	2.02699	0.0402954		-0.409994	-1.32868	0.194716		0.307742	1.23777	0.20206		0.127517	1.09241	0.479696		-0.46996	-1.38507	0.317595		0.871985	1.83018	0.121801		0.451167	1.36715
44742	1700008F21Rik	4.71923	3.31747		44742		1700008F21Rik	-0.013287	-1.00925	0.946848		0.384172	1.30511	0.112895		0.125445	1.09084	0.629601		0.125445	1.09084	0.494187		0.0582933	1.04123	0.745371		0.125445	1.09084	0.398669		0.558284	1.47252	0.227049		0.125445	1.09084	0.481353		0.246965	1.18671	0.256921		0.493451	1.40781	0.0757906		0.109279	1.07869
4188	1700008G05Rik	4.17134	3.7971		4188		1700008G05Rik	0	-1	1		-0.460231	-1.37576	0.3093		0	-1	1		-0.134853	-1.09798	0.347775		0.302406	1.2332	0.349912		-0.195068	-1.14478	0.348984		0	-1	1		0	-1	1		0	-1	1		-0.224357	-1.16826	0.362719		0.235873	1.17762
13684	1700008G05Rik	26.9594	26.3621		13684		1700008G05Rik	1.20762	2.30956	0.271815		0.565738	1.48014	0.480955		1.56312	2.95492	0.350989		0.265689	1.20221	0.791291		0.580453	1.49532	0.459862		0.115495	1.08335	0.885094		1.33579	2.52413	0.140665		0.944736	1.92484	0.382121		-0.0890564	-1.06367	0.928483		1.31797	2.49315	0.161639		0.752228	1.68439
1076	1700008H02Rik	12.0123	30.6443		1076		1700008H02Rik	1.12481	2.18073	0.0651682		0.686353	1.60921	0.116054		0.679322	1.60139	0.379281		0.591734	1.50706	0.253542		1.06523	2.09251	0.0831788		0.723013	1.65063	0.138803		-0.158994	-1.11651	0.776094		0.679322	1.60139	0.200031		0.801493	1.7429	0.236633		0.440749	1.35731	0.281059		-0.245604	-1.18559
2574	1700008I05Rik	4.37927	2.36339		2574		1700008I05Rik	0.39565	1.31554	0.694035		-0.149787	-1.10941	0.824898		-0.404119	-1.32328	0.751361		-0.663843	-1.5843	0.447646		-0.624064	-1.54121	0.349166		0.431466	1.3486	0.567966		-0.581203	-1.4961	0.404971		-0.479719	-1.39447	0.57306		-0.695836	-1.61982	0.414377		-0.52841	-1.44234	0.482268		-0.378623	-1.3001
16271	1700008O03Rik	3.41983	2.00742		16271		1700008O03Rik	-0.277065	-1.21173	0.364113		-0.282254	-1.21609	0.46016		0.183493	1.13563	0.610491		-0.275834	-1.21069	0.494581		-0.0571179	-1.04039	0.822056		-0.260725	-1.19808	0.457954		0.183493	1.13563	0.353774		0.183493	1.13563	0.451798		0.443015	1.35944	0.196626		0.247582	1.18722	0.272236		0.529836	1.44376
6735	1700008P02Rik	8.23295	10.2885		6735		1700008P02Rik	-0.0619362	-1.04387	0.803098		0.00482139	1.00335	0.981474		0.236871	1.17843	0.373117		0.246265	1.18613	0.769908		0.360217	1.28362	0.402056		0.772385	1.70809	0.0148833		-0.0896629	-1.06412	0.756362		1.14777	2.21571	0.00472265		-0.601929	-1.51774	0.0711502		0.337005	1.26313	0.151102		0.332184	1.25892
28447	1700008P20Rik	24.7926	37.435		28447		1700008P20Rik	1.10686	2.15376	0.123156		0.0870904	1.06223	0.72094		0.724539	1.65237	0.0957339		-0.143078	-1.10426	0.606781		-0.142394	-1.10374	0.526981		0.0506667	1.03574	0.790989		0.203041	1.15112	0.292649		-2.59562	-6.04451	0.000218743		0.394258	1.31427	0.386962		-0.121846	-1.08813	0.690425		-0.208936	-1.15584
1130	1700009J07Rik	11.6804	11.0329		1130		1700009J07Rik	-0.415949	-1.33418	0.74477		-0.960134	-1.94549	0.351567		-0.851617	-1.80452	0.665187		-0.726721	-1.65487	0.571282		-0.983391	-1.97711	0.327071		-1.03262	-2.04573	0.322849		-1.12289	-2.17782	0.294295		-1.43061	-2.69561	0.316226		-1.05926	-2.08386	0.4136		-0.853351	-1.80669	0.40366		0.106783	1.07682
33387	1700009J07Rik	7.0634	30.1286		33387		1700009J07Rik	3.39787	10.5405	0.00813999		1.38028	2.60319	0.0746355		1.37103	2.58656	0.275998		1.55032	2.92882	0.20909		1.61733	3.06806	0.0333501		1.95261	3.87075	0.0282496		0.892462	1.85634	0.322621		2.85619	7.24102	0.0148991		2.04328	4.1218	0.0384667		2.68685	6.43905	0.0387045		1.30657	2.47352
35193	1700009N14Rik	10.3462	13.7231		35193		1700009N14Rik	0.260373	1.19779	0.157298		0.280896	1.21495	0.0945747		0.319988	1.24832	0.149393		-0.903997	-1.87124	0.0934749		0.161497	1.11845	0.535022		0.153894	1.11257	0.700117		0.0150744	1.0105	0.974046		1.25819	2.39195	0.0056638		-0.259108	-1.19674	0.564281		0.108919	1.07842	0.751277		-0.171977	-1.1266
20926	1700009P17Rik	515.973	432.95		20926		1700009P17Rik	0.173599	1.12787	0.257427		-0.185226	-1.137	0.0899456		0.265653	1.20218	0.0999079		-0.196935	-1.14626	0.290844		0.256919	1.19492	0.113488		-0.612742	-1.52916	0.0154038		0.367689	1.29028	0.0333732		-1.83367	-3.56443	2.72017e-05		-0.352721	-1.27697	0.0294628		0.26169	1.19888	0.238137		0.446917	1.36312
34965	1700010A17Rik	48.494	50.9304		34965		1700010A17Rik	0.75087	1.68281	0.147875		0.584114	1.49912	0.135027		0.925445	1.89927	0.232455		0.229433	1.17237	0.622064		0.884668	1.84634	0.0423611		0.172891	1.12732	0.656328		0.359983	1.28341	0.406381		0.184517	1.13644	0.687599		0.403518	1.32273	0.379718		0.88296	1.84416	0.0648174		0.298846	1.23016
5149	1700010B08Rik	55.4003	147.006		5149		1700010B08Rik	1.72025	3.29493	0.0644822		0.87722	1.83683	0.157717		1.21325	2.31859	0.315898		1.0846	2.12078	0.212137		1.34396	2.53847	0.0527424		1.18762	2.27777	0.0933375		0.869181	1.82663	0.209259		1.30335	2.46802	0.135393		1.03099	2.04343	0.197		2.00485	4.01347	0.0338738		1.12763	2.18499
30099	1700010B13Rik	18.0253	17.6668		30099		1700010B13Rik	0.342933	1.26833	0.418819		0.0139699	1.00973	0.965717		0.21403	1.15992	0.724733		0.0933272	1.06683	0.841396		0.121758	1.08806	0.772526		-0.0231396	-1.01617	0.950102		-0.312609	-1.24195	0.378123		-0.00389425	-1.0027	0.992408		-0.08421	-1.06011	0.841262		0.315041	1.24405	0.393376		0.301071	1.23206
5704	1700010C24Rik	4.08376	7.91498		5704		1700010C24Rik	0.523484	1.43742	0.437678		-0.723071	-1.65069	0.277172		0.268015	1.20415	0.678764		-0.580795	-1.49567	0.256852		-0.0877043	-1.06268	0.825034		0.00577296	1.00401	0.987785		0.544933	1.45895	0.194836		1.52044	2.86878	0.0375137		-0.0465146	-1.03277	0.930862		0.651619	1.57093	0.307768		1.37469	2.59312
18772	1700010C24Rik	3.5352	9.66414		18772		1700010C24Rik	0.258738	1.19643	0.669165		0.601291	1.51707	0.228305		0.483616	1.39824	0.59402		0.323172	1.25108	0.706392		0.583446	1.49842	0.238501		-0.16042	-1.11761	0.818252		-0.449096	-1.36518	0.515417		0.483616	1.39824	0.425998		0.251564	1.1905	0.67413		0.936253	1.91355	0.165246		0.334962	1.26134
26949	1700010D01Rik	7.9767	10.9716		26949		1700010D01Rik	0.262367	1.19944	0.712935		0.130382	1.09458	0.723877		0.735504	1.66498	0.320987		-0.314836	-1.24387	0.497878		0.343308	1.26866	0.438505		0.0900185	1.06438	0.810656		0.638328	1.55652	0.168429		0.484056	1.39867	0.309747		-0.191261	-1.14176	0.684573		0.661557	1.58179	0.14479		0.531175	1.44511
3510	1700010H22Rik	14.4016	15.14		3510		1700010H22Rik	0.048939	1.0345	0.797351		0.0353255	1.02479	0.82299		0.33113	1.258	0.251445		-0.154824	-1.11329	0.533809		-0.046681	-1.03289	0.872864		0.296587	1.22824	0.320097		-0.496698	-1.41098	0.360204		-0.45502	-1.3708	0.0481068		-0.183126	-1.13534	0.342648		-0.580821	-1.4957	0.240712		-0.616147	-1.53278
5459	1700010I14Rik	401.457	545.804		5459		1700010I14Rik	0.578198	1.49298	0.194332		0.352521	1.27679	0.305879		0.30987	1.2396	0.606891		-0.261222	-1.19849	0.519095		0.0421064	1.02962	0.892275		-0.0600472	-1.0425	0.844658		0.23523	1.17709	0.458232		1.19697	2.29258	0.0303343		0.311267	1.2408	0.452278		0.117372	1.08476	0.724396		-0.235149	-1.17703
29118	1700010L04Rik	48.2887	185.246		29118		1700010L04Rik	3.52574	11.5174	0.00897463		0.835556	1.78454	0.264488		2.48996	5.61764	0.110482		1.13398	2.19464	0.193859		1.85817	3.62546	0.0297724		1.53977	2.90747	0.04704		1.30761	2.47531	0.17205		1.58259	2.99507	0.0993113		1.8711	3.65811	0.0585688		2.79316	6.93144	0.0626856		1.9576	3.88415
36626	1700010M22Rik	16.9739	28.0213		36626		1700010M22Rik	1.37399	2.59186	0.0094189		0.596813	1.51237	0.0469266		0.117767	1.08505	0.799402		0.161207	1.11822	0.626635		0.838712	1.78845	0.0185613		0.0913356	1.06536	0.72709		0.136324	1.0991	0.660948		1.40118	2.64117	0.031362		0.0690255	1.04901	0.841662		0.850548	1.80319	0.0817167		0.253735	1.19229
42440	1700010M22Rik	55.0221	113.029		42440		1700010M22Rik	2.34383	5.0765	0.00578564		0.810219	1.75348	0.0709313		1.60863	3.04962	0.0943278		0.73707	1.66679	0.233593		1.03499	2.0491	0.0657015		0.961762	1.94769	0.0616034		0.623969	1.54111	0.266908		0.671392	1.59261	0.228967		1.74327	3.34793	0.0160805		2.02382	4.0666	0.0291766		1.21361	2.31917
9340	1700010N08Rik	36.0754	46.7265		9340		1700010N08Rik	2.07441	4.21172	0.0398753		0.55104	1.46514	0.356211		1.26695	2.40652	0.309823		0.483029	1.39767	0.527506		1.02808	2.03931	0.116885		-0.369209	-1.29164	0.535608		1.52961	2.88708	0.0458576		0.562695	1.47703	0.463537		0.602932	1.5188	0.452271		1.57867	2.98694	0.0880433		1.02763	2.03867
16054	1700011A15Rik	28.031	47.7798		16054		1700011A15Rik	1.78488	3.44589	0.0279028		0.785482	1.72367	0.12739		0.613897	1.53039	0.495838		0.439797	1.35641	0.455422		0.871608	1.8297	0.118125		0.61441	1.53093	0.221272		0.687068	1.61001	0.282191		0.42511	1.34267	0.479409		1.50719	2.84257	0.0442815		1.4206	2.67697	0.0453457		0.635118	1.55306
36046	1700011B04Rik	4.22704	2.82096		36046		1700011B04Rik	-0.0144038	-1.01003	0.880666		-0.0889416	-1.06359	0.435134		-0.0144038	-1.01003	0.902615		-0.0144038	-1.01003	0.886882		-0.170553	-1.12549	0.567495		-0.0144038	-1.01003	0.865759		1.09681	2.13881	0.316301		-0.0144038	-1.01003	0.869716		-0.0144038	-1.01003	0.89768		-0.394167	-1.31418	0.3051		-0.305226	-1.23561
12632	1700011E24Rik	26.4608	52.3577		12632		1700011E24Rik	2.16784	4.4935	0.00936536		0.946747	1.92752	0.0508883		1.37475	2.59324	0.145196		1.155	2.22684	0.0669877		0.471783	1.38682	0.304647		1.09467	2.13564	0.032953		1.26812	2.40848	0.0536058		1.41077	2.65879	0.0426544		1.02708	2.0379	0.121574		1.89328	3.71478	0.014335		0.946532	1.92723
17229	1700011F03Rik	7.53762	5.86055		17229		1700011F03Rik	0.165117	1.12126	0.706889		0.541391	1.45538	0.19631		-0.110046	-1.07926	0.673321		-0.487868	-1.40237	0.469995		0.963394	1.94989	0.112932		-0.178416	-1.13164	0.578387		-0.036573	-1.02567	0.888852		-0.131012	-1.09506	0.468375		-0.873268	-1.83181	0.0564561		0.246781	1.18656	0.493602		-0.29461	-1.22655
554	1700011F14Rik	4.67141	2.51482		554		1700011F14Rik	-1.19409	-2.288	0.326909		-1.5729	-2.97501	0.154662		-0.975577	-1.96643	0.584148		-0.975577	-1.96643	0.407636		-1.34201	-2.53505	0.176146		-1.48131	-2.79203	0.151796		-0.975577	-1.96643	0.301624		-0.707012	-1.63242	0.549632		-0.950682	-1.93279	0.412966		-1.44475	-2.72215	0.171462		0.128148	1.09289
12875	1700011F14Rik	3.48568	3.56151		12875		1700011F14Rik	0.0103507	1.0072	0.913369		-0.684997	-1.6077	0.198915		0.0103507	1.0072	0.92904		0.0103507	1.0072	0.917973		-0.712657	-1.63882	0.131733		-0.699357	-1.62378	0.315871		0.00621448	1.00432	0.939384		0.0103507	1.0072	0.905218		-0.65794	-1.57783	0.0512014		-0.0390792	-1.02746	0.764248		0.645918	1.56473
23709	1700011H14Rik	4.72192	17.1794		23709		1700011H14Rik	0.990982	1.98754	0.223705		1.45961	2.75033	0.0871882		0.656368	1.57611	0.563337		1.51618	2.86032	0.122268		1.73999	3.34034	0.0422567		1.30501	2.47085	0.115565		0.449543	1.36561	0.537694		-1.58948	-3.0094	0.0818859		1.65955	3.15917	0.0832235		1.12743	2.18469	0.119753		-0.332176	-1.25891
4016	1700011H22Rik	4.13482	9.48412		4016		1700011H22Rik	0.62826	1.5457	0.18544		0.125287	1.09072	0.721646		0.620668	1.53759	0.369071		0.588606	1.50379	0.208243		0.642003	1.56049	0.189881		0.257481	1.19539	0.478728		0.58071	1.49559	0.125583		1.07506	2.10682	0.123595		-0.0508153	-1.03585	0.905457		0.0508252	1.03586	0.910088		-0.0744615	-1.05297
21659	1700011I03Rik	3.53497	2.09351		21659		1700011I03Rik	-0.160286	-1.11751	0.481422		0.499386	1.41361	0.364292		0.160466	1.11765	0.615938		0.160466	1.11765	0.467398		-0.427724	-1.34511	0.4582		-0.641524	-1.55998	0.172935		0.298369	1.22975	0.422295		0.160466	1.11765	0.460263		-0.403258	-1.32249	0.152235		0.0662344	1.04698	0.794609		-0.433152	-1.35018
14740	1700011J10Rik	1113.67	677.66		14740		1700011J10Rik	0.0994977	1.0714	0.736738		0.0281093	1.01967	0.93336		0.0339296	1.0238	0.938584		-0.264599	-1.2013	0.535677		0.0472458	1.03329	0.847478		-0.743047	-1.67371	0.0371811		-0.641446	-1.55989	0.0372287		-0.414206	-1.33257	0.217278		0.369409	1.29182	0.264295		-0.134675	-1.09785	0.662512		-0.162785	-1.11945
10358	1700011L22Rik	17.9877	23.8113		10358		1700011L22Rik	0.114029	1.08225	0.847943		0.0629098	1.04457	0.801302		0.471546	1.38659	0.0674819		0.104469	1.0751	0.704427		-0.346128	-1.27114	0.209859		0.109908	1.07916	0.592805		0.275579	1.21048	0.141171		0.984682	1.97888	0.00159212		0.131797	1.09566	0.639275		-0.0652747	-1.04628	0.81135		-0.128185	-1.09292
16120	1700012A03Rik	35.8539	57.4116		16120		1700012A03Rik	2.77595	6.84926	0.012863		0.679045	1.60108	0.217532		1.13032	2.18908	0.30775		0.462455	1.37788	0.493298		0.706704	1.63207	0.244775		0.196574	1.14597	0.706189		0.98714	1.98225	0.147022		2.42157	5.35753	0.0172254		1.15252	2.22302	0.126861		1.63471	3.10526	0.0617534		0.955667	1.93948
37617	1700012A16Rik	39.4541	28.2155		37617		1700012A16Rik	0.0359162	1.02521	0.955741		0.33083	1.25774	0.527532		0.82096	1.76658	0.432143		0.230459	1.17321	0.725202		0.773169	1.70902	0.252618		0.0329331	1.02309	0.951195		0.438525	1.35522	0.418973		0.461905	1.37736	0.489759		-0.129917	-1.09423	0.838512		-0.113646	-1.08196	0.839802		-0.444475	-1.36082
16237	1700012B07Rik	26.5422	57.703		16237		1700012B07Rik	1.99681	3.99116	0.0163147		1.12946	2.18777	0.00750661		1.1301	2.18874	0.10865		1.08093	2.11541	0.0306019		1.23255	2.34982	0.0141061		0.656767	1.57655	0.0593469		1.20035	2.29796	0.0483158		0.586333	1.50143	0.29237		0.839751	1.78974	0.0865685		2.11856	4.3426	0.0210789		0.989099	1.98495
10730	1700012B09Rik	128.553	134.975		10730		1700012B09Rik	-0.914875	-1.88541	0.114107		-0.855423	-1.80929	0.0727248		-0.995987	-1.99444	0.237557		0.515925	1.42991	0.342972		-0.375292	-1.2971	0.418748		-0.942035	-1.92124	0.0485752		-0.14205	-1.10347	0.831725		0.207953	1.15505	0.670055		-0.149536	-1.10921	0.774537		-0.839168	-1.78902	0.068691		0.0162548	1.01133
37896	1700012B09Rik	146.764	152.785		37896		1700012B09Rik	-0.836907	-1.78622	0.0105222		-0.643971	-1.56262	0.0153192		-0.925427	-1.89925	0.0414867		0.656331	1.57607	0.106236		-0.352371	-1.27666	0.123018		-0.830666	-1.77851	0.00907956		-0.0852272	-1.06085	0.89227		0.182861	1.13513	0.373574		-0.216054	-1.16155	0.565306		-0.843774	-1.79474	0.00452214		-0.199803	-1.14854
29031	1700012B15Rik	64.4733	54.0988		29031		1700012B15Rik	-1.74707	-3.35676	0.00227255		-0.480628	-1.39535	0.072101		-0.260696	-1.19806	0.535496		0.1214	1.08779	0.733358		0.477126	1.39197	0.381082		0.562348	1.47667	0.0573089		-0.857184	-1.8115	0.0516788		0.479438	1.3942	0.131762		-0.323777	-1.2516	0.409411		-1.10959	-2.15784	0.0128342		-0.628962	-1.54645
14887	1700012C08Rik	3.71774	2.16454		14887		1700012C08Rik	-0.591108	-1.5064	0.202782		0.0501793	1.03539	0.609547		0.00110912	1.00077	0.992281		0.00110912	1.00077	0.991125		0.420484	1.33838	0.554051		0.146335	1.10675	0.375216		-0.187001	-1.13839	0.354411		-0.825266	-1.77186	0.200507		0.0474688	1.03345	0.682829		-0.179822	-1.13274	0.51232		-0.230001	-1.17284
39486	1700012C15Rik	9.42777	12.8171		39486		1700012C15Rik	0.544868	1.45889	0.0186304		0.189778	1.14059	0.23317		0.624445	1.54162	0.0448233		0.346243	1.27125	0.517193		0.50624	1.42034	0.245106		-0.120882	-1.0874	0.5728		1.18209	2.26905	0.00761193		1.07895	2.11249	0.0280922		0.333487	1.26006	0.427791		0.691092	1.6145	0.377998		0.501313	1.4155
2473	1700012D14Rik	28.5392	30.9315		2473		1700012D14Rik	-2.65507	-6.29877	0.0700548		-0.850368	-1.80296	0.361482		-0.301903	-1.23277	0.863924		-1.98163	-3.94939	0.161334		-0.728013	-1.65636	0.443691		-1.4433	-2.71942	0.153299		-2.24391	-4.7368	0.0872889		-1.40844	-2.6545	0.265032		-0.890132	-1.85335	0.447375		-0.884855	-1.84658	0.386456		-0.0344871	-1.02419
26939	1700012D14Rik	38.3639	16.0076		26939		1700012D14Rik	-2.33031	-5.02913	0.0183231		-0.723574	-1.65127	0.180712		0.0161509	1.01126	0.985694		-0.327274	-1.25464	0.602672		-0.366781	-1.28947	0.481222		-0.178363	-1.1316	0.727993		-1.05227	-2.07379	0.186736		0.986155	1.9809	0.168113		-0.0613921	-1.04347	0.916617		-0.941208	-1.92014	0.115225		-0.217635	-1.16283
19624	1700012G19Rik	432.487	379.849		19624		1700012G19Rik	-1.00994	-2.01383	0.00480029		-0.0520428	-1.03673	0.751627		-0.781415	-1.71882	0.0581271		-0.263076	-1.20003	0.316932		-0.452527	-1.36844	0.193045		-0.0991343	-1.07113	0.579631		-0.92004	-1.89217	0.00259306		-1.02089	-2.02917	0.0102959		-0.533633	-1.44757	0.0951824		-0.49985	-1.41407	0.138922		-0.447807	-1.36397
19890	1700012G19Rik	14258.8	11321.6		19890		1700012G19Rik	-0.434412	-1.35136	0.0804085		-0.403157	-1.3224	0.0450225		-0.357652	-1.28134	0.27613		-0.446734	-1.36295	0.0794246		-0.431929	-1.34904	0.0799028		-0.198222	-1.14728	0.374524		-0.487934	-1.40244	0.046389		0.0197348	1.01377	0.920273		-0.556623	-1.47082	0.0430785		-0.617208	-1.5339	0.0295655		-0.214051	-1.15994
2234	1700012H17Rik	19.9543	22.8799		2234		1700012H17Rik	-1.09177	-2.13135	0.276525		-0.552755	-1.46688	0.463941		0.0979248	1.07023	0.944013		-0.236158	-1.17785	0.795674		-0.579248	-1.49407	0.431676		-0.0310274	-1.02174	0.965592		-0.548165	-1.46222	0.466975		-1.13289	-2.19297	0.259702		-0.460077	-1.37562	0.619706		-0.887784	-1.85033	0.269357		-0.335029	-1.2614
12037	1700012H17Rik	3.59684	2.05677		12037		1700012H17Rik	0.123291	1.08922	0.491035		-0.273355	-1.20861	0.358734		0.123291	1.08922	0.630769		-0.142657	-1.10394	0.57871		-0.0507809	-1.03583	0.859771		0.123291	1.08922	0.401314		0.123291	1.08922	0.398109		0.123291	1.08922	0.483146		-0.182164	-1.13458	0.515719		0.136815	1.09947	0.501427		0.410169	1.32884
7991	1700012L04Rik	184.426	214.163		7991		1700012L04Rik	-0.562118	-1.47644	0.0939453		0.0219966	1.01536	0.913108		0.275419	1.21035	0.470763		-0.0788829	-1.0562	0.759898		0.157588	1.11542	0.568313		-0.00242635	-1.00168	0.991075		0.399065	1.31865	0.300916		0.256168	1.1943	0.398069		-0.300801	-1.23183	0.269836		-0.341396	-1.26698	0.202584		-0.363393	-1.28645
23464	1700012L04Rik	109.449	122.321		23464		1700012L04Rik	-0.447835	-1.36399	0.164726		-0.127672	-1.09253	0.537619		-0.0838018	-1.05981	0.814975		-0.29297	-1.22516	0.272299		0.0727305	1.05171	0.734042		-0.244342	-1.18455	0.254707		0.400701	1.32015	0.0827697		0.0860162	1.06144	0.727147		-0.425766	-1.34329	0.166042		-0.0553612	-1.03912	0.826033		0.072311	1.0514
32325	1700012P22Rik	29.7359	50.3482		32325		1700012P22Rik	1.39543	2.63067	0.0172308		0.586608	1.50171	0.0982968		0.612067	1.52845	0.310665		0.223292	1.16739	0.726741		1.04035	2.05673	0.0315299		0.249182	1.18853	0.500588		-0.223467	-1.16754	0.537221		2.30658	4.94709	0.00612324		0.522302	1.43625	0.24932		1.29244	2.44942	0.0485942		0.705833	1.63109
43163	1700012P22Rik	9.36363	18.5919		43163		1700012P22Rik	0.465033	1.38035	0.252309		0.343543	1.26887	0.293692		0.811805	1.75541	0.214095		-0.509087	-1.42315	0.269453		0.237158	1.17867	0.451792		0.415623	1.33387	0.364061		1.16038	2.23517	0.151238		-0.367425	-1.29005	0.387671		-0.371982	-1.29413	0.39623		1.13542	2.19683	0.0134625		0.791879	1.73133
9670	1700013B16Rik	258.875	401.336		9670		1700013B16Rik	1.26543	2.40398	0.0156492		0.44485	1.36117	0.137643		0.756019	1.68882	0.206753		0.321961	1.25003	0.365593		0.568443	1.48292	0.101856		-0.0391363	-1.0275	0.883984		1.12159	2.17586	0.00693969		1.38501	2.61173	0.0119127		0.334085	1.26058	0.347844		1.04981	2.07026	0.0352089		0.604963	1.52094
30105	1700013D24Rik	11.5525	7.05711		30105		1700013D24Rik	0.0626714	1.0444	0.865595		-0.630116	-1.54769	0.162988		-0.200137	-1.14881	0.681426		-0.200137	-1.14881	0.539602		-0.0606091	-1.04291	0.891976		-0.637295	-1.55541	0.132547		-0.314132	-1.24326	0.274522		-0.200137	-1.14881	0.539586		-0.904887	-1.8724	0.0462173		-0.524291	-1.43823	0.106758		0.105825	1.07611
27516	1700013F07Rik	55.7741	188.163		27516		1700013F07Rik	3.97284	15.7016	0.00165882		0.830551	1.77836	0.142353		3.22283	9.33615	0.0260092		1.69329	3.23394	0.0286847		1.51765	2.86325	0.0566994		1.72324	3.30178	0.0124004		1.10865	2.15643	0.12891		2.34376	5.07623	0.0103984		2.48845	5.61175	0.00818466		3.17048	9.00348	0.0389592		2.33993	5.06279
4579	1700013G24Rik	17.4519	38.1249		4579		1700013G24Rik	0.88851	1.85126	0.10257		1.00558	2.00775	0.0301304		1.99456	3.98496	0.0504887		0.799828	1.74089	0.125669		0.555719	1.4699	0.158433		0.804214	1.74619	0.078534		0.787879	1.72653	0.0777902		1.47137	2.77286	0.0253449		0.74802	1.67949	0.144606		1.08029	2.11445	0.025045		0.0747087	1.05315
19798	1700013H16Rik	3.65631	5.85128		19798		1700013H16Rik	0.0790206	1.0563	0.774165		0.504024	1.41816	0.278925		0.296777	1.2284	0.459751		0.296777	1.2284	0.28298		0.420948	1.33881	0.302791		0.632244	1.54997	0.131552		0.296777	1.2284	0.184659		-0.203105	-1.15117	0.638937		0.734543	1.66387	0.0508688		-0.60351	-1.51941	0.396897		-1.10753	-2.15477
17712	1700014B07Rik	27.2893	54.828		17712		1700014B07Rik	3.14907	8.87084	0.00332342		0.948299	1.9296	0.0538834		1.64146	3.1198	0.0934836		0.447031	1.36323	0.399638		1.14891	2.21746	0.104352		0.0192383	1.01342	0.962017		1.01775	2.02476	0.0579529		0.296197	1.2279	0.546211		1.5779	2.98535	0.0254449		2.19896	4.59147	0.0226762		1.25066	2.3795
11493	1700014D04Rik	3.74019	2.13485		11493		1700014D04Rik	0.105158	1.07561	0.701391		0.686158	1.60899	0.0737019		0.207629	1.15479	0.606469		0.207629	1.15479	0.448101		-0.754324	-1.68684	0.287248		0.147434	1.1076	0.506112		0.207629	1.15479	0.34473		-0.0271988	-1.01903	0.929442		0.614994	1.53155	0.273884		-0.0782189	-1.05571	0.896513		-0.764377	-1.69864
14614	1700014D06Rik	3.90463	2.18958		14614		1700014D06Rik	0.0529066	1.03735	0.644645		0.0104229	1.00725	0.921682		0.0529066	1.03735	0.726278		0.0529066	1.03735	0.656658		-0.148542	-1.10845	0.51561		0.0529066	1.03735	0.591887		0.0529066	1.03735	0.58291		0.0529066	1.03735	0.625143		0.254948	1.19329	0.214322		0.0254973	1.01783	0.881492		0.0150744	1.0105
21753	1700014N06Rik	3.67212	3.14727		21753		1700014N06Rik	0.0396646	1.02787	0.708921		0.116152	1.08384	0.298207		0.0396646	1.02787	0.771128		0.0396646	1.02787	0.720774		-0.387566	-1.30818	0.354143		0.0396646	1.02787	0.66826		0.319405	1.24782	0.27605		0.0396646	1.02787	0.689084		0.516251	1.43023	0.127721		-0.57448	-1.48914	0.115937		-0.690632	-1.61399
38468	1700015E13Rik	4.0329	2.73564		38468		1700015E13Rik	-0.179397	-1.13241	0.286834		-0.124444	-1.09009	0.29395		-0.0710299	-1.05047	0.684808		0.584087	1.49909	0.0881287		-0.709414	-1.63514	0.0231776		0.00667095	1.00463	0.982324		0.420482	1.33837	0.384209		0.0730943	1.05197	0.644057		-1.11239	-2.16203	0.162439		0.0670509	1.04757	0.89125		0.191495	1.14195
44294	1700015P03Rik	4.64528	3.24578		44294		1700015P03Rik	-0.411659	-1.33021	0.460188		0.937665	1.91543	0.0848607		0.241849	1.18251	0.602581		0.241849	1.18251	0.439993		-0.0814159	-1.05806	0.830616		0.154239	1.11283	0.759852		0.637435	1.55556	0.186602		0.71415	1.64052	0.160427		0.713727	1.64004	0.389297		-0.427688	-1.34508	0.355899		-1.36535	-2.57639
40147	1700016A09Rik	36.4323	39.6595		40147		1700016A09Rik	0.832215	1.78042	0.114794		0.0411491	1.02893	0.897734		1.55036	2.9289	0.0698942		0.166507	1.12234	0.689194		0.46324	1.37863	0.280109		0.178479	1.13169	0.63208		0.537766	1.45172	0.21117		0.880599	1.84114	0.110085		0.842183	1.79276	0.153798		0.906463	1.87444	0.103588		0.865314	1.82174
39197	1700016B15Rik	9.07579	16.5304		39197		1700016B15Rik	0.722708	1.65028	0.0413965		0.031884	1.02235	0.891027		0.492805	1.40718	0.261533		0.272532	1.20793	0.386258		0.682641	1.60508	0.531242		0.551573	1.46568	0.202052		0.991484	1.98823	0.383991		1.00855	2.01189	0.0701097		-0.966839	-1.95455	0.0209799		1.15934	2.23355	0.208482		1.12745	2.18473
28210	1700016C15Rik	3.6163	4.01193		28210		1700016C15Rik	0.950325	1.93231	0.0127067		0.120009	1.08674	0.791941		0.056827	1.04018	0.694606		0.173491	1.12778	0.252734		-0.647741	-1.56671	0.117373		-0.0614157	-1.04349	0.629627		0.904122	1.8714	0.153209		-0.65763	-1.57749	0.234904		-0.246099	-1.186	0.0998715		-0.210847	-1.15737	0.328652		-0.330856	-1.25776
14269	1700016D06Rik	3.76072	5.37957		14269		1700016D06Rik	0.245676	1.18565	0.272768		0.526479	1.44041	0.0512751		0.292374	1.22465	0.368246		0.292374	1.22465	0.203126		-0.211717	-1.15807	0.664729		0.702523	1.62735	0.132447		0.292374	1.22465	0.118526		0.292374	1.22465	0.196755		0.0384652	1.02702	0.886466		-0.0320901	-1.02249	0.891686		-0.558569	-1.47281
2904	1700016D08Rik	28.1263	22.712		2904		1700016D08Rik	-1.6791	-3.20228	0.030838		-0.764726	-1.69905	0.0975385		-1.66573	-3.17275	0.102422		-0.947049	-1.92793	0.121226		-1.1071	-2.15412	0.0647288		-0.626091	-1.54338	0.17352		-0.726414	-1.65452	0.160015		-1.39702	-2.63356	0.0933064		-1.30684	-2.47399	0.0615429		-0.644745	-1.56346	0.155957		0.119982	1.08672
777	1700016F12Rik	8.48416	5.47115		777		1700016F12Rik	-0.885366	-1.84723	0.650686		-2.39715	-5.26763	0.152931		-3.4973	-11.2926	0.290796		-1.78503	-3.44625	0.380507		-1.73717	-3.3338	0.262223		-2.25487	-4.77292	0.176996		-1.90459	-3.74402	0.278998		-1.92371	-3.79397	0.351422		-1.3342	-2.52135	0.503248		-1.29104	-2.44705	0.411326		1.10611	2.15265
29066	1700016G05Rik	1313.7	1902.48		29066		1700016G05Rik	2.05892	4.16674	0.00727351		0.55927	1.47352	0.145603		1.12584	2.18228	0.159032		0.468215	1.3834	0.31107		0.772228	1.70791	0.0800069		-0.343504	-1.26883	0.344846		1.53915	2.90624	0.00981091		1.8858	3.69557	0.00957986		-0.157595	-1.11543	0.721394		1.84098	3.58253	0.022766		1.28171	2.43127
39276	1700016G22Rik	4.37167	2.97584		39276		1700016G22Rik	-0.941869	-1.92101	0.0635458		-0.359823	-1.28327	0.32724		0.0195774	1.01366	0.870702		1.18406	2.27215	0.0134466		0.0331597	1.02325	0.934369		0.246856	1.18662	0.303655		1.82691	3.54776	0.10883		1.17173	2.25281	0.19216		-0.0287831	-1.02015	0.807179		-0.184655	-1.13655	0.774666		0.175168	1.1291
24348	1700016H13Rik	10.6227	17.9633		24348		1700016H13Rik	1.15675	2.22954	0.00135398		0.43051	1.34771	0.0796079		1.01833	2.02557	0.0157992		0.42416	1.34179	0.261107		0.131609	1.09552	0.569112		0.665488	1.5861	0.00492719		0.0254685	1.01781	0.950093		0.858981	1.81376	0.232808		0.974009	1.96429	0.159903		0.868576	1.82586	0.0814466		0.438066	1.35479
34975	1700016K13Rik	12.8989	25.6304		34975		1700016K13Rik	2.03323	4.0932	0.0054812		0.3588	1.28236	0.427879		1.65066	3.13977	0.0624229		1.09251	2.13245	0.0458255		0.7786	1.71547	0.058146		0.66554	1.58616	0.111117		0.889614	1.85268	0.0877855		0.748418	1.67995	0.118537		1.1694	2.24919	0.0687961		1.63108	3.09744	0.024342		1.27228	2.41542
16227	1700016K19Rik	253.506	397.565		16227		1700016K19Rik	1.00352	2.00489	0.0685342		0.43361	1.35061	0.234265		1.23995	2.36191	0.135805		0.262138	1.19925	0.55551		0.646167	1.565	0.150574		0.246413	1.18625	0.506204		0.943768	1.92355	0.0384323		1.04077	2.05732	0.0634616		0.905848	1.87365	0.0907403		0.758915	1.69222	0.088207		0.325305	1.25293
2624	1700016M24Rik	20.9554	34.8205		2624		1700016M24Rik	2.45923	5.49923	0.00914548		0.410488	1.32914	0.294665		0.354139	1.27822	0.621244		1.10191	2.14638	0.0697499		1.33825	2.52844	0.0199883		0.070436	1.05003	0.855394		0.854052	1.80757	0.0564972		1.38583	2.61322	0.0371981		0.949264	1.93089	0.114437		1.97721	3.93731	0.0477228		1.56672	2.96231
18620	1700017G19Rik	12.608	23.8357		18620		1700017G19Rik	1.67685	3.19728	0.00422195		0.430576	1.34777	0.114283		0.471065	1.38613	0.338606		2.46974	5.53945	0.0132057		1.26199	2.39826	0.00617251		1.59925	3.02986	0.00087933		-0.214293	-1.16014	0.652573		0.504624	1.41875	0.146556		1.31431	2.48683	0.0182716		1.57555	2.9805	0.0191465		1.14498	2.21143
21526	1700017I07Rik	3.54478	2.15111		21526		1700017I07Rik	0	-1	1		0	-1	1		0	-1	1		-0.00747249	-1.00519	0.940352		0.483284	1.39792	0.320082		0	-1	1		0	-1	1		0	-1	1		0.00298047	1.00207	0.978513		0	-1	1		0	-1
26291	1700017N19Rik	23.0421	18.8927		26291		1700017N19Rik	0.373738	1.29571	0.410601		0.25459	1.193	0.50765		0.189246	1.14017	0.765888		0.93196	1.90787	0.201582		0.19452	1.14434	0.675643		0.433591	1.35059	0.350673		0.189246	1.14017	0.571501		0.601166	1.51694	0.272468		-0.190614	-1.14125	0.696426		0.117551	1.08489	0.838578		-0.137039	-1.09965
17675	1700018A04Rik	9.43592	11.6549		17675		1700018A04Rik	0.86619	1.82284	0.00155356		0.18989	1.14068	0.251544		0.916059	1.88695	0.0100159		-0.379393	-1.30079	0.192339		-0.105646	-1.07598	0.670422		-0.0966467	-1.06929	0.527163		0.646627	1.5655	0.074407		-1.68622	-3.21812	0.000380825		-0.291826	-1.22419	0.153596		0.607032	1.52312	0.0660032		0.417143	1.33528
25103	1700018A14Rik	13.6012	33.5529		25103		1700018A14Rik	2.32233	5.00141	0.00765864		0.505024	1.41915	0.238846		1.46583	2.76223	0.131449		0.453815	1.36966	0.43725		0.691183	1.61461	0.153212		0.295547	1.22735	0.505794		0.463266	1.37866	0.288908		1.23605	2.35552	0.103691		1.17187	2.25303	0.0639261		1.49537	2.81936	0.039563		0.990345	1.98666
34320	1700018B08Rik	3.71151	4.29152		34320		1700018B08Rik	0.575191	1.48987	0.0189561		0.036933	1.02593	0.779584		0.0325134	1.02279	0.87448		0.0325134	1.02279	0.827619		0.00669988	1.00465	0.985767		-0.636657	-1.55472	0.167998		0.24059	1.18148	0.316199		0.0325134	1.02279	0.81848		-0.537659	-1.45162	0.234826		0.319269	1.2477	0.579556		0.282336	1.21616
12671	1700018B24Rik	12.2733	14.8333		12671		1700018B24Rik	0.880263	1.84071	0.0679301		0.499685	1.4139	0.333489		-0.0880346	-1.06292	0.843982		-0.192933	-1.14309	0.695086		-0.172927	-1.12734	0.555817		0.137854	1.10027	0.680815		0.0189079	1.01319	0.95351		-0.794844	-1.73489	0.210789		0.0115121	1.00801	0.974843		-0.163557	-1.12005	0.691687		-0.663242	-1.58364
39204	1700018C11Rik	6.6287	3.01061		39204		1700018C11Rik	-0.315076	-1.24408	0.572081		-0.129719	-1.09408	0.806759		-0.255617	-1.19385	0.760148		0.484175	1.39879	0.523541		-0.781206	-1.71857	0.145478		0.0427613	1.03008	0.926018		-0.255617	-1.19385	0.559673		-0.255617	-1.19385	0.645076		-0.350281	-1.27481	0.587549		-0.823811	-1.77008	0.149207		-0.694092	-1.61787
32431	1700018F24Rik	22.4342	62.2099		32431		1700018F24Rik	3.52211	11.4884	0.00593492		1.24624	2.37223	0.046588		3.32064	9.99108	0.0310466		1.43728	2.7081	0.0624653		1.62301	3.08017	0.0209456		1.50196	2.83228	0.0228434		1.52098	2.86986	0.0606831		1.66459	3.17025	0.0591538		1.71284	3.27804	0.039307		2.71649	6.57274	0.0173753		1.47025	2.7707
28849	1700018G05Rik	3.4896	9.21187		28849		1700018G05Rik	0.503217	1.41737	0.211203		1.07833	2.11158	0.00664392		0.897918	1.86338	0.136657		1.12292	2.17788	0.0250525		0.118458	1.08557	0.813644		0.965918	1.95331	0.0107949		0.524573	1.43851	0.242203		0.540522	1.4545	0.173949		0.5446	1.45862	0.190241		0.395134	1.31507	0.477108		-0.683192	-1.60569
29954	1700018L24Rik	3.62123	2.33825		29954		1700018L24Rik	0.298735	1.23007	0.275811		-0.0802593	-1.05721	0.644718		0.147021	1.10728	0.620203		0.388636	1.30916	0.182843		-0.155366	-1.1137	0.635193		0.387976	1.30856	0.175641		0.0872268	1.06233	0.609476		-0.0359501	-1.02523	0.876902		-0.0937625	-1.06715	0.719662		0.0353093	1.02478	0.853594		0.115569	1.0834
7425	1700018M17Rik	141.507	117.643		7425		1700018M17Rik	-0.675591	-1.59725	0.0159198		-0.00888559	-1.00618	0.952682		-0.186893	-1.13831	0.487967		-0.159397	-1.11682	0.410142		0.372269	1.29439	0.105423		-0.198239	-1.1473	0.293345		-0.14084	-1.10255	0.589296		0.0615615	1.04359	0.828044		0.00372186	1.00258	0.986102		-0.38539	-1.30621	0.283341		-0.376504	-1.29819
38005	1700019A02Rik	969.271	546.739		38005		1700019A02Rik	-0.415925	-1.33415	0.150484		-1.25891	-2.39315	0.00246418		-1.21011	-2.31355	0.0400794		0.477912	1.39273	0.272528		0.801527	1.74294	0.0684518		-0.383211	-1.30424	0.196454		-0.4183	-1.33635	0.247257		0.479337	1.3941	0.134143		-0.373687	-1.29566	0.22537		-0.510174	-1.42422	0.241172		0.748735	1.68032
30553	1700019B03Rik	31.4626	23.492		30553		1700019B03Rik	0.465129	1.38044	0.185136		0.271316	1.20691	0.34837		0.770696	1.70609	0.143094		-0.021769	-1.0152	0.947205		0.0385897	1.02711	0.874353		0.26093	1.19825	0.43398		-0.029662	-1.02077	0.917441		0.836339	1.78551	0.0343795		0.60961	1.52585	0.132513		0.462889	1.3783	0.201936		0.191573	1.14201
39839	1700019D03Rik	178.113	163.148		39839		1700019D03Rik	0.339824	1.2656	0.447449		-0.284187	-1.21772	0.438568		0.144667	1.10548	0.825522		0.350683	1.27516	0.453623		0.913905	1.88414	0.0428612		-0.016588	-1.01156	0.964232		0.468699	1.38386	0.219418		0.701819	1.62655	0.167808		-0.0265917	-1.0186	0.95238		0.30551	1.23586	0.49766		0.589697	1.50493
37513	1700019E08Rik	4.09092	5.47474		37513		1700019E08Rik	0.647326	1.56626	0.071191		0.172007	1.12662	0.704608		0.55388	1.46803	0.20278		0.136928	1.09956	0.711763		0.125969	1.09124	0.782042		-0.799926	-1.74101	0.195513		0.308826	1.2387	0.330176		0.55388	1.46803	0.0740277		0.505911	1.42002	0.309219		0.405589	1.32463	0.303947		0.233582	1.17575
34401	1700019E19Rik	62.455	88.0181		34401		1700019E19Rik	0.464095	1.37945	0.402105		0.0333169	1.02336	0.935707		2.431	5.39268	0.0471087		-0.0435327	-1.03063	0.933385		0.209366	1.15618	0.63137		0.182136	1.13456	0.694753		-0.266686	-1.20304	0.586335		0.451642	1.3676	0.417215		0.684015	1.6066	0.228994		0.428731	1.34605	0.332788		0.395414	1.31532
16438	1700019G17Rik	14.1738	9.5982		16438		1700019G17Rik	-1.21952	-2.3287	0.157409		0.0700194	1.04973	0.850745		0.0545003	1.0385	0.932961		0.0322109	1.02258	0.948776		-0.29984	-1.23101	0.656415		0.63265	1.55041	0.204533		-0.1492	-1.10895	0.741838		-0.32652	-1.25398	0.462462		0.628517	1.54598	0.443781		-0.171132	-1.12594	0.652702		-0.241152	-1.18194
40804	1700019G17Rik	30.5225	23.5222		40804		1700019G17Rik	-0.455568	-1.37132	0.0610665		-0.727011	-1.65521	0.0209178		-1.13487	-2.19599	0.016529		-0.742294	-1.67283	0.012124		0.203743	1.15168	0.515696		-0.40756	-1.32644	0.127419		-0.275246	-1.2102	0.451507		-0.546851	-1.46089	0.0252145		-0.292587	-1.22483	0.399342		-0.551898	-1.46601	0.0487032		0.175113	1.12905
42120	1700019G17Rik	41.9058	35.3364		42120		1700019G17Rik	-0.183202	-1.1354	0.253905		-0.636187	-1.55422	0.00203317		-0.730576	-1.6593	0.0236477		0.0466061	1.03283	0.8417		0.379851	1.30121	0.0876844		-0.1415	-1.10305	0.551251		-0.349646	-1.27425	0.375296		-2.06506	-4.18451	0.011643		-0.205909	-1.15341	0.257881		-0.142087	-1.1035	0.604655		0.494099	1.40844
42598	1700019G17Rik	429.782	507.395		42598		1700019G17Rik	1.32393	2.50347	0.00925024		0.348651	1.27337	0.197602		0.400903	1.32033	0.410014		0.230017	1.17285	0.464821		0.743523	1.67426	0.0410687		-0.0766693	-1.05458	0.77139		1.03716	2.05219	0.0119287		0.712828	1.63901	0.0657424		0.134026	1.09735	0.673614		0.905126	1.87271	0.0336336		0.556475	1.47067
7611	1700019H03Rik	48.1031	59.2123		7611		1700019H03Rik	1.24267	2.36636	0.0588602		0.715597	1.64216	0.119988		1.38047	2.60353	0.147327		0.639643	1.55794	0.244495		0.895447	1.86019	0.0638145		0.565911	1.48032	0.196888		0.607709	1.52384	0.253254		1.01883	2.02628	0.0990669		0.689096	1.61227	0.2137		1.05933	2.08396	0.0703042		0.343731	1.26903
19326	1700019H03Rik	2774.21	2886.68		19326		1700019H03Rik	0.899259	1.86511	0.00679226		0.800141	1.74127	0.0220251		0.726163	1.65423	0.0260241		0.0734568	1.05223	0.776588		0.2149	1.16062	0.318071		0.569005	1.4835	0.00421586		-0.0929236	-1.06653	0.517801		1.22036	2.33005	0.000735848		0.999144	1.99881	0.00242458		0.41485	1.33316	0.0748931		-0.385291	-1.30612
31939	1700019H22Rik	3.64671	2.33006		31939		1700019H22Rik	-0.260874	-1.1982	0.283675		0.239992	1.18099	0.59084		0.0330366	1.02316	0.799522		0.520565	1.43452	0.184626		-0.433732	-1.35072	0.640019		-0.0785961	-1.05599	0.57119		0.245476	1.18548	0.284857		-0.0450633	-1.03173	0.846896		-0.312681	-1.24201	0.26651		-0.261303	-1.19856	0.392593		-0.501296	-1.41548
18225	1700019J19Rik	4.79129	3.68463		18225		1700019J19Rik	-0.78316	-1.7209	0.064506		0.1689	1.1242	0.438723		-0.0850239	-1.06071	0.776048		-0.766453	-1.70108	0.0199806		-0.143476	-1.10456	0.500065		-0.801243	-1.7426	0.163076		-0.0633606	-1.0449	0.750809		-0.0850239	-1.06071	0.673359		-0.265635	-1.20216	0.242281		0.0993871	1.07132	0.768225		-0.0695132	-1.04936
25359	1700019L03Rik	8.49673	20.1307		25359		1700019L03Rik	0.872676	1.83106	0.0738908		0.810242	1.75351	0.029879		1.21293	2.31807	0.0796485		1.48174	2.79285	0.0175522		0.642314	1.56083	0.0900507		0.905928	1.87375	0.0167331		0.549003	1.46307	0.0854029		1.31487	2.48779	0.0570096		0.860532	1.81571	0.284053		0.770746	1.70615	0.180685		-0.039496	-1.02775
32222	1700019L03Rik	4.054	2.63918		32222		1700019L03Rik	-0.0379948	-1.02669	0.846819		-0.501595	-1.41578	0.479881		0.0212707	1.01485	0.860768		0.0212707	1.01485	0.836497		-0.216245	-1.16171	0.224976		-0.342302	-1.26778	0.425185		-0.250228	-1.18939	0.367729		0.434379	1.35133	0.194997		-0.271848	-1.20735	0.268571		0.309997	1.2397	0.288722		0.811592	1.75515
31112	1700019M22Rik	7.88695	26.637		31112		1700019M22Rik	-0.049631	-1.035	0.943352		1.11543	2.16659	0.102096		0.660759	1.58091	0.527071		0.823223	1.76935	0.337661		0.869078	1.8265	0.151967		1.29193	2.44856	0.0759215		0.362048	1.28525	0.582052		0.660759	1.58091	0.347489		0.743955	1.67476	0.287966		0.720718	1.648	0.198878		-0.394711	-1.31468
21311	1700019N12Rik	40.9062	35.0397		21311		1700019N12Rik	0.0941159	1.06741	0.747994		0.089774	1.0642	0.703707		0.0773965	1.05511	0.799841		-0.787445	-1.72601	0.0333328		-0.459353	-1.37492	0.141979		0.344734	1.26992	0.385767		-0.501588	-1.41577	0.187109		0.540877	1.45486	0.04748		-0.212015	-1.15831	0.344422		-0.54139	-1.45537	0.18301		-0.631164	-1.54881
25411	1700019N12Rik	60.4285	100.706		25411		1700019N12Rik	2.24417	4.73765	0.0032948		0.68129	1.60357	0.0769623		1.24558	2.37114	0.106138		0.466882	1.38212	0.290555		0.561403	1.4757	0.112494		0.397477	1.3172	0.246933		0.719474	1.64658	0.140763		1.1246	2.18041	0.0384052		1.58649	3.00318	0.0106478		1.61822	3.06997	0.0128457		0.936935	1.91446
5340	1700019N19Rik	194.407	271.146		5340		1700019N19Rik	1.13496	2.19613	0.130937		0.355315	1.27927	0.401258		0.149217	1.10897	0.851466		-0.0162222	-1.01131	0.975595		0.217961	1.16309	0.621867		0.424506	1.34211	0.327955		0.879517	1.83976	0.0745393		1.2811	2.43024	0.060003		0.467757	1.38296	0.396107		0.690753	1.61413	0.151962		0.335438	1.26176
8768	1700019N19Rik	13.2804	37.7525		8768		1700019N19Rik	1.84484	3.59213	0.0603978		0.796298	1.73664	0.21406		0.828464	1.77579	0.489352		0.880857	1.84147	0.310219		0.893966	1.85828	0.172031		0.524441	1.43838	0.412096		0.323331	1.25122	0.604403		0.622956	1.54003	0.428129		1.07085	2.10066	0.194351		1.77137	3.41378	0.0429327		0.975074	1.96574
24506	1700019O17Rik	348.325	659.226		24506		1700019O17Rik	2.0205	4.05726	0.0107108		0.576511	1.49124	0.150411		1.07756	2.11046	0.194711		0.589103	1.50431	0.253473		0.990173	1.98642	0.0535362		0.30686	1.23701	0.428169		1.1592	2.23333	0.0238517		1.38071	2.60396	0.0332432		1.51976	2.86744	0.0231393		1.82767	3.54963	0.0388969		1.25116	2.38032
7939	1700020A23Rik	32.0516	41.322		7939		1700020A23Rik	0.745511	1.67657	0.196488		0.429262	1.34654	0.320055		2.17259	4.50832	0.0544832		-0.224548	-1.16841	0.654605		0.730413	1.65911	0.132815		0.0538285	1.03802	0.892439		0.665953	1.58662	0.143994		0.565311	1.47971	0.34832		0.127506	1.0924	0.795774		0.558008	1.47223	0.204396		0.128746	1.09334
5396	1700020C07Rik	421.155	426.976		5396		1700020C07Rik	-0.547405	-1.46145	0.0115284		0.141314	1.10291	0.308433		-0.0373008	-1.02619	0.838834		0.00243611	1.00169	0.986361		-0.207689	-1.15484	0.357005		-0.0416008	-1.02926	0.806589		0.154463	1.11301	0.296276		0.813921	1.75798	0.00375908		-0.623135	-1.54022	0.0128688		-0.042448	-1.02986	0.8001		-0.183762	-1.13584
10983	1700020C11Rik	694.254	868.947		10983		1700020C11Rik	0.279609	1.21387	0.218633		-0.0458504	-1.03229	0.730378		0.560513	1.47479	0.0744631		-0.747853	-1.67929	0.00711967		-0.72544	-1.65341	0.00376275		-0.56786	-1.48232	0.039668		-0.107966	-1.07771	0.62382		0.451633	1.36759	0.0418598		-0.267169	-1.20344	0.157979		-0.448561	-1.36468	0.0696734		-0.40271	-1.32199
35357	1700020D05Rik	204.895	212.205		35357		1700020D05Rik	-0.48839	-1.40288	0.0162126		-0.181565	-1.13411	0.152939		0.368982	1.29144	0.113274		-0.0582707	-1.04122	0.6891		-0.305969	-1.23625	0.3346		0.170686	1.12559	0.266871		-0.433256	-1.35028	0.351348		0.0428166	1.03012	0.741637		-0.750859	-1.68279	0.0093379		-0.355223	-1.27918	0.0538667		-0.173659	-1.12792
7085	1700020G17Rik	11.3031	10.0625		7085		1700020G17Rik	0.892781	1.85675	0.181699		-0.287215	-1.22028	0.380383		0.115489	1.08334	0.768076		0.0336396	1.02359	0.899598		0.305994	1.23627	0.505179		0.284684	1.21814	0.508512		-0.31066	-1.24027	0.308354		0.115489	1.08334	0.659409		0.0172694	1.01204	0.947462		-0.0352221	-1.02471	0.912177		0.251993	1.19085
24508	1700020I14Rik	3921.71	3481.8		24508		1700020I14Rik	0.266036	1.2025	0.12077		-0.558452	-1.47269	0.011488		0.176767	1.13035	0.4053		0.354279	1.27835	0.29319		0.502158	1.41633	0.014848		-0.80287	-1.74457	0.000740566		-0.311534	-1.24103	0.223954		-0.73376	-1.66297	0.021628		-0.113974	-1.08221	0.510027		-0.390692	-1.31102	0.10394		0.16776	1.12331
30375	1700020I14Rik	2773.96	2664.74		30375		1700020I14Rik	0.0890244	1.06365	0.456373		-0.418717	-1.33674	0.0124415		0.0227444	1.01589	0.881691		0.125272	1.09071	0.644962		0.149862	1.10946	0.304447		-0.49555	-1.40986	0.00672084		-0.49727	-1.41154	0.0427995		-1.27201	-2.41498	0.000868013		-0.255721	-1.19393	0.145728		-0.339437	-1.26526	0.0605298		0.0792803	1.05649
33659	1700020I14Rik	12080.5	9237.32		33659		1700020I14Rik	0.113903	1.08215	0.294747		-0.420628	-1.33851	0.00644936		-0.0640061	-1.04536	0.617165		-0.0638067	-1.04522	0.555386		-0.483396	-1.39803	0.0144434		-0.729278	-1.65781	0.00703628		-0.269941	-1.20576	0.130518		0.0372496	1.02616	0.767587		-0.309481	-1.23926	0.0466294		-0.332144	-1.25888	0.0397246		0.088484	1.06325
43977	1700020L24Rik	14294	10757		43977		1700020L24Rik	0.776302	1.71273	0.00560312		0.107487	1.07735	0.369369		0.376364	1.29807	0.113867		-0.319851	-1.2482	0.0681283		0.19074	1.14135	0.226903		0.483922	1.39854	0.00756384		-0.166239	-1.12213	0.248897		0.810829	1.75422	0.00282288		0.480101	1.39484	0.0602157		0.147468	1.10762	0.415539		0.0399811	1.0281
19627	1700020N01Rik	13.9912	27.5665		19627		1700020N01Rik	1.54009	2.90812	0.00884189		0.557396	1.47161	0.142863		0.829428	1.77698	0.186454		0.665483	1.5861	0.292901		1.00131	2.00182	0.0457937		1.44907	2.73032	0.0363068		0.443439	1.35984	0.479919		0.0462742	1.03259	0.920952		1.73859	3.33709	0.00582941		0.967823	1.95589	0.0839599		0.410427	1.32908
15600	1700020N18Rik	7.37265	8.65958		15600		1700020N18Rik	0.355357	1.2793	0.134186		0.266719	1.20307	0.190086		0.232145	1.17458	0.417703		-0.17819	-1.13146	0.601043		-0.042443	-1.02986	0.851208		0.727818	1.65613	0.143487		0.481366	1.39606	0.275639		0.65459	1.57417	0.111166		-0.753576	-1.68597	0.164398		0.752121	1.68427	0.204729		0.485402	1.39998
42276	1700020O03Rik	257.739	170.995		42276		1700020O03Rik	-1.31583	-2.48945	0.00572267		-0.637255	-1.55537	0.0132234		-0.806231	-1.74864	0.0648224		-0.336054	-1.2623	0.166129		-0.244106	-1.18436	0.290865		-0.0831369	-1.05932	0.708638		-0.870697	-1.82855	0.0476281		-1.44437	-2.72143	0.00725723		0.539803	1.45377	0.052533		-1.01487	-2.02072	0.00199989		-0.377617	-1.29919
29455	1700021C14Rik	131.134	148.353		29455		1700021C14Rik	0.150553	1.10999	0.549065		0.0433357	1.03049	0.846481		0.461656	1.37712	0.264849		-0.0473746	-1.03338	0.848119		0.209746	1.15648	0.426709		0.138875	1.10105	0.584304		0.166401	1.12226	0.462193		0.928069	1.90273	0.0193842		0.465969	1.38124	0.186801		0.180543	1.13331	0.435662		0.137207	1.09977
32766	1700021C14Rik	1031.8	1154.04		32766		1700021C14Rik	1.13462	2.19561	0.0101408		0.141633	1.10315	0.514756		0.480417	1.39515	0.282951		0.226976	1.17038	0.457127		0.685098	1.60781	0.0478323		-0.368749	-1.29123	0.125905		0.773689	1.70964	0.0154809		1.15342	2.2244	0.011334		0.412338	1.33084	0.245227		0.862579	1.81829	0.091843		0.720945	1.64826
18005	1700021F05Rik	1835.34	1701.08		18005		1700021F05Rik	0.23829	1.17959	0.119142		-0.053594	-1.03785	0.63664		0.418598	1.33663	0.0813948		-0.57883	-1.49364	0.0136182		-0.411342	-1.32992	0.0810548		-0.775749	-1.71208	0.0113855		0.0442046	1.03111	0.8074		0.29626	1.22796	0.064265		-0.379682	-1.30105	0.052592		-0.344014	-1.26928	0.109435		-0.29042	-1.223
11251	1700021F07Rik	24.3719	48.4732		11251		1700021F07Rik	1.58592	3.00199	0.0634466		0.842723	1.79343	0.168449		0.926432	1.90057	0.396136		0.881531	1.84233	0.235426		0.937377	1.91504	0.118852		-0.112185	-1.08086	0.861427		1.01716	2.02394	0.0995403		1.5247	2.87728	0.0722292		1.00842	2.0117	0.192196		1.56583	2.96047	0.0511882		0.723104	1.65073
41668	1700021F07Rik	44.2809	37.329		41668		1700021F07Rik	0.15698	1.11495	0.799564		0.240014	1.181	0.65646		0.46907	1.38422	0.623865		-0.43033	-1.34754	0.530271		0.852119	1.80515	0.151959		-0.0203729	-1.01422	0.968055		0.662002	1.58228	0.253219		0.406708	1.32566	0.563105		0.706503	1.63184	0.320629		-0.20075	-1.1493	0.681939		-0.440764	-1.35732
4754	1700021J08Rik	854.47	1066.58		4754		1700021J08Rik	1.38491	2.61156	0.0149671		0.409812	1.32851	0.174257		0.501715	1.4159	0.373643		0.220552	1.16518	0.532571		0.60593	1.52196	0.08397		-0.298954	-1.23025	0.318583		1.39404	2.62813	0.00774475		0.302191	1.23302	0.423359		-0.771926	-1.70755	0.0775807		1.32035	2.49726	0.0262692		0.910536	1.87974
25602	1700021K02Rik	3.67979	2.29586		25602		1700021K02Rik	0.843004	1.79378	0.00961258		0.318174	1.24675	0.451651		0.0330985	1.02321	0.799238		-0.620174	-1.53706	0.0465706		-0.115129	-1.08307	0.521007		0.0726857	1.05167	0.93924		0.0330985	1.02321	0.704755		0.0330985	1.02321	0.728447		0.00143101	1.00099	0.997066		-0.728313	-1.6567	0.145322		-1.04649	-2.06549
40621	1700021K02Rik	5.8652	10.8901		40621		1700021K02Rik	1.19041	2.28217	0.175185		0.509279	1.42334	0.0906335		0.45409	1.36992	0.38065		1.4344	2.7027	0.0108336		0.0213602	1.01492	0.969706		0.639104	1.55736	0.0608118		0.68947	1.61269	0.0815926		0.141279	1.10288	0.665672		-0.144052	-1.105	0.683294		0.346106	1.27113	0.362775		-0.163172	-1.11975
44529	1700021K10Rik	10.1978	8.21282		44529		1700021K10Rik	-0.59881	-1.51447	0.413097		0.0955659	1.06848	0.760782		0.0756959	1.05387	0.870799		0.290865	1.22337	0.415081		0.96582	1.95317	0.145509		-0.71789	-1.64477	0.130572		1.07987	2.11385	0.115151		0.0756959	1.05387	0.806588		0.732979	1.66207	0.132005		-0.53771	-1.45167	0.160439		-0.633276	-1.55108
25872	1700021K14Rik	170.809	249.689		25872		1700021K14Rik	0.198068	1.14716	0.536462		0.176081	1.12981	0.475828		0.760224	1.69375	0.165294		0.399535	1.31908	0.317174		0.215941	1.16146	0.429735		0.126781	1.09185	0.677169		0.42736	1.34477	0.139599		0.885082	1.84687	0.035712		0.184194	1.13618	0.567201		0.403796	1.32298	0.214976		0.227715	1.17098
870	1700021K19Rik	22.3503	18.9508		870		1700021K19Rik	-3.91141	-15.047	0.0561554		-1.65865	-3.15721	0.213148		-1.81239	-3.51224	0.473612		-2.99284	-7.96039	0.115427		-1.47924	-2.78802	0.325954		-1.63034	-3.09585	0.235752		-2.37305	-5.18035	0.119108		-2.54443	-5.83377	0.168716		-2.40214	-5.28585	0.216864		-1.89903	-3.72961	0.1589		-0.240375	-1.1813
2634	1700021K19Rik	13038.4	7346.75		2634		1700021K19Rik	-0.765341	-1.69977	0.00681142		-0.557485	-1.4717	0.0805663		-1.85451	-3.61629	0.0034964		-0.685114	-1.60783	0.0125674		-0.217204	-1.16248	0.255437		-0.85381	-1.80727	0.00362443		-1.26732	-2.40714	0.00652769		-0.831186	-1.77915	0.00490106		-0.906182	-1.87408	0.00896607		-0.308934	-1.23879	0.212033		0.248551	1.18801
11377	1700021K19Rik	11.8948	15.6588		11377		1700021K19Rik	0.102604	1.07371	0.613564		-0.0477711	-1.03367	0.940251		0.102604	1.07371	0.729478		-0.752082	-1.68422	0.260818		0.140084	1.10197	0.713977		-0.354676	-1.2787	0.76667		-0.278176	-1.21266	0.136326		-1.62772	-3.09025	0.00236768		0.13032	1.09454	0.537262		-0.0574093	-1.0406	0.895953		-0.00963817	-1.0067
11650	1700021O21Rik	3.88613	2.78977		11650		1700021O21Rik	-0.604133	-1.52007	0.0351071		-0.125888	-1.09118	0.54992		-0.0330573	-1.02318	0.799427		-0.0330573	-1.02318	0.758795		-0.250919	-1.18996	0.161867		-0.298571	-1.22993	0.574075		0.0280697	1.01965	0.954147		-0.125287	-1.09072	0.306286		0.134307	1.09757	0.426395		0.33953	1.26534	0.408997		0.465418	1.38072
14459	1700021O21Rik	7.21802	7.69108		14459		1700021O21Rik	-0.239865	-1.18088	0.332399		0.205346	1.15296	0.249787		0.0658794	1.04672	0.619349		-0.685198	-1.60792	0.232418		0.106612	1.0767	0.645305		0.300642	1.23169	0.492649		0.391387	1.31165	0.622785		0.0658794	1.04672	0.499857		-0.150476	-1.10994	0.394748		-0.672579	-1.59392	0.204628		-0.877925	-1.83773
4762	1700021P04Rik	4.17855	8.20097		4762		1700021P04Rik	1.75884	3.38425	0.118877		0.687413	1.61039	0.183658		0.452492	1.3684	0.418936		-0.704475	-1.62955	0.214956		0.205209	1.15285	0.500459		0.53729	1.45124	0.124453		0.425661	1.34319	0.298527		0.571992	1.48657	0.163015		0.383684	1.30467	0.313065		0.870107	1.8278	0.0337886		0.182695	1.135
33487	1700021P22Rik	150.485	98.3938		33487		1700021P22Rik	0.0925208	1.06623	0.755408		0.260408	1.19782	0.410617		0.185609	1.1373	0.669159		0.107342	1.07724	0.731409		0.35637	1.2802	0.203883		0.0538756	1.03805	0.821083		-0.648759	-1.56782	0.315013		-1.30122	-2.46437	0.00824578		-0.23548	-1.1773	0.446253		0.268836	1.20484	0.346745		0.00842769	1.00586
24069	1700022A21Rik	6.90931	10.4003		24069		1700022A21Rik	1.02534	2.03543	0.00167296		0.569769	1.48429	0.00562806		0.189486	1.14036	0.391614		0.388796	1.3093	0.0628305		0.328707	1.25589	0.368348		1.25595	2.38824	0.00180835		0.404848	1.32395	0.291737		0.865736	1.82227	0.00914645		0.703006	1.62789	0.040411		1.11976	2.17311	0.00857092		0.54999	1.46408
33110	1700022A22Rik	6.35238	10.5093		33110		1700022A22Rik	2.30103	4.9281	0.0110526		0.778777	1.71568	0.065656		0.86143	1.81684	0.131545		-0.00261262	-1.00181	0.998104		0.453505	1.36936	0.430372		0.0709598	1.05042	0.781992		0.29649	1.22815	0.595287		0.480877	1.39559	0.161573		0.594285	1.50972	0.277061		0.913662	1.88382	0.203539		0.134886	1.09801
34654	1700022C21Rik	469.015	407.097		34654		1700022C21Rik	-0.170238	-1.12524	0.212308		-0.317771	-1.2464	0.0405697		0.168249	1.12369	0.223009		-0.734041	-1.66329	0.0059546		-0.0614161	-1.04349	0.729288		-0.784828	-1.72289	0.00331149		-0.871125	-1.82909	0.0501776		-0.387317	-1.30796	0.0130305		-0.38484	-1.30571	0.0217703		-0.415113	-1.3334	0.0301715		-0.0973419	-1.0698
3839	1700022E09Rik	4.2911	2.33715		3839		1700022E09Rik	-0.852611	-1.80577	0.426327		-0.852611	-1.80577	0.309904		-0.852611	-1.80577	0.597556		-0.852611	-1.80577	0.424119		-0.632973	-1.55076	0.443596		-0.852611	-1.80577	0.315235		-0.852611	-1.80577	0.318414		-0.852611	-1.80577	0.429569		-0.750658	-1.68256	0.473116		-0.852611	-1.80577	0.307503		0	-1
22550	1700022F17Rik	3.50105	2.14057		22550		1700022F17Rik	0.694003	1.61777	0.065592		1.41635	2.6691	0.0123455		0.17789	1.13123	0.611643		0.680711	1.60293	0.256302		0.444533	1.36087	0.439689		0.235164	1.17704	0.253293		0.17789	1.13123	0.356348		0.17789	1.13123	0.453591		0.345923	1.27096	0.55146		0.377765	1.29933	0.181853		-1.03859	-2.05422
2567	1700022I11Rik	17.8939	11.7332		2567		1700022I11Rik	-0.321098	-1.24928	0.55328		-1.01463	-2.02039	0.0170221		0.0374016	1.02626	0.948594		-0.856129	-1.81018	0.0851763		-0.350732	-1.27521	0.360757		-0.894284	-1.85869	0.0431028		-0.922318	-1.89516	0.0277344		0.318371	1.24692	0.490741		-1.30407	-2.46925	0.0357758		-0.814936	-1.75922	0.0885516		0.199697	1.14846
31497	1700022P22Rik	12.2277	8.89014		31497		1700022P22Rik	0.617982	1.53473	0.0342519		-0.712812	-1.639	0.43522		-0.248183	-1.18771	0.390152		-0.248183	-1.18771	0.227991		-0.0865893	-1.06186	0.683646		-0.161234	-1.11824	0.641839		-0.248183	-1.18771	0.138885		-0.248183	-1.18771	0.218303		-0.546865	-1.46091	0.100113		-0.138496	-1.10076	0.468991		0.574315	1.48897
16293	1700023A16Rik	59.0012	133.086		16293		1700023A16Rik	2.62986	6.18968	0.00124393		0.992472	1.98959	0.0091281		3.18522	9.09591	0.00615718		1.13327	2.19355	0.0194759		1.23969	2.36148	0.0081114		0.745838	1.67695	0.0443254		1.68594	3.21749	0.00136594		1.58345	2.99687	0.00619481		1.21267	2.31767	0.0215084		2.24195	4.73036	0.014456		1.24948	2.37755
10566	1700023B02Rik	2173.64	2168.32		10566		1700023B02Rik	0.375912	1.29766	0.0434161		0.392716	1.31286	0.0133715		0.586076	1.50116	0.0156627		0.123486	1.08936	0.445487		-0.272247	-1.20769	0.0777793		-1.07165	-2.10184	0.01761		0.804075	1.74603	0.0012147		0.00964488	1.00671	0.942289		-0.0977646	-1.07011	0.42418		0.463509	1.37889	0.010942		0.070793	1.05029
41584	1700023B02Rik	1456.84	1133.13		41584		1700023B02Rik	-0.151333	-1.1106	0.426783		0.226967	1.17037	0.261309		0.217377	1.16262	0.433562		-0.163834	-1.12026	0.416245		-0.238961	-1.18014	0.217138		-0.416118	-1.33433	0.04146		0.0376539	1.02644	0.817015		-0.699836	-1.62432	0.023462		-0.310346	-1.24001	0.15463		0.133252	1.09676	0.539679		-0.0937149	-1.06711
29588	1700023D19Rik	4.87481	12.254		29588		1700023D19Rik	1.42395	2.68319	0.0333757		0.130854	1.09494	0.778034		0.807133	1.74973	0.314632		1.6474	3.13269	0.0401105		0.0849673	1.06066	0.845076		0.913689	1.88386	0.192535		0.557209	1.47142	0.234562		0.49577	1.41007	0.337329		0.983478	1.97723	0.0901707		0.373402	1.2954	0.445454		0.242548	1.18308
10742	1700023E05Rik	16.5466	21.2696		10742		1700023E05Rik	0.270211	1.20598	0.579163		0.568328	1.4828	0.186544		0.950186	1.93212	0.198563		-0.161835	-1.11871	0.749219		0.0943705	1.0676	0.787312		-0.00767728	-1.00534	0.984202		0.582011	1.49693	0.133837		1.31365	2.4857	0.0913561		0.833598	1.78212	0.0983027		0.278613	1.21303	0.421542		-0.289715	-1.2224
7365	1700023F06Rik	130.926	325.163		7365		1700023F06Rik	2.23003	4.69143	0.055202		1.37385	2.59161	0.0893078		1.76803	3.40589	0.255174		0.486218	1.40077	0.590807		0.739341	1.66941	0.394065		1.04835	2.06817	0.176122		1.87103	3.65794	0.0372758		2.25947	4.78817	0.0551383		1.27096	2.41322	0.195236		2.00393	4.01092	0.034174		0.630086	1.54766
44865	1700023I07Rik	5.43296	3.19977		44865		1700023I07Rik	-0.0488786	-1.03446	0.899123		-0.586232	-1.50132	0.29505		-2.18855	-4.55847	0.0268462		-0.56851	-1.48299	0.358403		0.230685	1.17339	0.639929		0.00909856	1.00633	0.980965		-0.395484	-1.31538	0.249852		-0.164676	-1.12091	0.666928		0.184711	1.13659	0.738469		-0.565328	-1.47972	0.264672		0.0209042	1.0146
3878	1700023L04Rik	9.83583	9.96676		3878		1700023L04Rik	-0.482333	-1.397	0.0916078		-0.423642	-1.34131	0.0734254		0.0919246	1.06579	0.633072		0.576635	1.49137	0.105473		-0.109052	-1.07852	0.794015		0.833357	1.78183	0.0320677		-0.519538	-1.4335	0.137602		-0.895443	-1.86018	0.239455		0.92317	1.89628	0.12841		-0.547427	-1.46148	0.0303854		-0.123785	-1.08959
38096	1700024G13Rik	20.7716	44.6557		38096		1700024G13Rik	1.86319	3.63811	0.00316975		0.871429	1.82947	0.0132844		0.95077	1.9329	0.121687		1.28776	2.44148	0.0131245		1.08363	2.11937	0.0311516		0.793427	1.73319	0.0467013		1.14855	2.21691	0.0235958		2.456	5.48693	0.00121826		0.827765	1.77493	0.0540169		1.64241	3.12186	0.0156712		0.770976	1.70642
13938	1700024I08Rik	3.9717	4.8136		13938		1700024I08Rik	0.199851	1.14858	0.232993		-0.325885	-1.25343	0.472753		0.199851	1.14858	0.389018		0.556957	1.47116	0.106644		-0.215849	-1.16139	0.560512		-0.415814	-1.33405	0.220954		0.582752	1.4977	0.181744		0.199851	1.14858	0.222634		-0.986337	-1.98115	0.0568789		0.669581	1.59061	0.193468		0.995466	1.99373
2009	1700024J04Rik	15.7966	14.067		2009		1700024J04Rik	0.573501	1.48813	0.0513318		0.187145	1.13851	0.493274		0.117634	1.08495	0.722782		-0.18191	-1.13438	0.683946		-0.0625534	-1.04431	0.889458		-0.479867	-1.39461	0.148561		-0.221525	-1.16597	0.455271		0.117634	1.08495	0.598586		0.237676	1.17909	0.353426		0.147551	1.10769	0.507758		-0.039594	-1.02782
3692	1700024J04Rik	5.79584	6.181		3692		1700024J04Rik	0.866618	1.82338	0.00414903		0.280226	1.21439	0.112383		0.128612	1.09324	0.524094		-0.463388	-1.37878	0.310203		0.657995	1.57789	0.169446		0.132641	1.0963	0.424336		0.215481	1.16109	0.501596		0.500555	1.41476	0.138334		-0.517931	-1.4319	0.0349709		-0.358645	-1.28222	0.205696		-0.638872	-1.55711
19761	1700024P04Rik	4.94864	10.1247		19761		1700024P04Rik	1.32775	2.51011	0.171264		0.238199	1.17952	0.713727		-0.202564	-1.15074	0.866281		-0.89498	-1.85958	0.302241		0.295175	1.22703	0.635698		0.255029	1.19336	0.693212		0.441345	1.35787	0.526308		1.71951	3.29325	0.114119		0.262396	1.19947	0.736587		0.624284	1.54145	0.401565		0.386085	1.30684
12410	1700024P16Rik	7.78614	13.9919		12410		1700024P16Rik	-0.693493	-1.61719	0.327659		0.547203	1.46125	0.068325		0.838666	1.7884	0.147312		0.544907	1.45893	0.216682		0.275327	1.21027	0.472145		-0.355774	-1.27967	0.237741		-0.316787	-1.24555	0.460785		0.49172	1.40612	0.208294		-0.672553	-1.59389	0.137644		0.0246153	1.01721	0.958038		-0.522588	-1.43653
33127	1700025D03Rik	3.68567	2.38016		33127		1700025D03Rik	-0.385586	-1.30639	0.465789		0.402172	1.3215	0.149903		0.231345	1.17393	0.603604		0.231345	1.17393	0.442137		0.084438	1.06027	0.758997		0.231345	1.17393	0.337321		0.231345	1.17393	0.338238		0.231345	1.17393	0.441047		0.197644	1.14682	0.5088		0.415479	1.33374	0.382299		0.0133071	1.00927
38525	1700025D03Rik	4.27422	3.50788		38525		1700025D03Rik	-0.437346	-1.35411	0.351516		0.162173	1.11897	0.369297		0.145067	1.10578	0.620909		0.145067	1.10578	0.477285		-0.0208921	-1.01459	0.927893		-0.500923	-1.41512	0.178771		0.0806968	1.05753	0.635835		0.145067	1.10578	0.46796		-0.106724	-1.07678	0.687178		-0.645919	-1.56474	0.294316		-0.808092	-1.75089
14905	1700025E21Rik	16.5131	10.5216		14905		1700025E21Rik	-0.917313	-1.88859	0.0204029		-0.214148	-1.16002	0.478371		-0.248153	-1.18769	0.534465		-0.824757	-1.77124	0.0267998		-0.782846	-1.72052	0.0538074		-0.0564592	-1.03991	0.900604		-0.85967	-1.81462	0.145512		-1.67982	-3.20387	0.015045		-0.471384	-1.38644	0.123748		-0.635626	-1.55361	0.313406		-0.421478	-1.3393
34622	1700025F22Rik	12.6719	17.3161		34622		1700025F22Rik	0.801307	1.74268	0.00418637		0.923526	1.89675	0.0712285		1.20792	2.31004	0.00862775		0.279485	1.21376	0.222375		0.59103	1.50632	0.0236144		0.469008	1.38416	0.296644		1.26792	2.40814	0.00307911		1.59822	3.02769	0.0196742		0.157656	1.11547	0.340566		0.888753	1.85158	0.00431761		-0.0347729	-1.0244
33098	1700025F24Rik	13.1802	8.02838		33098		1700025F24Rik	-0.729987	-1.65862	0.230828		0.380353	1.30166	0.429468		0.0440931	1.03103	0.957372		-0.316926	-1.24567	0.599273		-1.09086	-2.13001	0.164398		-0.810542	-1.75387	0.246966		-0.105739	-1.07605	0.808754		0.177928	1.13126	0.748631		-0.184377	-1.13633	0.734322		0.293643	1.22573	0.573446		-0.0867101	-1.06195
13397	1700025G04Rik	173.217	119.876		13397		1700025G04Rik	-0.726707	-1.65486	0.0286904		-0.209948	-1.15665	0.324842		0.177162	1.13066	0.408833		0.100629	1.07224	0.543258		-0.51469	-1.42869	0.0413429		-0.322353	-1.25037	0.15994		-0.615166	-1.53173	0.0295462		-3.04063	-8.22853	0.00896239		-0.201512	-1.1499	0.276959		-1.08329	-2.11887	0.0731297		-0.873347	-1.83191
42222	1700025G04Rik	444.872	483.628		42222		1700025G04Rik	-0.237793	-1.17919	0.106309		-0.412796	-1.33126	0.0171124		0.00373757	1.00259	0.979889		-0.0137764	-1.00959	0.927202		-0.116332	-1.08398	0.495127		0.0166369	1.0116	0.877898		-0.314119	-1.24325	0.0259662		-0.30865	-1.23855	0.0986663		0.156839	1.11484	0.32414		-0.73594	-1.66548	0.00428854		-0.323144	-1.25105
41841	1700025H01Rik	29.2858	49.451		41841		1700025H01Rik	0.972003	1.96156	0.0381559		0.875669	1.83486	0.0308415		-5.4127	-42.5976	0.000374824		0.0619073	1.04384	0.885929		0.543194	1.4572	0.168185		0.767217	1.70198	0.0118296		0.767567	1.7024	0.0231815		0.484509	1.39911	0.083264		0.00186393	1.00129	0.993002		0.284867	1.2183	0.333465		-0.590802	-1.50608
34561	1700025K23Rik	17.4841	12.1413		34561		1700025K23Rik	-1.1423	-2.20732	0.263926		-0.408177	-1.32701	0.333998		-0.467536	-1.38275	0.364701		-0.946408	-1.92707	0.0844873		0.0294748	1.02064	0.94109		-0.65949	-1.57952	0.305419		-1.31725	-2.4919	0.0412601		-1.61023	-3.05301	0.0448461		-0.950083	-1.93198	0.0434241		-1.19552	-2.29027	0.0832501		-0.787341	-1.72589
17563	1700025K24Rik	3.40659	2.00334		17563		1700025K24Rik	0.214627	1.1604	0.235503		0.196837	1.14618	0.374744		0.0863044	1.06165	0.661878		0.0863044	1.06165	0.553132		-0.0212981	-1.01487	0.926482		0.0234689	1.0164	0.856487		0.0863044	1.06165	0.462306		0.0863044	1.06165	0.530376		-0.172036	-1.12665	0.466513		-0.301878	-1.23275	0.541932		-0.498715	-1.41295
27989	1700025L06Rik	19.1265	19.8228		27989		1700025L06Rik	0.939387	1.91771	0.0376563		0.0369617	1.02595	0.885783		0.334124	1.26061	0.429363		0.397896	1.31759	0.230675		0.356328	1.28016	0.272898		0.260588	1.19797	0.275912		0.19099	1.14155	0.674497		0.338851	1.26475	0.244154		0.293211	1.22536	0.506223		0.526856	1.44079	0.196399		0.489895	1.40434
1535	1700025O08Rik	7.9141	11.8907		1535		1700025O08Rik	-0.572758	-1.48736	0.729181		-0.0868697	-1.06206	0.948004		-0.785407	-1.72358	0.754304		-0.350721	-1.2752	0.829332		-0.393325	-1.31342	0.757658		-0.766024	-1.70058	0.557899		-0.777016	-1.71358	0.55148		-0.809788	-1.75295	0.632885		-0.42984	-1.34708	0.790103		0.0363	1.02548	0.978685		0.12317	1.08913
8535	1700025O08Rik	3.77371	2.12163		8535		1700025O08Rik	0	-1	1		0	-1	1		0	-1	1		0	-1	1		0	-1	1		-0.29657	-1.22822	0.325502		0	-1	1		0	-1	1		-0.070757	-1.05027	0.565051		0	-1	1		0	-1
33396	1700026D08Rik	5.56918	7.93834		33396		1700026D08Rik	-0.204127	-1.15199	0.585603		0.252344	1.19114	0.481424		0.275658	1.21055	0.383205		-0.511137	-1.42517	0.114683		-0.371162	-1.29339	0.144247		0.190555	1.1412	0.725781		0.418014	1.33609	0.310885		0.00170627	1.00118	0.994998		-1.12268	-2.17751	0.149454		0.269817	1.20566	0.260492		0.0174729	1.01218
26753	1700026D11Rik	6.84593	14.2783		26753		1700026D11Rik	-0.0112702	-1.00784	0.980017		1.06507	2.09227	0.0626656		0.344241	1.26948	0.610104		0.326834	1.25426	0.583489		0.136383	1.09915	0.724284		0.361562	1.28482	0.335446		0.0973006	1.06977	0.797828		1.06723	2.09541	0.276135		0.418564	1.3366	0.405419		0.999357	1.99911	0.0745321		-0.0657144	-1.0466
1755	1700026J04Rik	27.1695	24.3459		1755		1700026J04Rik	2.31373	4.97167	0.00438613		0.975724	1.96663	0.169476		0.640968	1.55938	0.112528		0.665428	1.58604	0.0456563		0.383237	1.30426	0.355815		0.598935	1.5146	0.228646		-0.286169	-1.2194	0.295705		-0.868376	-1.82561	0.0703642		1.45085	2.7337	0.00178635		1.02199	2.03072	0.0664613		0.0462637	1.03259
3720	1700026J12Rik	5.8288	11.8242		3720		1700026J12Rik	0.42929	1.34657	0.286792		0.240384	1.18131	0.541123		0.42929	1.34657	0.470239		-0.395356	-1.31527	0.327129		-0.226529	-1.17002	0.609235		0.0190481	1.01329	0.966297		0.240286	1.18123	0.450155		0.42929	1.34657	0.288085		0.054257	1.03832	0.909301		1.12001	2.17348	0.0454368		0.879624	1.8399
44746	1700026J12Rik	4.68836	3.2862		44746		1700026J12Rik	1.04881	2.06883	0.000689013		0.122079	1.0883	0.769075		0.0331907	1.02327	0.798813		0.384758	1.30564	0.190794		-0.226871	-1.17029	0.410666		0.627364	1.54474	0.114452		1.75597	3.37753	0.362187		-0.30807	-1.23805	0.264108		1.18404	2.27212	0.147389		0.465208	1.38052	0.1594		0.34313	1.26851
7936	1700026L06Rik	456.816	412.887		7936		1700026L06Rik	-0.229519	-1.17244	0.31198		-0.0225454	-1.01575	0.895831		-0.136759	-1.09943	0.666833		-0.051431	-1.03629	0.830057		-0.39879	-1.3184	0.0933852		0.654001	1.57353	0.013369		-0.52845	-1.44238	0.0688166		0.271563	1.20711	0.320739		0.214684	1.16045	0.359067		-0.217329	-1.16258	0.341644		-0.194784	-1.14455
36702	1700026N04Rik	24.0963	21.2621		36702		1700026N04Rik	-0.390722	-1.31105	0.197993		0.0519345	1.03665	0.840176		0.682251	1.60464	0.152042		-0.1188	-1.08583	0.767088		-0.344019	-1.26929	0.488809		-0.220378	-1.16504	0.317028		-0.252374	-1.19117	0.374013		-0.533835	-1.44777	0.311372		0.0807964	1.0576	0.789507		-0.173366	-1.12769	0.655968		-0.2253	-1.16902
15634	1700027A23Rik	3.83406	3.58149		15634		1700027A23Rik	-0.887034	-1.84937	0.0054769		0.491615	1.40602	0.241167		0.0862999	1.06164	0.661884		-0.426213	-1.3437	0.292403		0.0939125	1.06726	0.75494		0.558283	1.47252	0.0988755		0.422024	1.33981	0.579964		-0.306067	-1.23633	0.339703		0.174357	1.12846	0.301153		-0.647273	-1.5662	0.183321		-1.13889	-2.20211
9555	1700027D21Rik	98.6033	130.977		9555		1700027D21Rik	0.666759	1.5875	0.324812		0.450674	1.36668	0.380636		0.182438	1.1348	0.850041		0.295915	1.22766	0.643423		0.630583	1.54819	0.263837		0.609158	1.52537	0.256057		0.64863	1.56768	0.228585		1.25209	2.38186	0.105815		0.96863	1.95698	0.225333		0.541231	1.45521	0.307233		0.0905577	1.06478
33218	1700027J05Rik	195.843	237.29		33218		1700027J05Rik	1.17626	2.2599	0.0725888		0.192262	1.14255	0.640599		0.257962	1.19579	0.745274		-0.123104	-1.08908	0.811776		0.353825	1.27794	0.438613		-0.638334	-1.55653	0.167057		1.06584	2.09339	0.0486352		0.331209	1.25807	0.53742		-0.437318	-1.35409	0.413487		0.970989	1.96018	0.0927026		0.778727	1.71562
40226	1700027J05Rik	93.3575	73.9269		40226		1700027J05Rik	-1.42568	-2.68641	0.000880868		0.0484072	1.03412	0.716847		-0.0649439	-1.04604	0.731525		-0.0886097	-1.06334	0.536775		0.31729	1.24599	0.17379		0.734902	1.66428	0.00507528		-0.327164	-1.25454	0.330994		0.149805	1.10942	0.563975		-0.1074	-1.07728	0.558839		-0.41396	-1.33234	0.12911		-0.462367	-1.3778
23046	1700027L20Rik	3.72237	2.27731		23046		1700027L20Rik	-1.47711	-2.78391	0.000714195		0.180705	1.13344	0.563137		0.658713	1.57867	0.0226003		0.155356	1.1137	0.438512		-1.04791	-2.06753	0.0212228		-0.0891293	-1.06373	0.878113		-0.24283	-1.18331	0.24728		-0.290281	-1.22288	0.185198		0.214012	1.15991	0.546088		-0.971396	-1.96074	0.152882		-1.1521	-2.22237
24018	1700027L20Rik	7.89045	17.3541		24018		1700027L20Rik	-0.363858	-1.28686	0.683834		0.443103	1.35952	0.194588		0.0219817	1.01535	0.971009		0.362865	1.28598	0.477427		0.236181	1.17787	0.482846		-0.162665	-1.11935	0.700833		-0.205717	-1.15326	0.67899		0.752734	1.68498	0.127327		1.12363	2.17895	0.246112		-0.13581	-1.09871	0.75268		-0.578913	-1.49372
22205	1700027N10Rik	877.001	741.801		22205		1700027N10Rik	-0.906737	-1.8748	0.00834957		-0.609939	-1.52619	0.0806941		-0.502594	-1.41676	0.114327		0.0106316	1.0074	0.957601		0.907477	1.87576	0.00369861		-1.73722	-3.33392	0.00025098		-0.123166	-1.08912	0.533456		-0.195502	-1.14512	0.417678		-0.887011	-1.84934	0.0136444		-0.120436	-1.08706	0.592662		0.489503	1.40396
20952	1700028E10Rik	10.643	8.87766		20952		1700028E10Rik	-1.12135	-2.17551	0.108661		0.389485	1.30993	0.161662		-0.477243	-1.39208	0.294273		-0.661266	-1.58147	0.0988607		-0.534999	-1.44894	0.0917201		-1.27369	-2.4178	0.0250154		-0.819862	-1.76524	0.0481895		-0.323751	-1.25158	0.426469		-0.514584	-1.42858	0.341041		-1.02471	-2.03455	0.0446283		-1.41419	-2.66511
27969	1700028J19Rik	57.3348	44.9601		27969		1700028J19Rik	-1.64457	-3.12655	0.0380788		0.403674	1.32287	0.399233		1.27538	2.42062	0.209973		0.59365	1.50906	0.326448		-1.2442	-2.36887	0.0919208		0.483961	1.39858	0.340678		-0.00908094	-1.00631	0.984034		-0.0479261	-1.03378	0.942823		0.144508	1.10535	0.799559		-0.536223	-1.45017	0.346207		-0.939898	-1.91839
22343	1700028K03Rik	4.29921	2.12986		22343		1700028K03Rik	0.194464	1.1443	0.724338		0.863477	1.81942	0.223164		-0.323697	-1.25153	0.618585		-0.323697	-1.25153	0.454737		-0.611083	-1.5274	0.160599		0.0176952	1.01234	0.974736		-0.323697	-1.25153	0.350717		-0.316294	-1.24513	0.466926		-0.131476	-1.09541	0.811616		-0.299963	-1.23111	0.432999		-1.16344	-2.23991
22862	1700028K03Rik	3.69536	4.95515		22862		1700028K03Rik	0.599261	1.51494	0.0249939		0.430075	1.3473	0.0498514		0.221781	1.16617	0.407015		0.832409	1.78066	0.00744068		0.641656	1.56012	0.0117554		1.08194	2.11688	0.0178128		0.205329	1.15295	0.546349		-0.658877	-1.57885	0.0143654		0.756671	1.68959	0.242898		0.0913123	1.06534	0.846478		-0.338762	-1.26467
29230	1700028P14Rik	10.1109	11.8441		29230		1700028P14Rik	0.296417	1.22809	0.166417		0.14365	1.1047	0.39226		0.877102	1.83668	0.0095887		-0.065997	-1.04681	0.616315		0.148768	1.10862	0.586033		0.0115893	1.00807	0.951996		0.266065	1.20252	0.530169		2.28733	4.88152	2.51526e-05		-0.21486	-1.16059	0.172527		0.333368	1.25995	0.139626		0.189718	1.14054
29712	1700029E06Rik	4.85613	6.37126		29712		1700029E06Rik	0.961406	1.94721	0.0114807		0.198674	1.14764	0.369805		0.241425	1.18216	0.370333		-0.204471	-1.15226	0.566354		-0.383835	-1.30481	0.403342		-0.0601947	-1.04261	0.833365		0.615885	1.5325	0.144225		0.241425	1.18216	0.202024		-0.101818	-1.07313	0.72886		0.100337	1.07202	0.619511		-0.0983367	-1.07054
5616	1700029F09Rik	2385.35	3116.5		5616		1700029F09Rik	0.373033	1.29507	0.220432		-0.0892762	-1.06384	0.690815		0.595318	1.51081	0.212843		-0.0238086	-1.01664	0.933842		-0.20896	-1.15585	0.407692		-0.374147	-1.29607	0.132882		0.435852	1.35271	0.172954		-1.05187	-2.07321	0.0146655		0.0746244	1.05309	0.790296		0.0915741	1.06553	0.768171		0.18085	1.13355
6074	1700029F09Rik	3008.53	3546		6074		1700029F09Rik	0.462264	1.3777	0.142517		-0.0146477	-1.0102	0.945187		0.027343	1.01913	0.945614		-0.00781234	-1.00543	0.976874		0.0336333	1.02359	0.909447		-0.249893	-1.18912	0.297287		0.163381	1.11991	0.51493		-0.540089	-1.45406	0.107217		0.38892	1.30941	0.199437		-0.0333825	-1.02341	0.887756		-0.0187348	-1.01307
18858	1700029F12Rik	150.017	218.252		18858		1700029F12Rik	1.67273	3.18818	0.0314277		0.34365	1.26896	0.406852		0.937254	1.91488	0.277453		0.132084	1.09588	0.793525		0.642007	1.5605	0.150531		-0.47198	-1.38701	0.274475		1.52525	2.87837	0.015781		2.54548	5.83804	0.0183248		-0.558767	-1.47301	0.298535		1.43015	2.69474	0.0565838		1.0865	2.12358
30903	1700029F12Rik	193.048	362.535		30903		1700029F12Rik	2.33101	5.03159	0.00684428		0.620534	1.53744	0.101322		1.51401	2.85603	0.0809708		0.460299	1.37583	0.314085		0.808359	1.75122	0.0515052		0.0799123	1.05695	0.818943		1.76733	3.40422	0.00399277		2.06016	4.17032	0.00625947		-0.0540607	-1.03818	0.896624		1.99197	3.97781	0.0246932		1.37144	2.58729
40482	1700029F12Rik	13.6843	15.77		40482		1700029F12Rik	0.931463	1.90721	0.00882611		1.05365	2.07578	0.0742173		0.185286	1.13704	0.423268		1.49486	2.81837	0.00998737		0.344383	1.26961	0.0887866		-0.311579	-1.24107	0.458139		0.754653	1.68723	0.203963		0.185286	1.13704	0.254922		0.617942	1.53468	0.0262521		-0.0590191	-1.04176	0.732019		-1.11267	-2.16246
10775	1700029G01Rik	3.9756	7.41893		10775		1700029G01Rik	1.13398	2.19463	0.0254333		0.720344	1.64757	0.0669341		1.91744	3.77753	0.030225		2.20772	4.61944	0.0182173		0.169585	1.12474	0.570284		1.02922	2.04092	0.088055		0.460575	1.37609	0.159777		-0.487532	-1.40204	0.219305		0.419591	1.33755	0.294424		0.101453	1.07285	0.820709		-0.618891	-1.53569
7845	1700029H14Rik	10.9007	13.3392		7845		1700029H14Rik	1.08414	2.12011	0.0756189		0.128924	1.09348	0.500143		0.949788	1.93159	0.0510502		1.51874	2.86542	0.0239602		0.544524	1.45854	0.258555		-0.651515	-1.57082	0.0107799		-0.0180075	-1.01256	0.958748		0.200572	1.14915	0.378609		-0.0843026	-1.06018	0.786756		0.366041	1.28881	0.272725		0.237117	1.17864
8011	1700029I01Rik	420.599	290.845		8011		1700029I01Rik	-0.572276	-1.48687	0.0343099		-0.713069	-1.63929	0.00476571		-0.372595	-1.29468	0.25169		-0.486417	-1.40096	0.126179		-0.28362	-1.21725	0.181015		-0.57105	-1.4856	0.0295886		-0.374445	-1.29634	0.0604918		-0.16229	-1.11906	0.576207		-0.00451602	-1.00314	0.982437		-1.02276	-2.0318	0.00144528		-0.309691	-1.23944
39180	1700029I01Rik	1353.55	952.812		39180		1700029I01Rik	0.0979735	1.07027	0.684562		-0.0655029	-1.04645	0.746452		-0.178509	-1.13171	0.62328		-0.266156	-1.2026	0.356995		-0.257385	-1.19531	0.290078		-0.187812	-1.13903	0.386848		-0.204695	-1.15244	0.331392		-0.368842	-1.29132	0.229288		0.271558	1.20711	0.353053		-0.267491	-1.20371	0.297463		-0.201988	-1.15028
26166	1700029I08Rik	14.85	26.1023		26166		1700029I08Rik	0.662519	1.58284	0.329909		0.639079	1.55733	0.236902		1.58681	3.00384	0.176158		0.0105004	1.0073	0.98685		-0.229983	-1.17282	0.686433		0.343708	1.26901	0.50715		0.422793	1.34052	0.47575		1.33568	2.52394	0.0903612		0.538781	1.45274	0.441247		0.602822	1.51868	0.267303		-0.0362566	-1.02545
31415	1700029I15Rik	137.781	113.116		31415		1700029I15Rik	-0.559454	-1.47371	0.0506377		0.0235428	1.01645	0.895187		-0.117718	-1.08502	0.698316		-0.110481	-1.07959	0.67084		0.290744	1.22327	0.211958		0.504449	1.41858	0.0228134		-0.6237	-1.54082	0.0199291		-0.49677	-1.41105	0.0593069		0.427428	1.34483	0.155542		-0.363634	-1.28666	0.143207		-0.387176	-1.30783
28251	1700029J07Rik	36.4922	32.211		28251		1700029J07Rik	-0.0492316	-1.03471	0.909972		0.31752	1.24619	0.392845		0.628055	1.54548	0.370868		0.237506	1.17895	0.624711		0.329194	1.25631	0.381359		0.653066	1.57251	0.103651		-0.282747	-1.21651	0.4902		0.296937	1.22853	0.515795		0.0654368	1.0464	0.87996		0.141573	1.10311	0.704405		-0.175947	-1.12971
29125	1700029J11Rik	29.101	29.8129		29125		1700029J11Rik	1.09534	2.13664	0.0278967		0.418953	1.33696	0.167365		1.95578	3.87926	0.0285533		2.27926	4.85428	0.00713522		1.5229	2.87367	0.0128749		0.716345	1.64301	0.0511134		1.4357	2.70513	0.00601145		-0.89253	-1.85643	0.0534227		0.642236	1.56075	0.192685		0.669123	1.59011	0.0734012		0.25017	1.18935
5664	1700029M20Rik	28.4111	33.9795		5664		1700029M20Rik	0.551952	1.46607	0.300694		0.640503	1.55887	0.111373		1.80037	3.4831	0.0608488		-0.0669234	-1.04748	0.889162		0.437782	1.35452	0.367431		0.169001	1.12428	0.625326		0.825357	1.77197	0.0724785		1.21886	2.32762	0.058285		0.37796	1.2995	0.40703		1.09019	2.12902	0.0427413		0.449688	1.36574
27009	1700029M20Rik	3.45398	6.20437		27009		1700029M20Rik	0.634324	1.55221	0.124754		0.36203	1.28523	0.231837		0.281675	1.21561	0.599643		0.271604	1.20715	0.520149		-0.624951	-1.54216	0.138917		0.0775037	1.05519	0.921983		0.409511	1.32824	0.208728		0.151532	1.11075	0.739991		-0.269837	-1.20567	0.457345		0.534204	1.44814	0.164302		0.172173	1.12675
26748	1700029N11Rik	4.3483	2.15449		26748		1700029N11Rik	-0.330037	-1.25705	0.400528		-0.118084	-1.08529	0.720534		-0.486997	-1.40152	0.402695		0.13777	1.1002	0.715997		-0.000100959	-1.00007	0.9998		0.0113553	1.0079	0.983241		-0.486997	-1.40152	0.130999		-0.486997	-1.40152	0.222204		-0.47912	-1.39389	0.224329		-0.0613333	-1.04343	0.862044		0.0567507	1.04012
26872	1700029P11Rik	286.402	421.271		26872		1700029P11Rik	1.35953	2.56602	0.050378		0.41037	1.32903	0.337632		0.427912	1.34529	0.600519		0.26941	1.20531	0.612346		0.502631	1.41679	0.284476		-0.24678	-1.18656	0.570111		1.38601	2.61355	0.0215079		0.649788	1.56894	0.259573		-0.196343	-1.14579	0.706086		1.25737	2.39059	0.0504881		0.846998	1.79875
13100	1700030C10Rik	108.772	81.2009		13100		1700030C10Rik	0.189771	1.14058	0.428564		0.300383	1.23147	0.109136		0.159983	1.11727	0.518552		-0.385383	-1.30621	0.0709283		0.0861958	1.06157	0.627168		-0.535092	-1.44903	0.0419666		0.265634	1.20216	0.404713		-0.810146	-1.75339	0.00774624		-0.467391	-1.38261	0.0436412		0.471689	1.38673	0.0333383		0.171306	1.12608
26533	1700030C10Rik	28.5755	31.5876		26533		1700030C10Rik	1.24654	2.37271	0.0103036		0.514036	1.42804	0.093797		0.465604	1.3809	0.228831		0.0551106	1.03894	0.893722		1.09195	2.13162	0.0127921		0.197192	1.14646	0.536777		1.04938	2.06963	0.00685315		-1.22802	-2.34245	0.0106468		0.0578699	1.04093	0.806161		1.09432	2.13512	0.00888591		0.580281	1.49514
34795	1700030E15Rik	29.4548	38.1518		34795		1700030E15Rik	1.07165	2.10183	0.0267076		0.992455	1.98957	0.0126203		2.34072	5.06556	0.0162131		0.466861	1.3821	0.209965		1.12263	2.17744	0.00965465		-0.0235349	-1.01645	0.933232		1.09451	2.13541	0.0464218		0.060489	1.04282	0.908036		0.016945	1.01181	0.968993		1.40109	2.64101	0.00358841		0.408635	1.32743
14818	1700030F18Rik	4.41171	10.2805		14818		1700030F18Rik	-0.0236476	-1.01653	0.971516		0.904497	1.87189	0.0767831		0.655234	1.57487	0.305213		0.134095	1.0974	0.731868		0.195024	1.14474	0.746643		1.06454	2.0915	0.102075		0.388563	1.30909	0.349104		0.991743	1.98859	0.136637		0.109756	1.07905	0.788248		0.556978	1.47118	0.175033		-0.347519	-1.27237
40762	1700030G06Rik	14.9239	22.8809		40762		1700030G06Rik	0.49354	1.4079	0.327254		0.238446	1.17972	0.531317		0.80528	1.74749	0.306121		-0.502834	-1.41699	0.3268		0.10971	1.07901	0.769473		-0.124002	-1.08975	0.756556		0.146392	1.1068	0.73324		-0.397019	-1.31678	0.483998		0.0855037	1.06106	0.87161		-0.0276354	-1.01934	0.946499		-0.266082	-1.20254
6319	1700030J22Rik	20.4958	15.2263		6319		1700030J22Rik	-0.078918	-1.05623	0.851879		-0.0794537	-1.05662	0.783675		0.0585799	1.04144	0.915873		0.174232	1.12836	0.65298		-0.524847	-1.43878	0.268003		0.176664	1.13027	0.563964		-0.547501	-1.46155	0.263975		0.315248	1.24423	0.492236		-0.493497	-1.40785	0.246202		-0.53167	-1.4456	0.196786		-0.452216	-1.36814
4344	1700030K09Rik	64.6746	55.9325		4344		1700030K09Rik	-1.17007	-2.25023	0.0389438		0.0461213	1.03249	0.887341		-0.72902	-1.65751	0.269481		-0.191533	-1.14198	0.649858		-0.227207	-1.17057	0.566711		-0.295573	-1.22737	0.388631		-0.456322	-1.37204	0.207441		-0.364129	-1.2871	0.406623		-0.609887	-1.52614	0.16282		-0.0253495	-1.01773	0.938335		-0.0714708	-1.05079
14251	1700030K09Rik	306.044	313.456		14251		1700030K09Rik	-0.909669	-1.87861	0.0100645		-0.105741	-1.07605	0.672204		-0.69583	-1.61982	0.0715888		-0.071229	-1.05061	0.710392		0.209309	1.15613	0.362407		-0.0719683	-1.05115	0.726988		-0.175361	-1.12925	0.345382		0.797998	1.73869	0.0302186		-0.493662	-1.40801	0.138805		0.282588	1.21637	0.367537		0.388329	1.30888
28607	1700030L20Rik	3.43826	5.62604		28607		1700030L20Rik	-0.174612	-1.12866	0.671458		-0.274759	-1.20979	0.446696		0.236813	1.17839	0.603055		-0.119585	-1.08642	0.828209		0.346291	1.27129	0.207236		0.263918	1.20074	0.435411		0.751785	1.68387	0.232896		0.236813	1.17839	0.440189		0.236813	1.17839	0.441192		-0.321557	-1.24968	0.477771		-0.0467985	-1.03297
28442	1700030L22Rik	21.806	20.8038		28442		1700030L22Rik	0.435129	1.35203	0.316227		0.692614	1.61621	0.171793		0.029086	1.02037	0.894207		1.16042	2.23522	0.0022273		0.0916248	1.06557	0.802428		-0.0604117	-1.04276	0.853284		0.0780305	1.05558	0.738055		-0.0748723	-1.05327	0.622081		-0.616711	-1.53338	0.11299		-0.0867336	-1.06196	0.746708		-0.779348	-1.71635
16787	1700030N03Rik	12.348	11.3647		16787		1700030N03Rik	1.53571	2.89931	0.0136786		-0.0527616	-1.03725	0.882466		0.160717	1.11784	0.669563		0.317402	1.24608	0.409916		1.05437	2.07681	0.0194133		-0.415479	-1.33374	0.256842		0.976074	1.96711	0.0190626		0.360858	1.28419	0.245352		0.177476	1.1309	0.601609		1.40009	2.63918	0.161279		1.45285	2.73749
30966	1700031A10Rik	183.299	361.981		30966		1700031A10Rik	1.95779	3.88466	0.0160304		0.800737	1.74199	0.0886453		1.39047	2.62164	0.147753		0.843488	1.79438	0.148938		0.751842	1.68394	0.158842		0.0359011	1.0252	0.930524		1.44958	2.73128	0.0123181		1.42599	2.68698	0.040649		0.744066	1.67489	0.197709		1.37614	2.59573	0.0399575		0.575405	1.4901
17037	1700031C06Rik	5.63843	10.4365		17037		1700031C06Rik	-0.161728	-1.11863	0.771075		0.124293	1.08997	0.601011		0.504881	1.41901	0.276061		-1.01183	-2.01646	0.0242416		0.0478621	1.03373	0.87069		0.433823	1.35081	0.603997		0.554853	1.46902	0.334911		0.482945	1.39759	0.325311		-0.650253	-1.56944	0.128034		0.841114	1.79143	0.118372		0.716821	1.64356
4227	1700031F05Rik	18.8586	24.2946		4227		1700031F05Rik	0.936873	1.91437	0.00213927		0.600369	1.5161	0.00284641		0.424052	1.34169	0.0617042		0.318645	1.24716	0.174431		0.540631	1.45461	0.333279		0.00520163	1.00361	0.977024		0.370718	1.293	0.0487114		0.424052	1.34169	0.0149114		0.298065	1.22949	0.125485		1.02031	2.02835	0.146446		0.419936	1.33787
40183	1700031L13Rik	4.06091	2.72186		40183		1700031L13Rik	0.438861	1.35553	0.254528		-0.788113	-1.72681	0.254095		0.101071	1.07257	0.64638		0.579748	1.49459	0.159954		0.762643	1.6966	0.0457985		0.351044	1.27548	0.50472		0.282175	1.21603	0.214866		1.06002	2.08496	0.00183051		-0.0594907	-1.0421	0.759943		-0.149691	-1.10933	0.462728		0.638422	1.55663
35526	1700031M16Rik	3.75901	13.1144		35526		1700031M16Rik	1.13248	2.19235	0.167158		1.33912	2.52996	0.05707		0.790185	1.7293	0.442244		0.790185	1.7293	0.253366		0.285803	1.21909	0.581851		0.201551	1.14993	0.704171		0.876104	1.83541	0.128738		0.0924515	1.06618	0.90784		0.450991	1.36698	0.502589		0.658913	1.57889	0.253058		-0.680203	-1.60237
155	1700034E13Rik	41.4676	3.70081		155		1700034E13Rik	-1.08836	-2.12632	0.485426		-0.929918	-1.90517	0.441228		-0.959464	-1.94459	0.682631		-0.960535	-1.94603	0.532523		-1.1897	-2.28105	0.326247		-0.960535	-1.94603	0.430994		-0.960535	-1.94603	0.434116		-0.960535	-1.94603	0.537597		-0.912138	-1.88183	0.547376		-1.40608	-2.65016	0.280721		-0.47616	-1.39104
25282	1700034F02Rik	3.3981	4.02515		25282		1700034F02Rik	-0.412476	-1.33097	0.180168		0.226777	1.17022	0.13792		0.0814375	1.05807	0.668279		0.0814375	1.05807	0.564184		0.0964803	1.06916	0.517731		0.343056	1.26844	0.233193		0.0814375	1.05807	0.474989		-0.198178	-1.14725	0.413853		0.264336	1.20108	0.210595		0.825577	1.77224	0.165321		0.598799	1.51446
30968	1700034G24Rik	3.67371	6.86467		30968		1700034G24Rik	1.01349	2.01879	0.0312448		0.589311	1.50453	0.0908517		0.415649	1.3339	0.425079		0.76371	1.69785	0.111171		0.160064	1.11734	0.590675		0.917051	1.88825	0.0217956		0.654208	1.57375	0.0647019		0.184343	1.1363	0.615527		1.06924	2.09833	0.0460252		-0.221478	-1.16593	0.561536		-0.810789	-1.75417
31947	1700034H14Rik	2227.4	2045.76		31947		1700034H14Rik	0.0841174	1.06004	0.597869		-0.308052	-1.23803	0.0548637		-0.316546	-1.24535	0.19054		-0.50981	-1.42386	0.0240303		-0.286453	-1.21964	0.157397		-0.659027	-1.57902	0.00451794		-0.279727	-1.21397	0.129816		-0.214016	-1.15991	0.177659		-0.472062	-1.38709	0.0317607		-0.285179	-1.21856	0.187152		0.0228725	1.01598
30289	1700034I23Rik	3.69076	2.39046		30289		1700034I23Rik	0.973723	1.9639	0.0766415		-0.178207	-1.13148	0.503952		0.145336	1.10599	0.620811		0.00115259	1.0008	0.995826		0.410265	1.32893	0.391221		-0.410786	-1.32941	0.163573		0.247436	1.1871	0.174669		-0.660183	-1.58028	0.248117		-0.759266	-1.69263	0.043123		-0.415272	-1.33355	0.276784		-0.237065	-1.17859
6039	1700034J04Rik	4.17396	2.32239		6039		1700034J04Rik	-0.438368	-1.35507	0.170537		-0.470605	-1.38569	0.103519		-0.0709272	-1.05039	0.684994		-0.0709272	-1.05039	0.592174		-0.399121	-1.3187	0.127632		-0.0767883	-1.05467	0.48311		-0.0709272	-1.05039	0.507328		-0.0709272	-1.05039	0.564833		-0.02778	-1.01944	0.872116		-0.457475	-1.37314	0.317606		0.0131302	1.00914
11513	1700034J05Rik	3.5232	5.96018		11513		1700034J05Rik	-0.469127	-1.38427	0.486374		-0.206225	-1.15367	0.751673		-0.0640698	-1.04541	0.943361		-0.236304	-1.17797	0.696523		-0.134085	-1.0974	0.777253		-0.17437	-1.12847	0.715658		-0.203696	-1.15164	0.675233		0.201597	1.14997	0.747311		-0.686828	-1.60974	0.349348		0.40685	1.32579	0.420095		0.613075	1.52952
11672	1700034J05Rik	19.5419	18.1886		11672		1700034J05Rik	1.04227	2.05947	0.0957528		0.828713	1.7761	0.143847		0.272865	1.20821	0.486688		-0.912969	-1.88292	0.0260794		-0.155085	-1.11349	0.574042		0.519742	1.4337	0.18246		0.16129	1.11829	0.581956		0.272865	1.20821	0.308575		-0.298263	-1.22966	0.278278		-0.386468	-1.30719	0.559241		-1.21518	-2.3217
17157	1700034K16Rik	13.3928	8.38796		17157		1700034K16Rik	-0.991316	-1.988	0.192962		-0.14407	-1.10502	0.65378		-0.0912305	-1.06528	0.868878		-1.4128	-2.66253	0.0352428		-0.117491	-1.08485	0.727515		-1.3464	-2.54276	0.0163185		0.354945	1.27894	0.373345		-0.532852	-1.44679	0.36565		-0.696791	-1.6209	0.107793		-0.322166	-1.25021	0.448393		-0.178095	-1.13139
19854	1700034O15Rik	115.258	268.54		19854		1700034O15Rik	3.55059	11.7175	0.00163285		0.631465	1.54914	0.139549		0.47061	1.3857	0.537017		0.448155	1.36429	0.385189		1.05679	2.0803	0.205114		-0.0826728	-1.05898	0.841748		1.17492	2.25781	0.0712284		1.0358	2.05025	0.0897087		1.36411	2.57417	0.0399908		2.04761	4.13419	0.0460095		1.41614	2.66871
2277	1700036D21Rik	4.67249	2.55324		2277		1700036D21Rik	0.0954958	1.06843	0.527005		0.634882	1.55281	0.0607473		0.0954958	1.06843	0.651625		0.0954958	1.06843	0.535011		-0.014323	-1.00998	0.936819		0.0639523	1.04533	0.614402		-0.000489634	-1.00034	0.997391		0.0954958	1.06843	0.514921		0.911527	1.88104	0.0326509		0.218214	1.16329	0.274134		-0.416667	-1.33484
8763	1700037C18Rik	473.82	535.287		8763		1700037C18Rik	-0.28034	-1.21448	0.492984		0.327283	1.25465	0.315947		0.171366	1.12612	0.775386		-0.24596	-1.18588	0.541121		-0.0737853	-1.05247	0.827587		0.0805466	1.05742	0.798363		0.216795	1.16215	0.506902		0.145921	1.10644	0.731555		-0.242241	-1.18283	0.555473		0.156601	1.11466	0.63096		-0.170682	-1.12559
28949	1700037H04Rik	334.149	426.317		28949		1700037H04Rik	-0.0876661	-1.06265	0.531706		0.230127	1.17294	0.14199		0.468183	1.38337	0.0765706		0.0915937	1.06555	0.523259		-0.0321223	-1.02252	0.858363		0.118738	1.08578	0.481423		-0.91418	-1.8845	0.386614		-2.52257	-5.74605	0.00278167		0.358811	1.28237	0.0622631		-0.151449	-1.11068	0.495939		-0.381576	-1.30276
29282	1700037N05Rik	10.3486	8.54136		29282		1700037N05Rik	-0.0871249	-1.06225	0.877058		-0.639134	-1.55739	0.0422171		0.0680627	1.04831	0.873242		0.325394	1.25301	0.630709		-0.808089	-1.75089	0.220631		-0.308639	-1.23854	0.369742		-0.248387	-1.18788	0.410007		0.0680627	1.04831	0.810513		-0.200789	-1.14933	0.672782		-0.225184	-1.16893	0.488491		0.41395	1.33233
34195	1700038C09Rik	4.6942	17.112		34195		1700038C09Rik	1.28724	2.4406	0.225868		0.216113	1.1616	0.787926		0.329506	1.25658	0.823177		0.791593	1.73098	0.519073		0.371339	1.29355	0.621022		0.329506	1.25658	0.664335		0.157195	1.11512	0.861622		0.329506	1.25658	0.734871		0.252463	1.19124	0.794375		0.650584	1.5698	0.427333		0.434471	1.35142
37618	1700039M10Rik	3.96443	2.96797		37618		1700039M10Rik	-0.303062	-1.23376	0.441141		-0.257091	-1.19507	0.597642		0.188095	1.13926	0.609613		0.407162	1.32607	0.200716		0.399229	1.3188	0.520927		0.360597	1.28396	0.550383		-0.331039	-1.25792	0.311282		0.188095	1.13926	0.450431		-0.132747	-1.09638	0.660571		-0.0478801	-1.03374	0.844552		0.209211	1.15606
13454	1700039O17Rik	3.60102	2.07874		13454		1700039O17Rik	0	-1	1		0	-1	1		0	-1	1		0	-1	1		0	-1	1		0	-1	1		0	-1	1		0	-1	1		0	-1	1		0	-1	1		0	-1
28610	1700040A12Rik	139.879	191.207		28610		1700040A12Rik	1.30743	2.475	0.00698741		0.333367	1.25995	0.137543		0.846713	1.7984	0.0801096		0.506865	1.42096	0.0855334		0.632879	1.55066	0.031592		-0.0217398	-1.01518	0.911481		1.24102	2.36365	0.000931119		1.70039	3.24988	0.00151461		0.398769	1.31838	0.156223		1.11239	2.16204	0.0271473		0.779023	1.71597
19644	1700040D17Rik	3.72404	2.22905		19644		1700040D17Rik	0.382044	1.30319	0.298856		0.852408	1.80551	0.125953		0.270453	1.20619	0.600347		0.270453	1.20619	0.435283		0.12471	1.09029	0.804438		0.552609	1.46674	0.176637		0.540885	1.45486	0.179185		0.270453	1.20619	0.435945		0.129339	1.09379	0.7104		0.546317	1.46035	0.178275		-0.306092	-1.23635
34030	1700040F15Rik	3.84155	5.00122		34030		1700040F15Rik	0.127529	1.09242	0.504786		0.0295465	1.02069	0.858737		0.237544	1.17898	0.370795		0.237544	1.17898	0.214832		-0.113708	-1.08201	0.63836		0.143006	1.1042	0.426597		0.237544	1.17898	0.128572		1.59734	3.02585	0.00246309		-0.0320601	-1.02247	0.899162		-0.0756223	-1.05382	0.833451		-0.105169	-1.07562
35648	1700040F17Rik	7.24472	10.5895		35648		1700040F17Rik	1.65478	3.14876	0.00780343		0.209338	1.15616	0.495335		0.255015	1.19335	0.438467		1.24604	2.3719	0.131448		0.271235	1.20684	0.497625		0.661659	1.5819	0.0160102		-0.090196	-1.06451	0.817325		-0.136239	-1.09904	0.691425		0.465833	1.38111	0.225123		1.12235	2.17701	0.0394715		0.913011	1.88297
19563	1700040I03Rik	927.606	946.056		19563		1700040I03Rik	-0.379318	-1.30073	0.0183672		-0.185997	-1.1376	0.107865		0.187341	1.13866	0.210759		-0.0865533	-1.06183	0.435212		-0.233832	-1.17595	0.238205		0.0214922	1.01501	0.833131		-0.138142	-1.10049	0.299819		0.35336	1.27753	0.0287907		-0.312816	-1.24213	0.0435787		-0.264933	-1.20158	0.102278		-0.0789357	-1.05624
30830	1700040L02Rik	41.876	32.6604		30830		1700040L02Rik	-0.65614	-1.57586	0.183003		0.332658	1.25933	0.357659		0.819484	1.76478	0.224316		-0.206098	-1.15356	0.666701		-0.323483	-1.25135	0.405117		0.0171193	1.01194	0.965781		-0.303921	-1.2345	0.459524		-1.11572	-2.16702	0.0361818		-0.613362	-1.52982	0.164786		-0.31144	-1.24095	0.40066		-0.644098	-1.56276
33111	1700041B01Rik	10.6518	10.2662		33111		1700041B01Rik	0.670994	1.59217	0.0375285		0.106993	1.07698	0.574587		0.173683	1.12793	0.570925		0.154377	1.11294	0.465732		-0.395922	-1.31578	0.251872		0.063618	1.04508	0.701962		-0.291257	-1.22371	0.395521		0.229035	1.17205	0.296249		-0.482294	-1.39696	0.0670189		0.214459	1.16027	0.452186		0.107466	1.07733
1471	1700041B20Rik	2628.34	3170.76		1471		1700041B20Rik	0.332753	1.25941	0.151433		-0.0532711	-1.03761	0.748855		-0.0921089	-1.06593	0.756532		-0.413613	-1.33202	0.136944		-0.136849	-1.0995	0.49824		0.156222	1.11437	0.412935		-0.398085	-1.31776	0.078774		-0.428079	-1.34544	0.131145		0.103182	1.07414	0.629354		-0.211094	-1.15757	0.285405		-0.157823	-1.1156
14530	1700041B20Rik	45.1782	54.9679		14530		1700041B20Rik	1.06994	2.09935	0.104785		0.427975	1.34534	0.359926		1.33896	2.5297	0.179089		-0.0514848	-1.03633	0.92421		0.325535	1.25313	0.45912		0.549484	1.46356	0.27261		0.638946	1.55719	0.24013		0.685981	1.6088	0.26828		-0.0288479	-1.0202	0.958287		0.679842	1.60196	0.175108		0.251868	1.19075
11052	1700041C02Rik	27.2557	23.8985		11052		1700041C02Rik	1.0029	2.00403	0.0606162		0.133438	1.0969	0.49253		0.72512	1.65304	0.0912721		0.0987147	1.07082	0.748478		0.0350217	1.02457	0.915147		-0.23421	-1.17626	0.284913		0.0932164	1.06675	0.617382		-0.573732	-1.48837	0.0673374		-0.450937	-1.36693	0.0910881		0.258713	1.19641	0.421256		0.125274	1.09072
21922	1700041C02Rik	221.268	545.367		21922		1700041C02Rik	2.90894	7.51064	0.00447045		0.769682	1.70489	0.0843815		1.63854	3.11352	0.0922612		0.947424	1.92843	0.104528		0.888534	1.85129	0.119859		0.399277	1.31885	0.36178		1.3612	2.56898	0.014605		1.33173	2.51705	0.0406791		1.60576	3.04356	0.0202383		2.60837	6.09815	0.0328595		1.83869	3.57685
22298	1700041C02Rik	70.4531	83.8823		22298		1700041C02Rik	0.481289	1.39599	0.129074		0.213467	1.15947	0.255273		-0.11414	-1.08233	0.724925		-0.137087	-1.09968	0.544707		0.555921	1.47011	0.0569585		-0.270783	-1.20646	0.176051		0.381634	1.30282	0.135751		0.514469	1.42847	0.0932317		0.113061	1.08152	0.746902		0.414572	1.3329	0.196902		0.201104	1.14958
25729	1700041C23Rik	3.4442	2.12136		25729		1700041C23Rik	-0.0107633	-1.00749	0.975068		0.547022	1.46107	0.0747896		0.198017	1.14712	0.607909		0.407958	1.32681	0.207754		0.0075003	1.00521	0.984772		0.428928	1.34623	0.164906		0.0492099	1.0347	0.840644		0.198017	1.14712	0.447774		-0.0354296	-1.02486	0.905618		0.0178718	1.01246	0.965099		-0.52915	-1.44308
29395	1700041M19Rik	3.61604	2.25086		29395		1700041M19Rik	0.474086	1.38904	0.0888991		0.0735635	1.05231	0.787292		0.0306273	1.02146	0.810926		-0.192802	-1.14298	0.165665		-0.150531	-1.10998	0.666452		-0.451476	-1.36744	0.192822		0.851261	1.80408	0.0704085		0.0306273	1.02146	0.744672		0.320457	1.24873	0.333068		0.719985	1.64716	0.119772		0.646421	1.56528
29904	1700042B14Rik	26.764	40.1825		29904		1700042B14Rik	1.08349	2.11916	0.0549973		0.679939	1.60207	0.113231		1.44851	2.72927	0.0882187		0.231656	1.17418	0.606373		0.272003	1.20748	0.56974		0.524025	1.43796	0.252693		0.562404	1.47673	0.140015		0.725414	1.65337	0.273949		0.313129	1.2424	0.458557		0.575952	1.49066	0.208305		-0.103987	-1.07474
40884	1700042D02Rik	3.89368	2.53555		40884		1700042D02Rik	-0.122325	-1.08849	0.720241		0.601385	1.51717	0.118076		0.202268	1.15051	0.607249		0.202268	1.15051	0.449714		0.330424	1.25738	0.559414		0.202268	1.15051	0.346217		0.583291	1.49826	0.193756		0.202268	1.15051	0.446743		0.02864	1.02005	0.919664		0.103711	1.07453	0.751385		-0.497675	-1.41194
41843	1700042D18Rik	9.00282	7.02732		41843		1700042D18Rik	0.249324	1.18865	0.641575		-0.410076	-1.32876	0.453304		0.249324	1.18865	0.758778		0.249324	1.18865	0.640484		-0.123032	-1.08902	0.815842		0.249324	1.18865	0.555496		0.930701	1.9062	0.253208		0.249324	1.18865	0.64321		-0.0875369	-1.06255	0.877719		-0.194458	-1.14429	0.737895		0.215618	1.1612
12298	1700042G07Rik	23.3992	27.9119		12298		1700042G07Rik	-0.0503061	-1.03548	0.928056		-0.0605665	-1.04288	0.878608		0.575284	1.48997	0.437264		-0.259443	-1.19702	0.578308		0.522423	1.43637	0.196391		-0.23648	-1.17811	0.533638		-0.058396	-1.04131	0.895471		0.25845	1.19619	0.589274		-0.384895	-1.30576	0.440562		0.0564186	1.03988	0.943031		0.116985	1.08447
7835	1700043A12Rik	3.94947	3.28928		7835		1700043A12Rik	-0.306015	-1.23629	0.139555		0	-1	1		0	-1	1		0	-1	1		0.865563	1.82205	0.316685		-0.138828	-1.10101	0.384326		0.121746	1.08805	0.399963		0	-1	1		0	-1	1		-0.423519	-1.34119	0.185153		-0.423519	-1.34119
18622	1700045I11Rik	37.5693	60.4152		18622		1700045I11Rik	0.398396	1.31804	0.548753		0.57469	1.48936	0.282815		1.94634	3.85397	0.12024		0.327158	1.25454	0.611746		0.534283	1.44822	0.304097		0.311776	1.24123	0.543076		0.754613	1.68718	0.181948		1.18765	2.27781	0.11971		0.198511	1.14751	0.775618		0.993313	1.99075	0.0925299		0.418622	1.33665
33699	1700045I19Rik	363.807	450.654		33699		1700045I19Rik	0.795383	1.73554	0.0154932		0.435287	1.35218	0.202277		0.349351	1.27399	0.310583		0.28168	1.21561	0.314471		0.712512	1.63866	0.0250021		-0.231603	-1.17414	0.278563		1.3785	2.59998	0.000863563		0.570405	1.48494	0.301709		0.169619	1.12476	0.453907		0.862765	1.81852	0.190876		0.427479	1.34488
34731	1700046C09Rik	3.76839	2.49258		34731		1700046C09Rik	0.415462	1.33373	0.211707		0.0139466	1.00971	0.872659		0	-1	1		0.0341915	1.02398	0.740196		0	-1	1		-0.255796	-1.19399	0.331899		0.233149	1.1754	0.337818		0	-1	1		0	-1	1		0.273495	1.20873	0.342762		0.259548	1.1971
5744	1700047A11Rik	4.04558	2.24803		5744		1700047A11Rik	0	-1	1		-0.064487	-1.04571	0.54368		0	-1	1		0	-1	1		0.172632	1.12711	0.751847		0	-1	1		0	-1	1		0	-1	1		-0.0607713	-1.04302	0.612178		0.284946	1.21837	0.682473		0.349433	1.27406
7672	1700047A11Rik	3.8639	5.20693		7672		1700047A11Rik	0.00394044	1.00274	0.985991		-0.287958	-1.22091	0.506728		0.143458	1.10455	0.62151		0.683131	1.60562	0.557504		1.33834	2.5286	0.00646027		0.121712	1.08803	0.455006		0.209649	1.15641	0.245575		0.143458	1.10455	0.468888		0.349122	1.27378	0.283096		0.869048	1.82646	0.068109		1.15701	2.22994
38657	1700047E10Rik	85.2344	168.149		38657		1700047E10Rik	2.00175	4.00485	0.0190292		0.534417	1.44836	0.263187		0.942065	1.92128	0.317514		0.147605	1.10773	0.793941		0.701631	1.62634	0.163039		0.125677	1.09102	0.780714		1.00414	2.00574	0.0696652		2.44426	5.44246	0.022725		0.0167898	1.01171	0.975793		1.42867	2.69198	0.0616329		0.894252	1.85865
32922	1700047I16Rik	3.74514	12.3581		32922		1700047I16Rik	2.32652	5.01594	0.0395847		1.45274	2.73727	0.0825242		0.572757	1.48736	0.594404		0.7387	1.66867	0.318033		0.374902	1.29675	0.500421		0.828728	1.77612	0.168291		0.534786	1.44873	0.430969		1.05934	2.08397	0.214755		0.124631	1.09023	0.860572		1.25154	2.38095	0.111798		-0.201201	-1.14965
1146	1700047I17Rik1	38.768	14.2852		1146		1700047I17Rik1	-1.90625	-3.74834	0.000421272		-0.990481	-1.98685	0.0024541		-0.374644	-1.29652	0.171503		-1.16517	-2.2426	0.00499656		-1.56009	-2.94873	0.0384196		-0.999376	-1.99914	0.00101377		-1.19681	-2.29232	0.00225729		-2.76526	-6.79871	0.000678487		-1.13611	-2.19788	0.00434956		-1.88576	-3.69546	0.00339623		-0.895274	-1.85996
11948	1700047I17Rik1	2930.64	2833.52		11948		1700047I17Rik1	0.022588	1.01578	0.875033		-0.14096	-1.10264	0.291186		-0.0202866	-1.01416	0.918746		-0.137585	-1.10006	0.376925		-0.149007	-1.10881	0.431633		-0.310252	-1.23992	0.0627208		-0.0403237	-1.02834	0.848255		-1.22964	-2.34508	0.000669825		-0.288145	-1.22107	0.117391		-0.120688	-1.08725	0.436139		0.0202721	1.01415
36872	1700047I17Rik1	443.942	250.154		36872		1700047I17Rik1	-0.0189598	-1.01323	0.938752		-0.190915	-1.14149	0.551519		0.088905	1.06356	0.701743		-0.143675	-1.10472	0.455791		-0.227858	-1.17109	0.45109		-1.60155	-3.0347	0.000551419		0.538641	1.4526	0.161086		-4.21917	-18.625	0.0021196		1.18478	2.27329	0.0199979		-0.805555	-1.74782	0.16418		-0.61464	-1.53118
37184	1700047K16Rik	9.432	2.75417		37184		1700047K16Rik	-1.56976	-2.96856	0.112576		-0.473793	-1.38876	0.486123		-0.473648	-1.38862	0.696806		0.761769	1.69557	0.457063		0.149213	1.10896	0.809979		0.0442734	1.03116	0.942769		-0.583663	-1.49865	0.372324		-1.22241	-2.33335	0.17424		-0.81513	-1.75946	0.338487		-1.31714	-2.49172	0.196839		-0.843348	-1.79421
33301	1700048B10Rik	18.2234	23.2428		33301		1700048B10Rik	1.19043	2.28221	0.0747174		0.270266	1.20603	0.517126		0.374674	1.29655	0.643253		-0.540441	-1.45442	0.354212		0.276464	1.21122	0.530422		-0.598085	-1.51371	0.218293		0.494905	1.40923	0.418595		0.339461	1.26528	0.527183		-0.606973	-1.52306	0.2764		0.625168	1.54239	0.242335		0.354902	1.2789
25284	1700048C15Rik	5.8381	5.22533		25284		1700048C15Rik	0.10504	1.07552	0.922454		0.512491	1.42651	0.304335		0.222883	1.16706	0.697924		0.222883	1.16706	0.559278		-0.223337	-1.16743	0.608767		0.525493	1.43943	0.198557		0.222883	1.16706	0.464711		1.62122	3.07636	0.0109375		-0.0395283	-1.02778	0.932145		0.132538	1.09622	0.744636		-0.379953	-1.3013
32292	1700048G13Rik	3.73571	2.34679		32292		1700048G13Rik	-0.333406	-1.25998	0.481687		0.755685	1.68843	0.199038		0.21243	1.15864	0.605816		0.21243	1.15864	0.446747		0.300651	1.2317	0.410892		0.597611	1.51321	0.189243		0.21243	1.15864	0.343255		0.0879264	1.06284	0.744683		-0.120821	-1.08735	0.731744		0.310892	1.24047	0.646707		-0.444793	-1.36112
10868	1700049E17Rik	66.8311	70.263		10868		1700049E17Rik	1.47737	2.7844	0.022656		0.358748	1.28231	0.255368		1.10763	2.15491	0.116903		-0.0820146	-1.0585	0.820557		0.790566	1.72975	0.0471715		-0.805274	-1.74748	0.0331563		1.03722	2.05228	0.0275708		0.321064	1.24925	0.396951		-0.104977	-1.07548	0.771726		0.909694	1.87865	0.0861857		0.550947	1.46505
43500	1700049E17Rik	34.0053	41.6901		43500		1700049E17Rik	2.17831	4.52624	0.0165765		0.463074	1.37848	0.341967		0.952296	1.93495	0.334711		0.13705	1.09965	0.816007		0.847207	1.79901	0.107787		-0.18021	-1.13305	0.704781		1.93065	3.81226	0.0392293		0.632258	1.54999	0.319141		0.493597	1.40795	0.441255		1.60481	3.04157	0.084083		1.14174	2.20647
4424	1700049G17Rik	4.28633	2.36146		4424		1700049G17Rik	-0.621791	-1.53878	0.0649764		-0.000969744	-1.00067	0.997877		-0.208226	-1.15527	0.606385		-0.604375	-1.52032	0.152076		-0.286196	-1.21942	0.24374		0.191091	1.14163	0.504157		-0.557843	-1.47207	0.183244		-0.919818	-1.89188	0.152093		-0.79568	-1.7359	0.0324747		0.0305655	1.02141	0.97658		0.0315352	1.0221
36079	1700049J03Rik	2928.89	6031.48		36079		1700049J03Rik	2.0642	4.18202	0.0133884		1.13123	2.19045	0.0317415		0.32995	1.25697	0.681854		0.373298	1.29531	0.491846		-0.0357856	-1.02511	0.956397		0.661869	1.58213	0.206496		1.15783	2.23122	0.0329336		1.33578	2.52412	0.0539893		0.784129	1.72205	0.177952		1.66436	3.16973	0.0113744		0.53313	1.44706
4312	1700049K14Rik	4.34252	2.39589		4312		1700049K14Rik	-0.360668	-1.28402	0.269913		0.0191574	1.01337	0.939911		0.0493068	1.03477	0.737047		0.0493068	1.03477	0.67255		0.535194	1.44914	0.388687		0.692112	1.61565	0.069406		0.288817	1.22164	0.263614		0.625661	1.54292	0.178867		-0.711883	-1.63794	0.195786		0.291921	1.22427	0.332095		0.272764	1.20812
11310	1700049L16Rik	212.476	185.91		11310		1700049L16Rik	-0.45669	-1.37239	0.024401		-0.16113	-1.11816	0.247312		-0.175457	-1.12932	0.393901		-0.277515	-1.21211	0.108665		-0.198332	-1.14737	0.462518		-0.0404088	-1.02841	0.837018		-0.199328	-1.14816	0.307426		-0.676805	-1.5986	0.0658741		-0.403517	-1.32273	0.0651989		-0.617878	-1.53462	0.0262123		-0.456748	-1.37244
18110	1700051K22Rik	7.23815	5.24014		18110		1700051K22Rik	-0.696069	-1.62008	0.246632		0.173251	1.1276	0.535523		0.00363309	1.00252	0.994264		0.359141	1.28266	0.470935		-0.510525	-1.42457	0.177483		1.09486	2.13593	0.0100069		-0.577618	-1.49238	0.361163		-3.32862	-10.0465	0.0303622		-0.195306	-1.14497	0.593861		-0.298507	-1.22987	0.654097		-0.471759	-1.3868
3335	1700052I22Rik	14.5075	9.83216		3335		1700052I22Rik	0.172064	1.12667	0.666425		-0.236409	-1.17806	0.483718		-0.0229898	-1.01606	0.967381		-0.136926	-1.09956	0.719954		-0.328998	-1.25614	0.601352		-0.288656	-1.2215	0.355522		-0.0308312	-1.0216	0.916656		0.317316	1.24601	0.649614		-0.361974	-1.28518	0.439519		0.00361056	1.00251	0.993673		0.240019	1.18101
44259	1700052K11Rik	1172.2	1411.65		44259		1700052K11Rik	0.62469	1.54188	0.0581822		0.0591125	1.04182	0.774061		0.356668	1.28046	0.38229		-0.171363	-1.12612	0.525216		-0.124083	-1.08982	0.698551		-0.41703	-1.33518	0.118565		0.419386	1.33736	0.0983381		1.44931	2.73077	0.00429117		0.0193083	1.01347	0.940784		0.421628	1.33944	0.143617		0.362516	1.28567
33851	1700052N19Rik	319.088	292.963		33851		1700052N19Rik	-0.549341	-1.46342	0.00927339		-0.408796	-1.32758	0.00940107		0.0304406	1.02132	0.852614		-0.652829	-1.57225	0.00571741		-0.0913241	-1.06535	0.556629		-0.401817	-1.32117	0.0328344		-0.340369	-1.26608	0.0375305		-1.00382	-2.0053	0.00074751		-0.420817	-1.33869	0.0308548		-0.552532	-1.46666	0.0176065		-0.143736	-1.10476
6666	1700054F22Rik	22.3899	38.8941		6666		1700054F22Rik	2.75432	6.74735	0.00347427		0.355909	1.27979	0.386833		1.68316	3.2113	0.0588278		-0.180328	-1.13314	0.715959		1.15719	2.23023	0.0626592		0.570067	1.48459	0.127114		0.637174	1.55528	0.211185		0.799764	1.74082	0.107015		2.33368	5.04091	0.00579487		2.12537	4.36314	0.0505213		1.76946	3.40925
24142	1700054F22Rik	3.88209	2.38426		24142		1700054F22Rik	-0.985345	-1.97979	0.0154371		0.0525216	1.03708	0.900866		-0.0964161	-1.06911	0.650713		-0.0964161	-1.06911	0.533374		0.130723	1.09484	0.816921		0.312084	1.2415	0.205723		0.0113911	1.00793	0.978382		-0.2658	-1.2023	0.200022		-0.205753	-1.15329	0.273371		0.749059	1.6807	0.356946		0.696537	1.62061
40018	1700054H16Rik	11.1172	10.8719		40018		1700054H16Rik	0.144677	1.10548	0.582662		0.0541091	1.03822	0.822961		0.138687	1.1009	0.653594		1.1554	2.22747	0.00478979		-0.227245	-1.1706	0.578314		0.253138	1.1918	0.252242		0.187432	1.13874	0.533344		0.138687	1.1009	0.508274		0.283828	1.21742	0.645282		-0.211727	-1.15807	0.525961		-0.265836	-1.20233
36945	1700054M17Rik	3.82159	7.79039		36945		1700054M17Rik	1.47633	2.7824	0.0224318		0.325082	1.25274	0.379387		0.347601	1.27244	0.589265		1.23398	2.35215	0.037065		0.352842	1.27707	0.386972		0.193884	1.14384	0.591624		0.643308	1.56191	0.173295		-2.65359	-6.29232	0.00368318		-0.21953	-1.16435	0.627428		0.766612	1.70127	0.0740983		0.44153	1.35804
4608	1700054N08Rik	118.289	109.905		4608		1700054N08Rik	-0.476857	-1.39171	0.0401445		-0.210675	-1.15723	0.212831		0.0603189	1.0427	0.737781		-0.169546	-1.1247	0.326416		-0.282317	-1.21615	0.147057		0.254593	1.193	0.089531		-0.636207	-1.55424	0.0676111		0.910914	1.88024	0.00154658		-0.335511	-1.26182	0.0845111		-0.335454	-1.26177	0.0718924		-0.124778	-1.09034
5575	1700054N08Rik	567.758	449.594		5575		1700054N08Rik	-0.73541	-1.66487	0.0329816		-0.456843	-1.37253	0.0748241		-0.300099	-1.23123	0.441122		0.096347	1.06906	0.701274		-0.116947	-1.08444	0.671855		-0.108028	-1.07775	0.613873		-0.938408	-1.91641	0.0222746		-0.981268	-1.9742	0.0171041		0.0910369	1.06514	0.805764		-0.751597	-1.68366	0.0254991		-0.294754	-1.22668
31376	1700054O13Rik	24.4122	16.8789		31376		1700054O13Rik	-0.119435	-1.08631	0.837976		0.0956095	1.06852	0.847622		0.380618	1.3019	0.669118		-0.517957	-1.43193	0.517618		0.0879702	1.06287	0.877803		0.172646	1.12712	0.714938		-0.225284	-1.16901	0.625942		-0.218639	-1.16364	0.736726		-0.363457	-1.28651	0.531466		-0.228459	-1.17158	0.66373		-0.324069	-1.25186
11208	1700054O19Rik	3.954	2.21094		11208		1700054O19Rik	1.80233	3.48783	0.00125887		-0.168534	-1.12392	0.784469		-0.0411303	-1.02892	0.765417		0.342373	1.26784	0.265652		-0.0798127	-1.05688	0.703706		-0.135933	-1.0988	0.311448		-0.0411303	-1.02892	0.649851		0.201154	1.14962	0.330626		0.522812	1.43675	0.0094939		0.690015	1.6133	0.0449488		0.858549	1.81321
31989	1700055M20Rik	109.246	122.884		31989		1700055M20Rik	0.741149	1.67151	0.149227		0.410275	1.32894	0.274008		0.558174	1.4724	0.429025		0.191977	1.14233	0.663153		0.280658	1.21475	0.434658		0.0231143	1.01615	0.946491		0.517763	1.43173	0.228717		0.610585	1.52688	0.213042		0.316551	1.24535	0.488448		0.654551	1.57413	0.12494		0.244276	1.1845
13821	1700055N04Rik	225.605	308.502		13821		1700055N04Rik	1.13592	2.19759	0.0240242		0.15655	1.11462	0.556856		0.289089	1.22187	0.524256		0.521143	1.43509	0.197628		0.529568	1.4435	0.111489		-0.679868	-1.60199	0.0269111		0.638472	1.55668	0.069461		-1.88328	-3.68912	0.00319336		0.134501	1.09771	0.651798		0.498154	1.41241	0.298215		0.341604	1.26717
43457	1700055N04Rik	4.65171	3.26809		43457		1700055N04Rik	-0.489904	-1.40435	0.206429		0.350846	1.27531	0.25424		0	-1	1		-0.0107544	-1.00748	0.914391		0.0842975	1.06017	0.530416		-0.507631	-1.42171	0.105992		0	-1	1		-2.57516	-5.95937	0.000246221		1.3196	2.49597	0.0299858		-0.519227	-1.43319	0.193584		-0.870072	-1.82775
40105	1700056E22Rik	729.664	1107.12		40105		1700056E22Rik	1.74476	3.3514	0.00182629		0.45916	1.37474	0.0622854		1.13966	2.2033	0.0462159		0.603619	1.51952	0.0674324		0.740991	1.67132	0.041705		0.0798991	1.05694	0.718184		1.16154	2.23697	0.00274167		1.26077	2.39623	0.00573964		0.695466	1.61941	0.0428878		1.45974	2.75059	0.0359572		1.00058	2.0008
14644	1700056I18Rik	3.95222	5.13125		14644		1700056I18Rik	0.346411	1.27139	0.216008		0.134713	1.09787	0.607443		0.39919	1.31877	0.329142		0.39919	1.31877	0.163225		0.573666	1.4883	0.254833		-0.144737	-1.10553	0.747794		0.39919	1.31877	0.0879078		0.22847	1.17159	0.42495		-0.708669	-1.6343	0.0892211		0.262307	1.1994	0.279606		0.127595	1.09247
16252	1700056N10Rik	285.868	199.325		16252		1700056N10Rik	-1.85471	-3.61679	0.00138783		-0.981643	-1.97471	0.00386898		-0.559841	-1.47411	0.175259		-0.138103	-1.10046	0.559836		-0.214384	-1.16021	0.546491		-0.37432	-1.29623	0.089255		-0.507179	-1.42127	0.171038		0.175606	1.12944	0.514203		-0.791494	-1.73087	0.0395869		-1.33506	-2.52286	0.00542215		-0.353415	-1.27758
37045	1700057G04Rik	8.3776	8.34168		37045		1700057G04Rik	-0.095129	-1.06816	0.80339		0.498596	1.41284	0.0247814		-0.154869	-1.11332	0.611803		0.572581	1.48718	0.248247		0.468905	1.38406	0.0561498		0.198243	1.1473	0.456492		-1.06929	-2.0984	0.0558969		0.0216027	1.01509	0.92638		0.167808	1.12335	0.490871		0.218837	1.16379	0.651094		-0.279759	-1.21399
17204	1700057H21Rik	25.7274	45.2244		17204		1700057H21Rik	2.33564	5.04776	0.000189497		0.47402	1.38897	0.0309795		2.09027	4.25829	0.00257871		1.48976	2.80842	0.00472756		1.29775	2.45845	0.0113651		0.397544	1.31726	0.0944842		0.61857	1.53535	0.059225		-0.185229	-1.137	0.63992		0.294157	1.22617	0.159252		1.69349	3.23438	0.0110636		1.21947	2.32861
42737	1700057K13Rik	4.18335	2.80406		42737		1700057K13Rik	0.0348804	1.02447	0.736504		0.112998	1.08147	0.352323		0.0348804	1.02447	0.791191		0.0348804	1.02447	0.747895		-0.188736	-1.13976	0.439648		0.0348804	1.02447	0.700546		1.15287	2.22356	0.297469		0.342832	1.26824	0.190766		0.527973	1.4419	0.0272775		0.00894789	1.00622	0.944116		-0.104051	-1.07479
23638	1700058C13Rik	3.75463	4.09797		23638		1700058C13Rik	0.361606	1.28486	0.176894		0.626476	1.54379	0.073101		0.223784	1.16779	0.5027		-0.335714	-1.262	0.330692		-0.0437022	-1.03076	0.847821		0.508525	1.42259	0.465383		0.0202109	1.01411	0.937265		0.0194861	1.0136	0.939278		-0.346496	-1.27147	0.167487		0.0337099	1.02364	0.89543		-0.592766	-1.50814
7816	1700058G18Rik	4.24927	10.3241		7816		1700058G18Rik	0.9123	1.88204	0.31193		0.735992	1.66554	0.310524		0.198772	1.14772	0.850052		1.36488	2.57555	0.30577		0.33502	1.26139	0.563905		0.15907	1.11657	0.854485		0.273669	1.20888	0.634948		0.504432	1.41856	0.595102		1.22618	2.33946	0.148756		1.39706	2.63364	0.119939		0.661067	1.58125
5841	1700060H10Rik	333.669	247.424		5841		1700060H10Rik	-0.0926912	-1.06636	0.610074		0.277106	1.21176	0.389959		0.561787	1.4761	0.039748		-0.0786103	-1.056	0.812209		0.317255	1.24596	0.236288		0.204373	1.15219	0.220539		0.677272	1.59911	0.0112906		-1.29036	-2.44589	0.000667195		0.328892	1.25605	0.0705115		-0.192282	-1.14257	0.668597		-0.469388	-1.38452
19902	1700061G19Rik	9.7178	5.95196		19902		1700061G19Rik	0.262529	1.19958	0.66457		-1.07079	-2.10059	0.0140504		-0.335706	-1.262	0.417929		-1.18348	-2.27123	0.0766371		-1.02756	-2.03857	0.00443824		-0.796878	-1.73734	0.1738		-0.431406	-1.34855	0.191392		0.258635	1.19635	0.599186		-0.0468448	-1.033	0.933363		0.150675	1.11009	0.633078		1.22147	2.33184
41362	1700061G19Rik	121.338	134.991		41362		1700061G19Rik	0.282301	1.21613	0.501275		-0.129036	-1.09356	0.62679		-0.205515	-1.1531	0.665512		-0.0391815	-1.02753	0.917029		0.239194	1.18033	0.413359		-0.422767	-1.3405	0.190765		0.0707098	1.05023	0.828036		-0.128642	-1.09326	0.764854		0.463896	1.37926	0.192147		-0.0171072	-1.01193	0.953036		0.111928	1.08067
15819	1700061I17Rik	12.7175	6.16845		15819		1700061I17Rik	-0.76206	-1.69591	0.168885		0.554759	1.46892	0.267664		-0.374765	-1.29663	0.557368		-0.276092	-1.21091	0.514298		-0.233664	-1.17582	0.498133		-0.378158	-1.29968	0.515498		-0.296379	-1.22806	0.548303		-0.725856	-1.65388	0.178252		-0.412074	-1.3306	0.348731		-0.483754	-1.39838	0.207078		-1.03851	-2.05411
42733	1700061I17Rik	6.16022	2.8702		42733		1700061I17Rik	0.511884	1.42591	0.516675		-0.0106341	-1.0074	0.974496		-0.442377	-1.35884	0.494809		0.691026	1.61443	0.250631		0.154992	1.11342	0.834607		-0.488982	-1.40345	0.319987		0.770877	1.70631	0.516624		-4.70597	-26.0999	0.00057464		-1.69716	-3.24263	0.0185599		-0.548001	-1.46206	0.148825		-0.537367	-1.45132
26826	1700061J05Rik	43.6099	25.4321		26826		1700061J05Rik	-1.55887	-2.94623	0.109501		0.316197	1.24504	0.564558		0.57979	1.49463	0.589314		-0.597009	-1.51258	0.404929		0.605397	1.5214	0.463961		-0.0990041	-1.07103	0.863147		-0.0239646	-1.01675	0.965637		0.178705	1.13187	0.801511		-0.0673621	-1.0478	0.924834		-0.283207	-1.2169	0.614162		-0.599403	-1.51509
37416	1700063A18Rik	4.62828	2.89135		37416		1700063A18Rik	-0.199073	-1.14796	0.648804		-0.0857792	-1.06126	0.795132		-0.0535425	-1.03781	0.933062		1.05296	2.07478	0.118183		0.195518	1.14514	0.741075		0.19081	1.1414	0.660091		1.3727	2.58954	0.358132		0.852418	1.80552	0.29351		-0.200323	-1.14896	0.644064		-0.268045	-1.20417	0.702936		-0.182266	-1.13466
10825	1700063H04Rik	134.173	165.27		10825		1700063H04Rik	0.442684	1.35913	0.35162		0.418124	1.33619	0.254261		0.533355	1.44729	0.445575		-0.399847	-1.31937	0.382826		-0.0158386	-1.01104	0.96556		-0.619059	-1.53587	0.116468		1.08823	2.12613	0.026392		1.45671	2.74482	0.023967		0.221037	1.16557	0.614515		0.549536	1.46361	0.177646		0.131411	1.09536
10159	1700063I17Rik	8.75812	23.081		10159		1700063I17Rik	1.23085	2.34706	0.123973		0.515329	1.42932	0.343759		0.360818	1.28415	0.715069		0.923244	1.89637	0.23749		0.462249	1.37769	0.374839		0.555748	1.46993	0.502972		0.800652	1.74189	0.164837		1.07	2.09943	0.230634		0.555926	1.47011	0.405171		1.17859	2.26356	0.132773		0.663262	1.58366
32155	1700063K16Rik	3.8034	4.209		32155		1700063K16Rik	-0.137913	-1.10031	0.43236		-0.609497	-1.52573	0.198675		0.0487288	1.03435	0.738869		0.0487288	1.03435	0.675206		0.443921	1.3603	0.211457		-0.130973	-1.09503	0.503907		0.210677	1.15723	0.437946		0.0487288	1.03435	0.643247		-0.0353763	-1.02482	0.796115		0.100835	1.07239	0.502493		0.710332	1.63618
7720	1700065D16Rik	4.14483	4.28963		7720		1700065D16Rik	-0.415272	-1.33355	0.461137		-0.0976365	-1.07002	0.820242		0.257744	1.19561	0.568346		0.204664	1.15242	0.499196		0.223759	1.16777	0.378153		0.257744	1.19561	0.293572		0.65534	1.57499	0.174575		0.257744	1.19561	0.398534		0.211891	1.15821	0.48467		0.201673	1.15003	0.425368		0.29931	1.23056
24868	1700065D16Rik	46.6997	36.4672		24868		1700065D16Rik	-0.103235	-1.07418	0.789382		-0.387054	-1.30772	0.449876		-0.373784	-1.29575	0.536981		1.10914	2.15716	0.0562421		0.0130873	1.00911	0.98523		0.519093	1.43305	0.147365		-1.16064	-2.23557	0.0354681		0.182644	1.13496	0.641694		0.938919	1.91709	0.155913		-0.220877	-1.16544	0.499802		0.166177	1.12208
39856	1700065D16Rik	5.36923	2.60996		39856		1700065D16Rik	0.073313	1.05213	0.923498		0.016132	1.01124	0.97686		-0.357649	-1.28134	0.538624		-1.39776	-2.63493	0.0429193		-0.0532653	-1.03761	0.913117		-0.566292	-1.48071	0.202104		-0.466362	-1.38162	0.169728		-0.955975	-1.93989	0.0691118		-0.479998	-1.39474	0.26619		-0.0500794	-1.03532	0.904424		-0.0662114	-1.04696
9702	1700065I16Rik	21.7486	28.9011		9702		1700065I16Rik	1.3791	2.60106	0.0694737		0.437379	1.35414	0.387176		1.17193	2.25314	0.257893		0.370547	1.29284	0.545458		0.277554	1.21214	0.574869		0.106578	1.07667	0.830653		0.710245	1.63608	0.180779		0.717007	1.64377	0.279221		0.845353	1.7967	0.198773		0.977581	1.96916	0.0851654		0.540202	1.45418
28962	1700065I17Rik	6.50126	5.81061		28962		1700065I17Rik	-0.386254	-1.307	0.073087		0.0754633	1.0537	0.799072		0.0215774	1.01507	0.926559		-0.273253	-1.20853	0.324459		-0.285026	-1.21843	0.606155		-0.187506	-1.13879	0.677574		0.292946	1.22514	0.155375		-0.579981	-1.49483	0.0286625		-0.0682296	-1.04843	0.700471		-0.895755	-1.86058	0.283403		-0.971218	-1.9605
28614	1700065O13Rik	221.227	237.034		28614		1700065O13Rik	-1.70933	-3.27009	0.00110627		-0.330078	-1.25708	0.0579039		-0.679762	-1.60188	0.0314676		-1.38011	-2.60288	0.000546075		-0.719428	-1.64653	0.0050321		-0.179412	-1.13242	0.640552		-1.62528	-3.08503	0.00996251		-0.905773	-1.87355	0.00897928		-0.617336	-1.53404	0.102369		-0.728231	-1.65661	0.055888		-0.398154	-1.31782
21764	1700065O20Rik	3.82274	2.31586		21764		1700065O20Rik	0.050838	1.03587	0.653579		0.239718	1.18076	0.53217		0.050838	1.03587	0.732346		0.050838	1.03587	0.665655		-0.295876	-1.22763	0.394725		0.050838	1.03587	0.602606		0.050838	1.03587	0.593562		0.050838	1.03587	0.633884		0.00192975	1.00134	0.988112		-0.370025	-1.29238	0.376242		-0.609743	-1.52599
10479	1700066C05Rik	1041.07	1695.16		10479		1700066C05Rik	2.17222	4.50716	0.00430983		0.419615	1.33757	0.216772		0.983296	1.97698	0.167525		0.213062	1.15915	0.603677		0.722841	1.65043	0.0870844		-0.737314	-1.66707	0.0546564		1.48172	2.79282	0.0104527		6.32615	80.2342	6.98486e-05		-0.256248	-1.19437	0.550687		1.7508	3.36545	0.0256569		1.33118	2.51609
33180	1700066D14Rik	3.83095	2.53606		33180		1700066D14Rik	0.247723	1.18733	0.438739		0.307234	1.23733	0.266628		0.247723	1.18733	0.602062		0.247723	1.18733	0.438902		-0.12229	-1.08846	0.756991		0.247723	1.18733	0.333526		0.247723	1.18733	0.334725		0.247723	1.18733	0.438633		-0.345058	-1.2702	0.504045		-0.0250906	-1.01754	0.941387		-0.332325	-1.25904
18808	1700066J03Rik	21.0308	15.1727		18808		1700066J03Rik	0.104821	1.07536	0.754897		-0.0487636	-1.03438	0.856326		0.793521	1.7333	0.178931		-0.135674	-1.09861	0.695686		-0.900352	-1.86652	0.111221		0.0176	1.01227	0.968303		-0.190051	-1.1408	0.659301		0.589868	1.50511	0.125546		-0.452341	-1.36826	0.298279		-0.155886	-1.11411	0.587651		-0.107122	-1.07708
27931	1700066J24Rik	310.035	1232.89		27931		1700066J24Rik	4.352	20.4213	0.00126299		1.33905	2.52984	0.0391235		2.72199	6.59781	0.0432941		1.4635	2.75777	0.0575339		1.79799	3.47734	0.0228495		1.74789	3.35867	0.0107955		1.50055	2.8295	0.059878		1.68158	3.20779	0.034303		2.53389	5.79132	0.00886006		3.53253	11.5717	0.0192765		2.19348	4.57407
16837	1700066M21Rik	104.725	69.4552		16837		1700066M21Rik	-0.764905	-1.69926	0.00359395		-0.196557	-1.14596	0.233687		0.453531	1.36939	0.0655809		-0.436211	-1.35305	0.0608002		-0.101232	-1.07269	0.715598		-0.253588	-1.19217	0.0626961		-1.20907	-2.31189	0.0106739		-1.1848	-2.27332	0.00239851		-0.0804931	-1.05738	0.577451		-0.744743	-1.67568	0.120758		-0.548186	-1.46225
3489	1700066O22Rik	4.35715	2.38355		3489		1700066O22Rik	-0.274635	-1.20969	0.765714		-1.1348	-2.19588	0.165242		-0.727132	-1.65535	0.592367		-1.29705	-2.45725	0.215549		-0.83515	-1.78404	0.38736		-1.68871	-3.22367	0.058141		-0.847097	-1.79888	0.281364		-0.727132	-1.65535	0.423391		-1.32295	-2.50177	0.170341		-0.654528	-1.5741	0.501987		0.480272	1.39501
26711	1700067C01Rik	29.7912	51.5637		26711		1700067C01Rik	1.37132	2.58707	0.00655275		0.410785	1.32941	0.1404		1.37166	2.58769	0.041624		0.410283	1.32895	0.296024		0.574427	1.48909	0.0522312		-0.0330433	-1.02317	0.894694		0.410198	1.32887	0.275392		0.548597	1.46266	0.177941		0.388559	1.30909	0.225498		1.03829	2.05379	0.0188548		0.627504	1.54489
34052	1700067C01Rik	56.1628	81.6223		34052		1700067C01Rik	0.945796	1.92625	0.10957		0.449792	1.36584	0.278554		1.26248	2.39908	0.16593		-0.0127975	-1.00891	0.979126		0.521879	1.43582	0.225456		-0.416736	-1.3349	0.322641		0.183721	1.13581	0.752649		0.570238	1.48477	0.337979		0.179555	1.13253	0.727506		1.11799	2.17044	0.0313199		0.668196	1.58908
42596	1700067C01Rik	25.9682	41.7435		42596		1700067C01Rik	0.57867	1.49347	0.167034		0.316734	1.24551	0.300678		0.416621	1.3348	0.31394		0.198985	1.14789	0.773022		0.0182807	1.01275	0.971094		0.347207	1.2721	0.26665		0.668181	1.58907	0.134414		0.65752	1.57737	0.0486291		0.130493	1.09467	0.622871		0.551501	1.46561	0.075853		0.234767	1.17672
330	1700067K01Rik	18.5926	35.7415		330		1700067K01Rik	1.07604	2.10824	0.141704		0.728114	1.65647	0.169213		0.631938	1.54964	0.516889		0.518087	1.43205	0.418829		0.435865	1.35272	0.384508		0.0996229	1.07149	0.843798		1.01196	2.01665	0.0812088		1.71058	3.27292	0.0420314		0.580277	1.49514	0.382063		0.939128	1.91737	0.109006		0.211015	1.1575
11295	1700067P10Rik	63.5371	76.3958		11295		1700067P10Rik	1.23773	2.35827	0.159377		0.62467	1.54186	0.317818		0.348687	1.2734	0.767394		0.424184	1.34181	0.585354		0.984717	1.97893	0.142404		0.0346237	1.02429	0.954965		1.48948	2.80789	0.0547419		1.23523	2.35418	0.169398		-0.212625	-1.15879	0.790715		1.53568	2.89925	0.0583654		0.91101	1.88036
12285	1700069L09	135.493	127.075		12285		1700069L09	-0.169249	-1.12447	0.539742		0.100662	1.07227	0.714291		0.100134	1.07187	0.79058		-0.449868	-1.36592	0.128876		-0.040154	-1.02822	0.858697		-0.00305004	-1.00212	0.98945		-0.423315	-1.34101	0.168242		-0.311238	-1.24077	0.386721		0.568852	1.48334	0.0766578		-0.0863984	-1.06172	0.750762		-0.18706	-1.13844
13925	1700069L16Rik	52.1609	105.108		13925		1700069L16Rik	2.28565	4.87585	0.0180874		0.82437	1.77076	0.119351		1.15595	2.22831	0.260563		1.15795	2.23141	0.104796		0.886417	1.84858	0.10858		0.167171	1.12285	0.745066		1.55215	2.93254	0.0224166		1.31519	2.48835	0.185936		1.27554	2.42089	0.0784624		1.69972	3.24838	0.0478248		0.875352	1.83446
35489	1700069P05Rik	3.84659	2.57189		35489		1700069P05Rik	0	-1	1		0	-1	1		0	-1	1		0	-1	1		0	-1	1		0	-1	1		0	-1	1		0	-1	1		0	-1	1		0	-1	1		0	-1
31388	1700072E05Rik	3.79743	3.30007		31388		1700072E05Rik	-0.0882702	-1.06309	0.785783		0.34215	1.26764	0.304671		0.02234	1.01561	0.854633		0.0494623	1.03488	0.641562		0.442746	1.35919	0.190345		-0.427897	-1.34527	0.517877		-0.392975	-1.3131	0.34346		0.02234	1.01561	0.804716		-0.332846	-1.2595	0.247686		0.703096	1.628	0.241432		0.360946	1.28427
11846	1700072F12Rik	5.75326	10.9074		11846		1700072F12Rik	0.383025	1.30407	0.288995		0.771929	1.70755	0.128225		0.410183	1.32885	0.442842		0.211563	1.15794	0.644662		0.135103	1.09817	0.689615		0.793585	1.73338	0.394933		-0.213362	-1.15939	0.572688		-0.502574	-1.41674	0.493111		-0.284328	-1.21784	0.416286		0.723305	1.65096	0.264162		-0.0486243	-1.03428
27755	1700072H12Rik	26.1596	28.716		27755		1700072H12Rik	0.987865	1.98325	0.00300468		0.338646	1.26457	0.0641998		2.02977	4.08339	0.00289409		0.914309	1.88467	0.0144228		0.388262	1.30882	0.106217		-0.0815482	-1.05815	0.57096		0.530883	1.44481	0.0509819		1.47956	2.78864	0.000773367		0.241809	1.18247	0.207743		0.637345	1.55546	0.00970925		0.298699	1.23003
6933	1700073E17Rik	29702.5	28066.9		6933		1700073E17Rik	-0.266936	-1.20325	0.0722865		-0.50989	-1.42394	0.00404729		-0.34767	-1.2725	0.0945218		-0.468242	-1.38342	0.0396525		-0.0240649	-1.01682	0.899352		-0.501235	-1.41542	0.0116468		-0.198308	-1.14735	0.103269		-0.454506	-1.37031	0.0559877		-0.439342	-1.35599	0.0211038		-0.310403	-1.24005	0.0996074		0.199487	1.14829
37944	1700073E17Rik	4.03843	8.24133		37944		1700073E17Rik	0.371813	1.29398	0.362187		0.237577	1.17901	0.675478		0.406455	1.32542	0.504895		0.410891	1.32951	0.32919		-0.0495147	-1.03492	0.906948		0.295159	1.22702	0.377256		0.116936	1.08443	0.774745		0.406455	1.32542	0.324657		0.0249318	1.01743	0.960687		0.718275	1.64521	0.218746		0.480698	1.39542
16477	1700074P13Rik	3.67501	2.92436		16477		1700074P13Rik	0	-1	1		-0.523084	-1.43702	0.307315		0	-1	1		0.445445	1.36173	0.208992		-0.175203	-1.12912	0.267265		0	-1	1		0	-1	1		0	-1	1		-0.466963	-1.3822	0.20569		0.151484	1.11071	0.503007		0.674567	1.59612
15639	1700080E11Rik	3.87026	10.2378		15639		1700080E11Rik	0.556324	1.47052	0.296965		0.443881	1.36026	0.329074		0.658826	1.5788	0.40932		0.743825	1.67461	0.181537		0.705161	1.63033	0.176928		0.861644	1.81711	0.071532		0.865134	1.82151	0.088595		0.359114	1.28264	0.513142		0.632342	1.55008	0.236335		0.552144	1.46626	0.271215		0.108263	1.07793
45087	1700080E11Rik	9.35796	14.7462		45087		1700080E11Rik	-0.206254	-1.15369	0.728338		0.510692	1.42473	0.109342		-1.25692	-2.38985	0.0360134		0.538719	1.45268	0.35631		-0.0309405	-1.02168	0.907237		-0.93164	-1.90744	0.180334		-0.183184	-1.13539	0.591784		1.25451	2.38586	0.006208		0.144262	1.10517	0.572853		0.196605	1.146	0.429996		-0.314086	-1.24322
2814	1700080F18Rik	4.40523	2.52844		2814		1700080F18Rik	-1.66428	-3.16956	0.372684		-1.43684	-2.70727	0.296146		-1.41964	-2.67518	0.59139		-1.56864	-2.96626	0.373481		-1.6892	-3.22477	0.217794		-1.55493	-2.93819	0.269632		-1.64678	-3.13135	0.252246		-1.41964	-2.67518	0.421849		-1.80395	-3.49175	0.312155		-2.20938	-4.62477	0.138089		-0.772546	-1.70828
5202	1700080G18Rik	142.5	86.8438		5202		1700080G18Rik	-0.614789	-1.53133	0.100161		-0.30251	-1.23329	0.415976		-0.0393577	-1.02766	0.924955		0.340172	1.26591	0.303484		0.468182	1.38337	0.100904		0.0535413	1.03781	0.816582		-0.441282	-1.35781	0.163352		-0.243238	-1.18365	0.422861		0.683283	1.60579	0.158449		-0.916452	-1.88747	0.0918406		-0.613942	-1.53044
14796	1700080O16Rik	3.75273	6.19387		14796		1700080O16Rik	0.493743	1.40809	0.548983		0.339753	1.26554	0.513535		0.0664465	1.04713	0.931452		-1.0614	-2.08696	0.223559		-0.239579	-1.18065	0.64661		0.554571	1.46873	0.227232		0.138993	1.10114	0.793228		0.0664465	1.04713	0.896267		0.734918	1.6643	0.422055		1.23286	2.35032	0.087954		0.893106	1.85717
9071	1700081D17Rik	3.84844	3.69339		9071		1700081D17Rik	0.429765	1.34701	0.176401		0.60602	1.52205	0.036463		0.159258	1.11671	0.616283		-0.293432	-1.22555	0.765123		-0.140122	-1.102	0.753272		0.558075	1.4723	0.206462		0.686426	1.60929	0.206025		0.463882	1.37925	0.169379		-0.0278936	-1.01952	0.910786		0.848341	1.80043	0.14452		0.242321	1.18289
10702	1700081D17Rik	4.06753	2.25569		10702		1700081D17Rik	0.71093	1.63686	0.20053		0.31813	1.24671	0.452564		-0.00272034	-1.00189	0.981084		-0.322764	-1.25072	0.222452		-0.171541	-1.12626	0.3979		0.1628	1.11946	0.371129		-0.00272034	-1.00189	0.973235		-0.152538	-1.11152	0.292647		-0.0844875	-1.06031	0.506223		0.386939	1.30762	0.23486		0.0688086	1.04885
9554	1700081L11Rik	16.4832	21.2287		9554		1700081L11Rik	1.17462	2.25733	0.0140902		0.53953	1.4535	0.420902		0.384915	1.30578	0.0708837		1.68814	3.22241	0.00664265		0.784006	1.72191	0.0885716		0.466749	1.38199	0.517228		-0.591237	-1.50654	0.295447		0.381895	1.30305	0.0315627		0.816401	1.76101	0.0448551		1.1809	2.26718	0.0730898		0.64137	1.55981
15183	1700081L11Rik	43.9737	39.2044		15183		1700081L11Rik	-0.594068	-1.5095	0.0751665		0.443886	1.36026	0.126916		0.585798	1.50087	0.183156		0.0226301	1.01581	0.949793		-0.255409	-1.19367	0.440944		1.44265	2.7182	0.0315611		0.11923	1.08616	0.607603		-1.99284	-3.9802	0.00100735		0.0330963	1.02321	0.923794		-0.249688	-1.18895	0.56917		-0.693573	-1.61728
19358	1700081L11Rik	717.374	555.788		19358		1700081L11Rik	-0.622449	-1.53949	0.0845669		-0.620031	-1.53691	0.0440188		-0.0443259	-1.0312	0.915323		0.149603	1.10926	0.608469		0.0731525	1.05201	0.775529		0.0994482	1.07136	0.739328		-0.139226	-1.10131	0.692923		1.67404	3.19106	0.00301183		-0.597189	-1.51277	0.0917922		-0.47173	-1.38677	0.0871301		0.148301	1.10826
28223	1700081L11Rik	902.683	486.456		28223		1700081L11Rik	-1.13641	-2.19834	0.00427076		-0.311798	-1.24125	0.128364		-0.867444	-1.82443	0.0575086		-0.342966	-1.26836	0.197514		-0.0513777	-1.03625	0.841671		-0.370093	-1.29244	0.174859		-1.50645	-2.8411	0.00128585		0.0397161	1.02791	0.855741		0.377983	1.29952	0.3266		-0.878731	-1.83876	0.0558535		-0.566932	-1.48137
17531	1700082M22Rik	3.55274	2.10089		17531		1700082M22Rik	0.0275762	1.0193	0.936955		-0.0771993	-1.05497	0.709582		0.180957	1.13364	0.611		1.20931	2.31227	0.153649		-0.480393	-1.39512	0.0685175		-0.39293	-1.31306	0.424424		-0.0655955	-1.04652	0.824932		0.180957	1.13364	0.452591		0.586608	1.50171	0.373686		-0.37153	-1.29372	0.401643		-0.294331	-1.22632
20916	1700083H02Rik	68.8014	152.608		20916		1700083H02Rik	3.24058	9.45176	0.000678361		0.689359	1.61257	0.0539806		0.446638	1.36286	0.432133		0.554226	1.46838	0.204232		0.886539	1.84874	0.162428		0.134497	1.09771	0.680379		1.04452	2.06267	0.0974813		1.19482	2.28917	0.0412509		1.26631	2.40545	0.0315737		1.8851	3.69378	0.0242266		1.19574	2.29062
8215	1700084C06Rik	7.54589	22.9262		8215		1700084C06Rik	1.99633	3.98985	0.00872865		1.00589	2.00819	0.0397779		1.07163	2.1018	0.187401		0.53259	1.44652	0.329512		0.264516	1.20123	0.556094		1.2202	2.32979	0.0269473		1.19083	2.28284	0.0683056		0.827755	1.77492	0.204566		1.24265	2.36633	0.0446752		1.60429	3.04045	0.00831684		0.598393	1.51403
14311	1700084E18Rik	105.049	122.376		14311		1700084E18Rik	0.667843	1.5887	0.135754		0.415424	1.33369	0.204482		0.620208	1.5371	0.330435		0.510031	1.42408	0.23409		0.875168	1.83422	0.0382133		0.348761	1.27347	0.282602		0.63287	1.55065	0.0820829		0.95589	1.93978	0.0585767		0.70899	1.63466	0.116198		0.751494	1.68353	0.0763568		0.336069	1.26231
37568	1700084E18Rik	39.6488	53.9068		37568		1700084E18Rik	0.696018	1.62003	0.134182		0.506402	1.4205	0.155687		1.02537	2.03548	0.156432		0.321984	1.25005	0.445417		0.74179	1.67225	0.0620962		0.0105427	1.00733	0.973157		0.58679	1.5019	0.264111		1.36635	2.57818	0.0253705		0.165534	1.12158	0.708934		0.788525	1.72731	0.0864981		0.282123	1.21598
38842	1700084J12Rik	536.416	544.646		38842		1700084J12Rik	0.0587822	1.04159	0.692565		0.102874	1.07391	0.436652		-0.297773	-1.22925	0.218002		-0.479405	-1.39417	0.0539686		-0.249548	-1.18883	0.262419		0.104529	1.07514	0.507284		-0.225642	-1.1693	0.236429		0.0201686	1.01408	0.887315		-0.239087	-1.18025	0.222366		-0.169533	-1.12469	0.448559		-0.272407	-1.20782
32832	1700084M14Rik	113.504	389.573		32832		1700084M14Rik	2.84097	7.165	0.0186437		1.55593	2.94024	0.0575725		2.54537	5.83758	0.105075		1.55126	2.93073	0.102095		1.71153	3.27508	0.0698241		0.340656	1.26633	0.590704		1.02537	2.03548	0.152497		1.58082	2.9914	0.150883		2.25095	4.75997	0.0334886		2.36977	5.16859	0.0199581		0.813837	1.75788
42467	1700084P21Rik	4.31444	2.95549		42467		1700084P21Rik	-0.381411	-1.30262	0.215162		0	-1	1		0	-1	1		0.193434	1.14348	0.278529		0	-1	1		-0.0581356	-1.04112	0.566651		0.83381	1.78239	0.416633		0	-1	1		-0.11121	-1.08013	0.423894		-0.136646	-1.09935	0.443719		-0.136646	-1.09935
13983	1700085A12Rik	4.26104	3.02233		13983		1700085A12Rik	-0.150922	-1.11028	0.513819		0.31341	1.24264	0.439003		-0.150922	-1.11028	0.656515		-0.734588	-1.66392	0.0749658		-0.580776	-1.49565	0.0767345		-0.920442	-1.8927	0.174111		-0.155929	-1.11414	0.826026		-0.150922	-1.11028	0.510609		-0.386112	-1.30687	0.285172		-0.0124529	-1.00867	0.953072		-0.325863	-1.25341
20534	1700085B03Rik	3.35682	2.01379		20534		1700085B03Rik	0.498395	1.41264	0.160358		0.924908	1.89856	0.00384376		0.116794	1.08432	0.634611		0.116794	1.08432	0.503717		0.009867	1.00686	0.958354		0.116794	1.08432	0.409952		0.116794	1.08432	0.40628		0.829548	1.77713	0.162075		0.125786	1.0911	0.712285		0.156609	1.11466	0.355862		-0.768299	-1.70326
27640	1700086D15Rik	3.77263	2.3874		27640		1700086D15Rik	-0.106157	-1.07636	0.612216		0.265345	1.20192	0.389021		0.0996597	1.07152	0.647647		0.943426	1.92309	0.163877		0.396408	1.31623	0.193422		0.909324	1.87816	0.162915		-0.150238	-1.10975	0.574344		0.0996597	1.07152	0.508895		-0.286876	-1.22	0.370651		-0.0786183	-1.05601	0.723624		-0.343964	-1.26924
24963	1700086L19Rik	103.05	152.661		24963		1700086L19Rik	1.93332	3.81934	0.00700358		0.48769	1.4022	0.120369		0.692521	1.61611	0.241744		0.225666	1.16932	0.525276		0.422874	1.3406	0.218214		-0.25554	-1.19378	0.378734		1.09051	2.1295	0.00950335		1.95684	3.8821	0.00912165		0.46832	1.3835	0.221198		1.30236	2.46632	0.031923		0.81467	1.7589
36232	1700086P04Rik	4605.6	8854.14		36232		1700086P04Rik	3.34654	10.1721	0.00104248		0.5394	1.45337	0.173278		1.34062	2.5326	0.102364		0.227643	1.17092	0.601627		1.66484	3.17079	0.00410474		-0.476476	-1.39134	0.218406		1.72868	3.31423	0.0174821		3.07532	8.42876	0.00238199		0.0274385	1.0192	0.950704		2.53256	5.78598	0.0365516		1.99316	3.98108
26855	1700087M22Rik	3.63711	6.84851		26855		1700087M22Rik	-0.047052	-1.03315	0.919795		-0.479043	-1.39382	0.420408		0.445268	1.36157	0.398348		0.445268	1.36157	0.217751		-0.913642	-1.88379	0.0214308		-0.448034	-1.36418	0.728605		0.445268	1.36157	0.129067		0.394176	1.31419	0.268908		0.489543	1.404	0.183181		-0.213398	-1.15942	0.811694		0.265645	1.20217
33553	1700088E04Rik	8.04604	13.2482		33553		1700088E04Rik	0.259266	1.19687	0.477012		0.188609	1.13966	0.618074		0.296337	1.22802	0.552849		0.179044	1.13213	0.741498		-0.141222	-1.10284	0.667993		0.698654	1.62299	0.0662829		-0.00601239	-1.00418	0.982007		0.563325	1.47767	0.142063		-0.36511	-1.28798	0.525043		0.37419	1.29611	0.310717		0.185581	1.13727
24146	1700090G07Rik	80.2111	133.819		24146		1700090G07Rik	2.02437	4.06813	0.00240674		0.357191	1.28093	0.187409		0.972894	1.96277	0.108717		0.448604	1.36472	0.194548		0.97305	1.96299	0.0189518		0.305736	1.23605	0.24465		1.19435	2.28842	0.0129512		1.06739	2.09564	0.0492802		0.743788	1.67457	0.066165		1.67301	3.18878	0.0507302		1.31581	2.48943
24848	1700092C02Rik	7.17287	6.71273		24848		1700092C02Rik	-0.706273	-1.63158	0.331823		0.951422	1.93378	0.0282755		-0.110876	-1.07988	0.807445		0.753286	1.68563	0.282368		0.202783	1.15092	0.72763		0.139385	1.10144	0.750382		0.343703	1.26901	0.249043		0.192537	1.14277	0.532398		0.0811325	1.05785	0.794564		0.323978	1.25178	0.365295		-0.627444	-1.54483
26131	1700092C17Rik	116.346	340.892		26131		1700092C17Rik	3.00075	8.00415	0.00367791		1.03081	2.04317	0.0439573		1.63799	3.11231	0.107718		1.17847	2.26336	0.0695007		1.23716	2.35735	0.0347669		0.905781	1.87356	0.0729197		1.72627	3.30871	0.00806481		1.86918	3.65325	0.0176027		1.47685	2.78341	0.0351852		2.52074	5.73877	0.0159241		1.48993	2.80876
28617	1700092E16Rik	3.40999	10.969		28617		1700092E16Rik	-1.80909	-3.50422	0.274111		0.545011	1.45903	0.346645		0.538223	1.45218	0.615264		1.33318	2.51957	0.107245		0.0849002	1.06061	0.887905		0.346105	1.27112	0.527929		0.440572	1.35714	0.5769		0.0172904	1.01206	0.979952		0.443115	1.35954	0.539771		0.281874	1.21577	0.668257		-0.263137	-1.20009
22237	1700093C20Rik	5.67676	3.25023		22237		1700093C20Rik	-0.268175	-1.20428	0.435793		-0.673735	-1.5952	0.176109		-0.268175	-1.20428	0.6005		-0.796757	-1.73719	0.108816		0.17253	1.12703	0.75453		-0.268175	-1.20428	0.329666		-0.268175	-1.20428	0.331156		-0.414877	-1.33318	0.647271		-0.268175	-1.20428	0.434551		-0.789097	-1.72799	0.184632		-0.115361	-1.08325
635	1700093K21Rik	4.64136	2.49336		635		1700093K21Rik	-1.39515	-2.63017	0.497726		-1.54907	-2.92629	0.346457		-3.40683	-10.6062	0.314365		-1.33134	-2.51636	0.514216		-1.31526	-2.48847	0.419701		-1.33134	-2.51636	0.410721		-1.33134	-2.51636	0.413931		-1.3665	-2.57844	0.509211		-1.64314	-3.12346	0.421408		-1.68254	-3.20992	0.301346		-0.133464	-1.09692
14764	1700093K21Rik	8.28887	17.8257		14764		1700093K21Rik	-1.20578	-2.30662	0.559683		0.769534	1.70472	0.0815958		0.540182	1.45416	0.461099		0.389551	1.30999	0.612067		0.544704	1.45872	0.255237		0.226816	1.17025	0.602245		-0.00279425	-1.00194	0.994396		0.121967	1.08822	0.801756		1.46886	2.76803	0.11634		1.09768	2.1401	0.0810456		0.328146	1.2554
9862	1700094C09Rik	81.5499	254.047		9862		1700094C09Rik	3.14685	8.85719	0.00287364		0.794162	1.73407	0.116718		2.41043	5.31632	0.0477949		1.55677	2.94195	0.0428514		1.71442	3.28165	0.0168126		1.32902	2.51232	0.0235214		0.844882	1.79612	0.174599		1.45696	2.74529	0.0413867		1.21549	2.32219	0.0673779		2.38561	5.22563	0.0288341		1.59144	3.01351
31298	1700094D03Rik	223.229	298.043		31298		1700094D03Rik	-0.331455	-1.25828	0.195761		0.36344	1.28649	0.133037		0.363366	1.28642	0.316995		-0.145847	-1.10638	0.536128		0.0228281	1.01595	0.910977		0.482336	1.397	0.0681328		0.331294	1.25814	0.249391		1.36382	2.57365	0.00479863		-0.0507833	-1.03583	0.830972		0.32776	1.25506	0.185486		-0.03568	-1.02504
9498	1700094I16Rik	11.8301	23.6125		9498		1700094I16Rik	0.8041	1.74606	0.105907		0.439786	1.3564	0.228877		1.39133	2.6232	0.0820329		0.656795	1.57658	0.194657		0.579952	1.4948	0.123561		-0.0163257	-1.01138	0.962148		0.423234	1.34093	0.354647		-0.274884	-1.2099	0.644509		0.316818	1.24558	0.436202		0.671075	1.59226	0.198175		0.231289	1.17388
10616	1700094J05Rik	4.03456	2.53131		10616		1700094J05Rik	0.657653	1.57751	0.212013		0.223222	1.16734	0.431743		-0.0211841	-1.01479	0.861269		0.632154	1.54988	0.211749		-0.340658	-1.26633	0.116942		0.238056	1.1794	0.370076		0.199937	1.14865	0.386836		-0.0211841	-1.01479	0.813756		-0.121184	-1.08763	0.381405		0.927476	1.90195	0.0129758		0.704255	1.6293
5501	1700095A21Rik	33.3017	35.885		5501		1700095A21Rik	1.55887	2.94623	0.0230031		0.852664	1.80583	0.0678348		1.31755	2.49243	0.138805		0.48134	1.39604	0.370749		1.04832	2.06812	0.0306819		-0.00499442	-1.00347	0.989504		1.19383	2.2876	0.0217613		1.54387	2.91576	0.119306		0.328549	1.25575	0.489224		1.41589	2.66825	0.0120777		0.563227	1.47757
21318	1700095B10Rik	20.112	27.7134		21318		1700095B10Rik	-0.24285	-1.18333	0.52287		-0.445787	-1.36206	0.247496		-0.00280788	-1.00195	0.995524		-0.00280788	-1.00195	0.993241		-0.167388	-1.12302	0.577772		-1.41302	-2.66293	0.0868346		-0.564133	-1.4785	0.336174		0.544044	1.45805	0.312064		0.209689	1.15644	0.568767		-0.0623379	-1.04416	0.850928		0.383449	1.30446
2134	1700095J03Rik	4.47568	2.4119		2134		1700095J03Rik	-1.65867	-3.15726	0.483765		-1.54351	-2.91503	0.397582		-1.60915	-3.05073	0.650377		-2.07251	-4.20618	0.383646		-0.922074	-1.89484	0.607317		-1.78914	-3.45608	0.338519		-1.60915	-3.05073	0.387803		-1.11593	-2.16735	0.634615		-1.95772	-3.88448	0.404124		-1.49772	-2.82397	0.407517		0.045787	1.03225
26796	1700096K18Rik	215.159	180.888		26796		1700096K18Rik	-1.00234	-2.00324	0.019515		-0.312411	-1.24178	0.28481		0.17343	1.12774	0.688756		0.298188	1.2296	0.367393		-0.161099	-1.11814	0.52656		-0.320163	-1.24847	0.205156		-0.0637816	-1.0452	0.783597		-0.767937	-1.70283	0.0509397		0.268501	1.20456	0.422641		-0.630727	-1.54835	0.0476598		-0.318316	-1.24687
32028	1700097M23Rik	3.54934	16.528		32028		1700097M23Rik	-0.348508	-1.27324	0.767493		-0.0120594	-1.00839	0.989376		0.561963	1.47628	0.745979		0.900408	1.86659	0.456277		-0.224875	-1.16868	0.803351		0.579338	1.49416	0.554771		0.00622854	1.00433	0.994571		0.411828	1.33037	0.717773		1.02721	2.03807	0.378942		0.445617	1.3619	0.613036		0.457677	1.37333
38568	1700100I10Rik	3.89818	7.03554		38568		1700100I10Rik	-0.360908	-1.28423	0.540584		-1.0422	-2.05936	0.1102		0.049706	1.03505	0.951727		-0.171	-1.12584	0.756209		-0.35444	-1.27849	0.435304		-0.631135	-1.54878	0.248579		-0.0873968	-1.06245	0.8918		0.049706	1.03505	0.926846		-1.4188	-2.67363	0.0948091		-0.366699	-1.2894	0.594148		0.675499	1.59715
15811	1700101C01Rik	222.392	147.61		15811		1700101C01Rik	-1.566	-2.96082	0.000722524		-0.288367	-1.22126	0.220412		-0.47257	-1.38758	0.119018		-0.107416	-1.0773	0.700474		0.451222	1.3672	0.042267		-0.612196	-1.52858	0.00972868		-0.842856	-1.7936	0.0211983		-1.0438	-2.06165	0.00899092		0.119915	1.08667	0.789513		-0.781476	-1.71889	0.00418941		-0.493109	-1.40747
3366	1700101I11Rik	32.1904	35.3267		3366		1700101I11Rik	-0.431927	-1.34903	0.457082		0.410833	1.32945	0.322975		1.38275	2.60766	0.117357		0.35114	1.27557	0.500227		0.0725601	1.05158	0.858317		-0.0347021	-1.02435	0.926624		0.540386	1.45436	0.278656		0.0714024	1.05074	0.925349		0.279469	1.21375	0.58656		0.0853831	1.06097	0.831949		-0.32545	-1.25306
7478	1700101I19Rik	51.2891	85.8569		7478		1700101I19Rik	2.67488	6.38586	0.0210429		0.880197	1.84063	0.136766		1.41672	2.66977	0.234991		0.703636	1.6286	0.332718		1.03171	2.04445	0.0991391		0.458707	1.37431	0.406606		1.60617	3.04443	0.0284721		2.20749	4.61871	0.0344567		0.946129	1.9267	0.206142		2.11141	4.32114	0.0415155		1.23121	2.34764
11746	1700102J08Rik	17.355	15.0544		11746		1700102J08Rik	1.80389	3.4916	0.00133936		0.854497	1.80813	0.0323651		-0.842058	-1.79261	0.0511601		-0.212032	-1.15832	0.434083		0.19688	1.14622	0.621345		-0.812033	-1.75568	0.0126669		0.0755535	1.05377	0.90061		-0.234195	-1.17625	0.263855		0.762343	1.69624	0.0162867		0.291005	1.22349	0.590784		-0.563492	-1.47784
20990	1700102J08Rik	13.3333	18.011		20990		1700102J08Rik	-0.0127073	-1.00885	0.964754		0.0467774	1.03296	0.886502		0.197014	1.14632	0.516513		-0.523248	-1.43719	0.47951		-0.0985929	-1.07073	0.654359		0.352844	1.27708	0.226495		0.576334	1.49106	0.050868		1.50254	2.83341	0.00180253		0.54871	1.46278	0.270499		0.093443	1.06691	0.801003		0.0466656	1.03287
38183	1700102P08Rik	25.1764	7.53248		38183		1700102P08Rik	-2.71837	-6.5813	0.0280234		0.152225	1.11128	0.823046		-1.33624	-2.52492	0.32559		-0.741963	-1.67245	0.433307		-1.0889	-2.12711	0.191388		0.639149	1.55741	0.355357		-0.952909	-1.93577	0.214611		-1.79786	-3.47705	0.0784336		-0.47313	-1.38812	0.560145		-0.718944	-1.64598	0.28581		-0.87117	-1.82915
12923	1700104B16Rik	17.7527	14.4004		12923		1700104B16Rik	-0.911367	-1.88083	0.424512		-0.483367	-1.398	0.274456		-0.00976569	-1.00679	0.990407		-0.184941	-1.13677	0.730718		0.215607	1.16119	0.67193		0.157334	1.11522	0.743516		-0.249797	-1.18904	0.676372		-0.318428	-1.24697	0.58586		0.38701	1.30768	0.557123		0.440806	1.35736	0.485404		0.924173	1.8976
8565	1700105P06Rik	18.7544	24.5044		8565		1700105P06Rik	1.033	2.04628	0.113872		0.394791	1.31475	0.242254		0.902485	1.86928	0.183767		-0.63072	-1.54834	0.158731		-0.708566	-1.63418	0.414907		0.148551	1.10846	0.667011		0.711596	1.63761	0.0742003		0.810749	1.75412	0.0883683		0.613369	1.52983	0.315663		0.84704	1.79881	0.0743587		0.45225	1.36817
9162	1700105P06Rik	3.97747	2.22484		9162		1700105P06Rik	0.708117	1.63367	0.153838		-0.238703	-1.17993	0.291769		0.147595	1.10772	0.62		0.147595	1.10772	0.475488		0.0842079	1.06011	0.661324		-0.151382	-1.11063	0.639216		0.147595	1.10772	0.374822		0.540226	1.4542	0.159176		0.739232	1.66929	0.171028		-0.291018	-1.2235	0.739644		-0.0523151	-1.03693
42687	1700106J16Rik	8.77508	7.20764		42687		1700106J16Rik	-0.669665	-1.5907	0.0386232		-0.625833	-1.5431	0.108328		0.0583646	1.04128	0.863092		0.225653	1.16931	0.399744		0.168813	1.12413	0.53559		0.296041	1.22777	0.215155		1.26345	2.4007	0.0960997		0.406175	1.32517	0.648007		-0.209268	-1.1561	0.48819		-0.0931945	-1.06673	0.763992		0.532638	1.44657
20997	1700108F19Rik	5.65785	8.0412		20997		1700108F19Rik	0.802783	1.74446	0.0244713		1.39765	2.63472	0.0610511		0.75528	1.68796	0.110156		0.843862	1.79485	0.0222813		0.863101	1.81894	0.025897		0.432876	1.34992	0.331876		0.489043	1.40351	0.07511		0.785868	1.72413	0.303409		0.456287	1.37201	0.123887		1.65078	3.14004	0.0377468		0.253135	1.19179
3766	1700108J01Rik	4.2367	2.30758		3766		1700108J01Rik	0.376659	1.29833	0.215272		0.282995	1.21672	0.669923		0.000506426	1.00035	0.996475		-0.295227	-1.22708	0.232		-0.372032	-1.29417	0.170358		-0.101945	-1.07322	0.435363		0.000506426	1.00035	0.995014		0.000506426	1.00035	0.9953		-0.30824	-1.2382	0.231863		-0.179375	-1.13239	0.335168		-0.462369	-1.3778
1385	1700108M19Rik	15.1856	24.3527		1385		1700108M19Rik	0.423713	1.34138	0.781001		0.243422	1.1838	0.853475		-1.58329	-2.99653	0.511948		-0.935171	-1.91212	0.543629		-0.415571	-1.33383	0.718597		-1.11422	-2.16478	0.370637		-0.658871	-1.57885	0.629137		-1.06318	-2.08953	0.498553		-0.380143	-1.30147	0.799058		-0.218132	-1.16323	0.854225		-0.461554	-1.37702
12855	1700109F18Rik	3.61769	4.66824		12855		1700109F18Rik	-0.195937	-1.14547	0.641206		-0.0076115	-1.00529	0.98397		0.317503	1.24617	0.373343		-0.312565	-1.24191	0.527761		-0.113161	-1.0816	0.765175		0.194039	1.14396	0.635459		0.0215766	1.01507	0.975667		0.30956	1.23933	0.209291		0.488901	1.40338	0.27296		0.0925586	1.06626	0.703047		0.10017	1.0719
37178	1700109F18Rik	10.8968	10.9442		37178		1700109F18Rik	-0.358509	-1.2821	0.276971		0.197565	1.14676	0.397768		0.0582972	1.04124	0.705322		1.06394	2.09064	0.000909062		0.0714692	1.05079	0.832332		-0.855878	-1.80986	0.0125045		0.625234	1.54246	0.345651		0.705014	1.63016	0.100596		-0.150013	-1.10958	0.704492		-0.023602	-1.01649	0.907982		-0.221167	-1.16568
20594	1700109G14Rik	3.5034	2.11329		20594		1700109G14Rik	-0.182043	-1.13449	0.454987		-0.540203	-1.45418	0.212758		-0.182043	-1.13449	0.61078		-0.182043	-1.13449	0.456964		-0.343343	-1.26869	0.204783		-0.00154366	-1.00107	0.995098		-0.182043	-1.13449	0.35442		-0.182043	-1.13449	0.452247		-0.17064	-1.12556	0.487623		-0.856418	-1.81054	0.0773032		-0.316215	-1.24506
35165	1700109H08Rik	62.3125	41.6626		35165		1700109H08Rik	0.0633936	1.04492	0.687986		0.0621907	1.04405	0.661957		1.39216	2.62471	0.00475234		0.980599	1.97328	0.020503		0.963328	1.9498	0.0117488		0.631902	1.54961	0.0448887		0.162259	1.11904	0.80098		-0.311303	-1.24083	0.768258		0.730193	1.65886	0.0661087		-0.181184	-1.13381	0.416292		-0.243375	-1.18376
749	1700110M21Rik	74.1011	138.465		749		1700110M21Rik	2.01486	4.04142	0.104089		1.11476	2.16559	0.200603		2.31005	4.95902	0.209659		0.714936	1.64141	0.498582		0.943637	1.92337	0.271156		0.661078	1.58126	0.427301		1.69054	3.22778	0.0787568		1.92358	3.79364	0.118021		0.816839	1.76154	0.437352		1.75254	3.36951	0.0752892		0.637778	1.55593
18007	1700110M21Rik	3.65001	2.10602		18007		1700110M21Rik	-0.415892	-1.33412	0.564085		-0.81909	-1.76429	0.115509		-0.305937	-1.23622	0.103578		-0.611437	-1.52778	0.015829		0.189948	1.14072	0.589673		-0.306801	-1.23696	0.408556		-0.483378	-1.39801	0.189146		-0.641202	-1.55963	0.18028		0.0673042	1.04776	0.755748		0.0544	1.03843	0.917776		0.87349	1.83209
14156	1700111E14Rik	3.46903	2.00908		14156		1700111E14Rik	-0.052347	-1.03695	0.748121		0.0533631	1.03768	0.649141		0.0808416	1.05763	0.669116		0.0808416	1.05763	0.565615		-0.513796	-1.4278	0.128536		0.0808416	1.05763	0.483454		0.0808416	1.05763	0.476634		0.0808416	1.05763	0.541221		0.17184	1.12649	0.425017		0.296305	1.228	0.587405		0.242942	1.1834
37362	1700111N16Rik	3.95563	2.66841		37362		1700111N16Rik	-0.0404172	-1.02841	0.704799		0.173584	1.12786	0.437389		-0.0404172	-1.02841	0.768171		0.501628	1.41581	0.235264		-0.929092	-1.90408	0.0645322		-0.0404172	-1.02841	0.663413		-0.0404172	-1.02841	0.654414		-0.0404172	-1.02841	0.684913		-0.129264	-1.09374	0.361464		-0.342835	-1.26825	0.283291		-0.516418	-1.4304
43261	1700112C13Rik	14.5153	7.39621		43261		1700112C13Rik	-0.439501	-1.35614	0.250447		-0.19984	-1.14857	0.51207		-0.439501	-1.35614	0.433367		0.510225	1.42427	0.317363		-0.134051	-1.09737	0.843843		0.0370835	1.02604	0.906554		0.783949	1.72184	0.588445		-0.439501	-1.35614	0.251443		0.236537	1.17816	0.658188		-0.565645	-1.48005	0.179409		-0.365805	-1.2886
31604	1700112E06Rik	974.693	1208.76		31604		1700112E06Rik	-1.59714	-3.02543	0.00467585		0.134542	1.09774	0.683882		-3.43212	-10.7937	0.00334619		0.0286937	1.02009	0.928662		-0.214926	-1.16064	0.413379		-0.14508	-1.10579	0.57273		0.105139	1.0756	0.734597		-0.35302	-1.27723	0.254617		-1.43506	-2.70393	0.014989		0.199548	1.14834	0.429782		0.0650063	1.04609
13116	1700112J05Rik	14.0561	16.0831		13116		1700112J05Rik	0.843531	1.79444	0.211309		0.787067	1.72556	0.155407		1.01586	2.02211	0.304684		-0.520478	-1.43443	0.396048		0.017345	1.0121	0.972359		0.38432	1.30524	0.41864		1.15056	2.21999	0.0519854		1.38682	2.61501	0.066726		0.313514	1.24273	0.593078		0.687841	1.61087	0.184682		-0.0992257	-1.0712
19843	1700112J05Rik	3.36791	2.02036		19843		1700112J05Rik	-0.113085	-1.08154	0.88387		0.00745174	1.00518	0.990197		-0.0994632	-1.07137	0.932984		-0.0994632	-1.07137	0.897296		-0.0727835	-1.05174	0.907237		-0.0994632	-1.07137	0.869963		0.024341	1.01702	0.968619		0.768434	1.70342	0.35261		-0.298671	-1.23001	0.701864		0.0995159	1.07141	0.887415		0.0920641	1.06589
22907	1700112J16Rik	4.32668	2.06626		22907		1700112J16Rik	1.23493	2.3537	0.106864		0.273169	1.20846	0.544397		-2.71647	-6.57263	0.0380811		0.967244	1.9551	0.124722		-0.783126	-1.72086	0.155699		-1.41984	-2.67555	0.238642		-0.507344	-1.42143	0.319215		-0.233822	-1.17595	0.667243		-0.303301	-1.23396	0.574717		-0.889142	-1.85207	0.104426		-1.16231	-2.23816
25935	1700112M01Rik	3.72922	7.47238		25935		1700112M01Rik	-0.493352	-1.40771	0.424918		0.313398	1.24263	0.452317		0.202456	1.15066	0.791633		0.722088	1.64957	0.251764		-0.0277116	-1.01939	0.959409		0.890473	1.85378	0.112608		0.0724922	1.05153	0.861037		0.261258	1.19852	0.610353		0.194567	1.14438	0.714154		0.110129	1.07932	0.866972		-0.203269	-1.1513
20485	1700113A16Rik	44.9977	30.5829		20485		1700113A16Rik	-1.01633	-2.02277	0.0957261		-0.050936	-1.03594	0.906649		-0.31694	-1.24569	0.682197		0.235243	1.17711	0.664393		-0.0290129	-1.02031	0.94711		0.931726	1.90756	0.0629664		-0.909672	-1.87862	0.0745386		-0.130029	-1.09432	0.801659		0.356044	1.27991	0.507102		-0.625826	-1.54309	0.215094		-0.57489	-1.48956
44406	1700113H08Rik	76.974	95.6564		44406		1700113H08Rik	0.601391	1.51718	0.0317492		-0.337684	-1.26373	0.1353		0.490442	1.40488	0.156753		0.347638	1.27248	0.142436		0.594107	1.50954	0.0538807		0.0019784	1.00137	0.991127		0.816654	1.76132	0.023126		0.836368	1.78555	0.0117049		0.977408	1.96892	0.00563247		0.466524	1.38178	0.229819		0.804208	1.74619
11445	1700113I22Rik	23.0482	18.1621		11445		1700113I22Rik	-1.08396	-2.11985	0.00225458		-0.0170226	-1.01187	0.964347		-0.145789	-1.10634	0.521147		-0.278017	-1.21253	0.167956		-0.467433	-1.38265	0.158709		-0.223817	-1.16782	0.723487		-0.688241	-1.61132	0.0128876		-1.07211	-2.1025	0.0139846		-0.16824	-1.12369	0.37758		-0.998099	-1.99737	0.243197		-0.981076	-1.97394
3040	1700113O17Rik	176.614	160.898		3040		1700113O17Rik	-0.245908	-1.18584	0.462977		0.140202	1.10206	0.496047		0.24228	1.18286	0.534134		0.0537673	1.03797	0.844582		0.222194	1.16651	0.365645		0.109761	1.07905	0.626287		0.303199	1.23388	0.175211		0.370176	1.29251	0.227823		-0.0455321	-1.03206	0.858592		0.0112428	1.00782	0.959135		-0.128959	-1.0935
4876	1700116B05Rik	74.3808	80.6043		4876		1700116B05Rik	1.09537	2.13668	0.206867		0.541833	1.45582	0.390976		0.2793	1.21361	0.814578		0.964462	1.95134	0.269488		0.763698	1.69784	0.247491		0.602329	1.51817	0.348101		1.03469	2.04868	0.145133		0.85862	1.8133	0.308904		0.603194	1.51908	0.448955		0.899457	1.86536	0.199543		0.357624	1.28131
19227	1700120B06Rik	8.35064	19.4433		19227		1700120B06Rik	0.970731	1.95983	0.200927		0.4005	1.31996	0.46549		0.355014	1.279	0.734066		0.189803	1.14061	0.786787		-0.326428	-1.2539	0.564968		0.000601997	1.00042	0.999141		0.423677	1.34134	0.453102		1.85581	3.61954	0.0439665		0.27134	1.20693	0.688078		0.573979	1.48862	0.359888		0.17348	1.12778
37589	1700120B22Rik	4.23499	2.88621		37589		1700120B22Rik	0.0370048	1.02598	0.915175		0.160817	1.11792	0.546372		0.254066	1.19256	0.601539		0.285649	1.21896	0.388731		0.529836	1.44377	0.104816		0.210094	1.15676	0.421419		0.110632	1.0797	0.698356		0.254066	1.19256	0.437814		0.254066	1.19256	0.437263		-0.168777	-1.12411	0.60555		-0.329595	-1.25666
35606	1700120E14Rik	11.837	12.8116		35606		1700120E14Rik	0.779202	1.71618	0.0851915		0.219851	1.16461	0.428146		-0.400659	-1.32011	0.278116		-0.185966	-1.13758	0.605798		0.325891	1.25344	0.298129		-0.234157	-1.17622	0.405071		0.186432	1.13795	0.697233		1.0716	2.10177	0.0992356		-0.133179	-1.09671	0.759697		0.79467	1.73468	0.0747523		0.57482	1.48949
7280	1700120J03Rik	8.20638	2.23915		7280		1700120J03Rik	-0.53122	-1.44515	0.514307		0.285952	1.21921	0.776193		-0.548382	-1.46244	0.656682		-0.959045	-1.94402	0.288083		-0.452358	-1.36827	0.532821		1.17648	2.26025	0.126581		0.0294954	1.02066	0.97145		-0.965685	-1.95299	0.275709		-0.360862	-1.28419	0.699314		-0.203145	-1.15121	0.745469		-0.489097	-1.40357
30670	1700120J03Rik	13.6341	2.33993		30670		1700120J03Rik	-1.15829	-2.23192	0.238343		-1.03346	-2.04692	0.279881		-1.11115	-2.16018	0.442442		-1.7281	-3.3129	0.112472		-0.37542	-1.29722	0.675762		-1.16255	-2.23853	0.284527		-0.758066	-1.69122	0.351404		-1.36026	-2.56732	0.188148		-1.15275	-2.22338	0.23253		-1.1233	-2.17845	0.243126		-0.0898454	-1.06426
37871	1700120K04Rik	167.099	796.157		37871		1700120K04Rik	4.48266	22.3571	0.0010989		1.45494	2.74145	0.0233207		2.81483	7.03638	0.0417366		2.14706	4.42923	0.0157518		2.01745	4.04868	0.0131903		1.72057	3.29568	0.0154444		1.91522	3.77172	0.0189838		2.23359	4.70303	0.0146257		2.81076	7.01653	0.00785722		3.42759	10.7599	0.0212035		1.97266	3.9249
17729	1700121C10Rik	28.9147	47.4231		17729		1700121C10Rik	2.09428	4.27012	0.00295292		0.356684	1.28048	0.218313		1.31151	2.48201	0.0555373		1.11571	2.16701	0.018546		0.702606	1.62744	0.0737555		0.758127	1.69129	0.0224471		0.885366	1.84723	0.0162622		1.62155	3.07706	0.00485694		1.05889	2.08333	0.0914683		1.56034	2.94923	0.0202358		1.20366	2.30323
19692	1700121I08Rik	291.659	303.472		19692		1700121I08Rik	-0.54605	-1.46008	0.120077		-0.446585	-1.36281	0.128638		0.441431	1.35795	0.36041		-0.0479851	-1.03382	0.871724		-0.285896	-1.21917	0.300894		-0.0599108	-1.0424	0.800032		-0.370486	-1.29279	0.234727		0.377884	1.29943	0.26506		0.104511	1.07513	0.747317		-0.342498	-1.26795	0.253818		0.104087	1.07481
43112	1700121I08Rik	12.0757	17.7813		43112		1700121I08Rik	1.88867	3.70293	0.00256457		0.426385	1.34386	0.0993266		0.282888	1.21663	0.420973		0.0486198	1.03427	0.87851		0.323062	1.25098	0.27299		1.2752	2.42032	0.0682029		0.661402	1.58162	0.0439149		0.580897	1.49578	0.108929		0.717877	1.64476	0.0275739		0.284863	1.21829	0.585656		-0.141523	-1.10307
18265	1700121L16Rik	3.68123	2.51482		18265		1700121L16Rik	0.0178473	1.01245	0.853758		0.175935	1.1297	0.833657		-0.199908	-1.14862	0.168336		0.539943	1.45391	0.00725221		-0.330878	-1.25778	0.428418		0.207802	1.15493	0.287363		-0.594106	-1.50954	0.140865		0.0178473	1.01245	0.840699		-0.0226892	-1.01585	0.840781		-0.212973	-1.15907	0.514199		-0.388908	-1.3094
44228	1700122C19Rik	4.69601	3.30409		44228		1700122C19Rik	0.481789	1.39647	0.257941		0.148414	1.10835	0.721745		0.303458	1.2341	0.598485		-0.185536	-1.13724	0.71112		0.0947029	1.06785	0.855516		-0.595921	-1.51144	0.290737		0.303458	1.2341	0.326528		0.303458	1.2341	0.433021		-0.0569359	-1.04025	0.914598		-0.126539	-1.09167	0.735846		-0.274953	-1.20995
13725	1700122O11Rik	61.6505	110.03		13725		1700122O11Rik	1.26316	2.40021	0.224671		0.626025	1.54331	0.413299		0.904915	1.87243	0.541651		0.760506	1.69408	0.432858		0.866233	1.8229	0.257011		0.817777	1.76269	0.292403		1.02116	2.02955	0.226893		1.84611	3.59529	0.105855		1.21616	2.32327	0.230723		1.3192	2.49528	0.132208		0.693176	1.61684
42040	1700123J19Rik	7.50504	6.72291		42040		1700123J19Rik	0.0436448	1.03071	0.788494		-0.0306275	-1.02146	0.822823		0.00346782	1.00241	0.986572		-0.294221	-1.22622	0.279267		0.0167515	1.01168	0.936901		-0.202737	-1.15088	0.358201		0.294448	1.22642	0.494063		-0.555943	-1.47013	0.221773		-0.404365	-1.32351	0.240419		0.0630221	1.04465	0.683794		0.0936496	1.06707
35751	1700123K08Rik	29.5332	32.9788		35751		1700123K08Rik	0.564472	1.47885	0.490033		-0.119321	-1.08622	0.834541		-0.154927	-1.11337	0.890024		-0.115894	-1.08365	0.878245		0.111366	1.08025	0.847547		-0.772232	-1.70791	0.21843		0.0197335	1.01377	0.975643		-0.623149	-1.54023	0.467082		-0.094502	-1.0677	0.90356		0.641483	1.55993	0.358688		0.760804	1.69443
6881	1700123L14Rik	4.42216	2.40916		6881		1700123L14Rik	0.476415	1.39128	0.436294		0.370793	1.29306	0.529222		0.0349706	1.02454	0.790792		-0.0918507	-1.06574	0.62613		-0.928435	-1.90321	0.114321		-0.0394796	-1.02774	0.952869		0.755662	1.68841	0.292403		0.0349706	1.02454	0.716672		0.374902	1.29675	0.212973		-0.241649	-1.18234	0.59584		-0.612442	-1.52885
9541	1700123L14Rik	6.68338	9.5055		9541		1700123L14Rik	1.95999	3.8906	0.0190794		0.434249	1.35121	0.189614		0.250486	1.18961	0.417357		0.257421	1.19534	0.242268		-0.243397	-1.18378	0.45215		0.320073	1.24839	0.595822		0.469503	1.38463	0.104657		0.648764	1.56782	0.108657		0.746531	1.67775	0.161179		1.22294	2.33421	0.0361212		0.788687	1.7275
23774	1700123O20Rik	2709.82	2019.67		23774		1700123O20Rik	-0.30144	-1.23237	0.188055		-0.19627	-1.14573	0.263199		-0.293602	-1.2257	0.361877		-0.268257	-1.20435	0.290223		-0.131266	-1.09525	0.512353		0.342387	1.26785	0.0883932		-0.671388	-1.5926	0.00935481		0.109368	1.07876	0.59146		0.0665775	1.04723	0.750959		-0.301415	-1.23235	0.174557		-0.105144	-1.0756
26616	1700124P09Rik	80.3255	124.906		26616		1700124P09Rik	1.70797	3.26702	0.0197589		0.545403	1.45943	0.136189		1.17512	2.25811	0.132035		0.304669	1.23514	0.468388		0.671728	1.59298	0.127541		-0.0988838	-1.07094	0.758681		0.963396	1.94989	0.02607		2.1187	4.34303	0.00520765		0.546685	1.46073	0.219412		1.36658	2.57859	0.0252124		0.821181	1.76685
37245	1700125D06Rik	100.617	80.6108		37245		1700125D06Rik	-0.455382	-1.37115	0.101427		0.632748	1.55052	0.0161493		1.14043	2.20447	0.0345761		-0.16041	-1.1176	0.728426		-0.0340701	-1.0239	0.888588		0.629053	1.54655	0.0515742		1.06888	2.0978	0.0279129		-0.307223	-1.23732	0.269876		0.507794	1.42187	0.0730661		0.333898	1.26041	0.14854		-0.29885	-1.23016
1111	1700125F08Rik	12.2615	10.8194		1111		1700125F08Rik	-1.19151	-2.28392	0.476138		-1.42904	-2.69267	0.276822		-1.14791	-2.21593	0.644463		-1.56844	-2.96583	0.356622		-1.55191	-2.93204	0.235516		-1.34254	-2.53598	0.3548		-1.88179	-3.68531	0.182655		-0.306755	-1.23692	0.858343		-2.08695	-4.2485	0.227511		-1.5209	-2.8697	0.253554		-0.0918609	-1.06574
10645	1700125G22Rik	3.69715	5.72502		10645		1700125G22Rik	-0.107566	-1.07741	0.794409		0.0699123	1.04965	0.840111		0.387469	1.3081	0.342163		-0.574607	-1.48927	0.369643		-0.258701	-1.1964	0.338975		0.386393	1.30712	0.212121		0.313476	1.2427	0.508052		0.328113	1.25537	0.237336		0.795185	1.7353	0.198607		0.65872	1.57868	0.0249284		0.588807	1.504
36059	1700125H20Rik	28.9301	28.5572		36059		1700125H20Rik	0.416424	1.33462	0.415009		0.510558	1.4246	0.157513		1.47312	2.77622	0.0812748		0.916229	1.88718	0.131735		0.278238	1.21271	0.493835		-0.0532229	-1.03758	0.877747		0.796135	1.73644	0.0759634		0.130956	1.09502	0.800244		0.0893074	1.06386	0.85454		0.260589	1.19797	0.606502		-0.24997	-1.18918
29888	1700126L10Rik	9.23412	26.434		29888		1700126L10Rik	2.46399	5.51742	0.0188935		0.470934	1.38601	0.419233		0.72096	1.64828	0.512975		0.381654	1.30283	0.65187		0.381742	1.30291	0.579952		1.02691	2.03765	0.14422		-0.239954	-1.18096	0.786192		0.623061	1.54014	0.400555		1.04557	2.06418	0.178252		2.02394	4.06692	0.0659115		1.553	2.93427
24775	1700127D06Rik	3.27813	19.5642		24775		1700127D06Rik	0.321635	1.24975	0.760742		1.92188	3.78916	0.0603923		0.955026	1.93861	0.534374		2.65852	6.31385	0.0440172		1.23393	2.35207	0.170825		2.22787	4.68443	0.0561243		0.955026	1.93861	0.244631		1.54372	2.91545	0.193936		0.907779	1.87615	0.371777		0.969365	1.95798	0.264101		-0.952513	-1.93524
33459	1700128A07Rik	3.69201	2.41268		33459		1700128A07Rik	-0.144872	-1.10563	0.424266		0.181606	1.13415	0.126412		0.0504129	1.03556	0.733633		0.0504129	1.03556	0.667549		-0.480955	-1.39567	0.199915		0.0504129	1.03556	0.604863		0.0504129	1.03556	0.595807		0.233207	1.17544	0.203573		-0.141602	-1.10313	0.446993		0.224651	1.16849	0.638178		0.0430444	1.03029
5853	1700128E19Rik	21.5542	18.9181		5853		1700128E19Rik	-0.417035	-1.33518	0.0334831		-0.285883	-1.21916	0.166392		-0.0499006	-1.03519	0.79957		0.280763	1.21484	0.720722		-1.55553	-2.93941	0.00483728		-0.490633	-1.40506	0.0218732		-0.254626	-1.19303	0.324005		-0.778519	-1.71537	0.005315		-0.157658	-1.11547	0.519288		0.0712096	1.0506	0.703779		0.357093	1.28084
10417	1700128F08Rik	3.58671	6.82399		10417		1700128F08Rik	0.309318	1.23912	0.431457		0.721293	1.64866	0.198442		0.309318	1.23912	0.598212		0.309318	1.23912	0.430747		0.0235725	1.01647	0.942952		0.420362	1.33826	0.218507		0.57641	1.49113	0.179042		0.299288	1.23054	0.446568		0.117788	1.08507	0.76744		0.653006	1.57244	0.239739		-0.0682875	-1.04847
5222	1700129C05Rik	4.05467	2.23905		5222		1700129C05Rik	1.09606	2.1377	0.171563		0.159687	1.11704	0.265262		0.0839136	1.05989	0.664929		0.0839136	1.05989	0.558424		-0.269133	-1.20508	0.408876		0.0839136	1.05989	0.474901		0.0839136	1.05989	0.468373		0.0839136	1.05989	0.534954		-0.0310649	-1.02177	0.851956		-0.0657291	-1.04661	0.758674		-0.225416	-1.16911
41456	1700129C05Rik	8.2051	10.61		41456		1700129C05Rik	0.606333	1.52239	0.150472		0.255655	1.19388	0.36961		0.43036	1.34757	0.417487		0.578586	1.49339	0.146812		-0.168529	-1.12391	0.589323		0.240557	1.18145	0.465155		0.528941	1.44287	0.279963		0.609606	1.52584	0.152274		-0.370352	-1.29267	0.427831		-0.11154	-1.08038	0.742374		-0.367195	-1.28984
17016	1700129I04Rik	3.63144	2.14018		17016		1700129I04Rik	-0.360012	-1.28344	0.108458		-1.03172	-2.04446	0.0866503		0.103555	1.07442	0.644246		-0.668151	-1.58903	0.0332847		-0.689999	-1.61328	0.187775		-0.280634	-1.21473	0.469016		-0.307914	-1.23792	0.290586		-1.2883	-2.4424	0.00123435		-0.940235	-1.91884	0.0232692		-0.654933	-1.57454	0.190004		0.376787	1.29845
25626	1700129I04Rik	3.39244	3.43868		25626		1700129I04Rik	0.229487	1.17242	0.523536		-0.0937798	-1.06716	0.637469		0.13309	1.09664	0.60554		-0.34525	-1.27037	0.132357		0.34359	1.26891	0.317333		0.481162	1.39587	0.0784529		0.117246	1.08466	0.422791		-0.145212	-1.10589	0.578333		0.0975106	1.06993	0.69812		-0.0942675	-1.06752	0.740149		-0.000487685	-1.00034
44676	1700129I04Rik	14.4175	9.65785		44676		1700129I04Rik	-0.692971	-1.61661	0.375421		-0.668793	-1.58974	0.0910508		-0.487042	-1.40157	0.354345		-1.60281	-3.03734	0.0158165		-0.318691	-1.2472	0.281614		-0.595284	-1.51077	0.393512		-0.366256	-1.289	0.519909		-0.394145	-1.31416	0.362039		0.0612176	1.04335	0.869335		-0.800749	-1.74201	0.0880367		-0.131956	-1.09578
41039	1700129I15Rik	42.2278	141.303		41039		1700129I15Rik	3.133	8.77259	0.00419805		0.884944	1.84669	0.0655971		2.0562	4.15891	0.0639572		0.846912	1.79865	0.167233		0.884416	1.84602	0.067931		0.568123	1.48259	0.236715		1.52655	2.88096	0.0123895		1.31451	2.48717	0.0786865		1.47344	2.77683	0.0372708		2.02071	4.05782	0.0201425		1.13576	2.19734
19767	1810005K13Rik	15.8601	12.4937		19767		1810005K13Rik	-1.06546	-2.09284	0.0644741		-0.193384	-1.14344	0.476801		1.28238	2.43241	0.0348371		0.196774	1.14613	0.642301		-0.28669	-1.21984	0.455393		-0.181336	-1.13393	0.405182		-0.674583	-1.59614	0.0174241		0.956088	1.94004	0.0147617		-0.413042	-1.33149	0.153401		-0.509393	-1.42345	0.187099		-0.316009	-1.24488
20650	1810006K21Rik	70.2457	74.1873		20650		1810006K21Rik	-1.30295	-2.46733	0.00589161		-0.0735757	-1.05232	0.684207		-0.397427	-1.31716	0.23689		0.390827	1.31114	0.121771		-0.0725705	-1.05159	0.832667		0.335992	1.26224	0.131614		-0.0778704	-1.05546	0.68771		1.3242	2.50394	0.00830223		-0.109551	-1.07889	0.688859		-0.315569	-1.2445	0.201754		-0.241993	-1.18263
36482	1810006K21Rik	7335.52	7863.6		36482		1810006K21Rik	-0.183605	-1.13572	0.315191		-0.328197	-1.25544	0.0510936		-0.196085	-1.14559	0.404639		-0.132952	-1.09654	0.422555		0.0635563	1.04504	0.72397		-0.152666	-1.11162	0.325081		-0.284557	-1.21804	0.100035		0.131925	1.09575	0.456181		0.12468	1.09027	0.462955		-0.262465	-1.19953	0.150359		0.0657319	1.04662
17779	1810007D17Rik	3.56455	9.01202		17779		1810007D17Rik	0.433938	1.35092	0.401948		0.857143	1.81145	0.126261		-2.1907	-4.56526	0.0457554		0.674475	1.59602	0.195766		0.522893	1.43683	0.476302		0.188141	1.13929	0.779265		0.829541	1.77712	0.0778739		0.674475	1.59602	0.199263		0.988315	1.98387	0.264592		0.357385	1.2811	0.416116		-0.499757	-1.41398
2081	1810007M14Rik	589.01	610.349		2081		1810007M14Rik	-0.420622	-1.3385	0.0197142		-0.146555	-1.10692	0.176358		-0.13794	-1.10033	0.37777		-0.0761775	-1.05422	0.635464		-0.154894	-1.11334	0.359326		-0.10664	-1.07672	0.299024		-0.362482	-1.28564	0.0398752		1.06998	2.09941	0.000403925		-0.276245	-1.21104	0.0832973		-0.245121	-1.18519	0.115014		-0.0985668	-1.07071
42859	1810007M14Rik	5110.41	3068.03		42859		1810007M14Rik	-0.363381	-1.28644	0.187403		-0.340197	-1.26593	0.135143		-0.0357493	-1.02509	0.921238		-0.21324	-1.15929	0.454348		-0.0823828	-1.05877	0.708103		-0.341	-1.26663	0.175017		-0.174919	-1.1289	0.463391		-0.491502	-1.40591	0.126132		-0.261445	-1.19868	0.320995		-0.569975	-1.4845	0.0653868		-0.229778	-1.17265
28681	1810007P19Rik	1452.41	1752.5		28681		1810007P19Rik	0.800712	1.74196	0.0654755		0.265397	1.20197	0.200928		0.473725	1.38869	0.23648		1.13007	2.1887	0.00982252		0.743152	1.67383	0.0271127		0.930857	1.90641	0.00533982		0.395949	1.31581	0.122612		-0.525545	-1.43948	0.141318		0.975156	1.96585	0.0393413		0.738333	1.66825	0.0254167		0.472936	1.38793
12172	1810008A18Rik	2863.56	2463.2		12172		1810008A18Rik	-1.0683	-2.09696	0.00499832		-0.598425	-1.51406	0.0229013		-1.05809	-2.08217	0.03254		-0.553434	-1.46757	0.0474722		-0.344169	-1.26942	0.144985		-0.0172352	-1.01202	0.922597		-0.709446	-1.63518	0.00827242		0.168986	1.12427	0.425648		-0.481256	-1.39596	0.0670481		-0.826132	-1.77293	0.00454649		-0.227708	-1.17097
18887	1810008A18Rik	1467.26	1513.79		18887		1810008A18Rik	-0.413973	-1.33235	0.0300438		-0.16162	-1.11854	0.305786		0.104358	1.07502	0.565504		0.0340024	1.02385	0.797597		-0.0550989	-1.03893	0.775625		0.118058	1.08527	0.312368		-0.0189649	-1.01323	0.868622		0.290172	1.22279	0.0680896		-0.225491	-1.16918	0.163697		-0.105591	-1.07594	0.52094		0.0560293	1.0396
22466	1810008A18Rik	374.129	384.916		22466		1810008A18Rik	-0.835134	-1.78402	0.0022956		0.0917653	1.06567	0.399254		-0.565574	-1.47998	0.0191044		-0.399012	-1.3186	0.148836		-0.301568	-1.23248	0.107017		0.225027	1.1688	0.341454		-0.513709	-1.42772	0.00979543		0.112461	1.08107	0.279169		-0.292492	-1.22475	0.0544509		-0.337726	-1.26376	0.122331		-0.429492	-1.34676
12750	1810008B01Rik	10.5096	23.5146		12750		1810008B01Rik	1.85374	3.61437	0.00919778		0.510475	1.42452	0.165974		1.33918	2.53007	0.109969		-0.22308	-1.16722	0.680784		0.418124	1.33619	0.264267		0.438739	1.35542	0.599395		-0.469023	-1.38417	0.308245		0.604519	1.52047	0.208575		0.199582	1.14837	0.637565		0.0767079	1.05461	0.863009		-0.433768	-1.35076
17057	1810008I18Rik	19.3261	18.1023		17057		1810008I18Rik	0.953289	1.93628	0.0317267		0.851002	1.80375	0.0140448		0.530541	1.44447	0.30961		-0.683625	-1.60617	0.408333		0.211926	1.15823	0.572798		0.507261	1.42135	0.196456		0.291364	1.2238	0.601152		1.0357	2.05011	0.0272845		0.376763	1.29843	0.393277		0.166174	1.12208	0.621373		-0.684828	-1.60751
15724	1810008K16Rik	5.63963	11.0753		15724		1810008K16Rik	0.404585	1.32371	0.299853		0.395351	1.31526	0.332686		0.548708	1.46278	0.342227		0.0855636	1.0611	0.830537		0.65197	1.57131	0.100805		0.324339	1.25209	0.562091		0.826002	1.77277	0.0406701		0.548708	1.46278	0.169634		-0.117646	-1.08496	0.766351		0.50294	1.4171	0.347087		0.107589	1.07743
24050	1810008N23Rik	7.03128	2.80804		24050		1810008N23Rik	-0.441407	-1.35793	0.42458		-0.428799	-1.34611	0.500989		-0.441407	-1.35793	0.59461		-0.941114	-1.92001	0.203087		-0.280068	-1.21425	0.53974		-0.521599	-1.43555	0.306		-0.0152705	-1.01064	0.978864		-0.441407	-1.35793	0.426927		-1.00548	-2.00761	0.169923		0.235083	1.17697	0.751933		0.663882	1.58434
24449	1810009A15Rik	2438.98	2457.01		24449		1810009A15Rik	-0.118142	-1.08534	0.580153		-0.670205	-1.5913	0.0192449		-0.368544	-1.29105	0.262232		-0.471272	-1.38633	0.0776595		-0.31256	-1.24191	0.12941		-0.317568	-1.24623	0.129677		-0.332747	-1.25941	0.0890537		0.191046	1.14159	0.364768		-0.271756	-1.20728	0.22697		-0.503444	-1.41759	0.144236		0.16676	1.12254
32360	1810009J06Rik	26.967	34.8539		32360		1810009J06Rik	1.07954	2.11336	0.0426918		0.557405	1.47162	0.0779602		1.5461	2.92027	0.0473327		0.158034	1.11577	0.642868		0.585114	1.50016	0.155413		0.114342	1.08248	0.693275		0.649052	1.56814	0.0955418		1.1316	2.19101	0.0763319		0.24965	1.18892	0.48114		1.10523	2.15133	0.0767163		0.547826	1.46188
17051	1810009N02Rik	3.40518	1.99917		17051		1810009N02Rik	-0.512855	-1.42687	0.282049		-0.113886	-1.08214	0.784495		0.0958822	1.06872	0.651239		0.0958822	1.06872	0.53432		-0.218516	-1.16354	0.42037		0.0958822	1.06872	0.446252		0.0958822	1.06872	0.440843		-0.484948	-1.39953	0.289889		-0.0365259	-1.02564	0.8396		-0.970906	-1.96007	0.132393		-0.85702	-1.81129
43497	1810009N02Rik	43.4801	24.9337		43497		1810009N02Rik	-1.09609	-2.13775	0.113021		0.692573	1.61616	0.197191		-0.910682	-1.87993	0.320759		-0.557048	-1.47126	0.340409		-0.830868	-1.77876	0.28637		0.396366	1.31619	0.552398		0.433222	1.35025	0.401438		-1.00961	-2.01336	0.187001		0.105145	1.0756	0.846522		-0.433006	-1.35004	0.393531		-1.12558	-2.18189
4598	1810009O10Rik	3459.98	2395.07		4598		1810009O10Rik	0.272474	1.20788	0.171411		0.0609009	1.04312	0.744491		-0.468158	-1.38334	0.129192		-0.686085	-1.60891	0.0192825		-0.247764	-1.18737	0.211228		-0.634679	-1.55259	0.017001		-0.578467	-1.49326	0.0122823		-0.860939	-1.81622	0.00507206		-0.0454838	-1.03203	0.797298		-0.148008	-1.10804	0.550726		-0.208909	-1.15581
15788	1810010H24Rik	25.3259	21.1791		15788		1810010H24Rik	-0.157699	-1.11551	0.731341		0.431613	1.34874	0.190573		0.824211	1.77057	0.198459		0.433485	1.35049	0.265651		0.504121	1.41826	0.124455		0.404294	1.32344	0.267465		0.0485435	1.03422	0.86647		-0.504682	-1.41881	0.209112		0.61801	1.53476	0.355967		0.0990471	1.07107	0.758842		-0.332566	-1.25925
29516	1810010K12Rik	3.75494	2.41524		29516		1810010K12Rik	0.0724433	1.0515	0.546344		-0.250357	-1.1895	0.343673		-0.022153	-1.01547	0.855698		0.456784	1.37248	0.495337		0.335541	1.26185	0.468412		0.102971	1.07398	0.486807		0.121488	1.08786	0.454425		-0.022153	-1.01547	0.806169		-0.526296	-1.44023	0.0102758		0.0164206	1.01145	0.936277		0.266777	1.20312
38180	1810010M01Rik	112.986	203.14		38180		1810010M01Rik	1.33671	2.52574	0.0254161		0.0975574	1.06996	0.776338		0.397756	1.31746	0.536325		0.186296	1.13784	0.654177		0.380623	1.3019	0.288012		-0.0545806	-1.03856	0.865773		1.12981	2.18831	0.0195861		0.917757	1.88918	0.0825128		0.906516	1.87451	0.0740006		0.971289	1.96059	0.117455		0.873732	1.8324
5447	1810011H11Rik	4.20136	2.32333		5447		1810011H11Rik	-0.843195	-1.79402	0.262805		0.133568	1.097	0.389033		0.133568	1.097	0.625612		0.133568	1.097	0.486489		0.585507	1.50057	0.216571		0.198299	1.14734	0.2505		0.133568	1.097	0.38703		0.133568	1.097	0.475217		-0.0924886	-1.06621	0.705942		-0.582252	-1.49718	0.317506		-0.71582	-1.64242
31319	1810011H11Rik	434.559	427.906		31319		1810011H11Rik	0.840732	1.79096	0.00820433		0.176265	1.12995	0.277329		0.34085	1.2665	0.241741		-0.791549	-1.73093	0.00987152		-0.595634	-1.51114	0.0471093		0.843805	1.79478	0.0113938		-0.317296	-1.24599	0.396495		-0.624019	-1.54116	0.018752		0.767368	1.70216	0.0517166		-0.295388	-1.22721	0.241136		-0.471653	-1.3867
31917	1810011O10Rik	61.9997	43.609		31917		1810011O10Rik	1.75482	3.37484	0.0040463		0.216938	1.16226	0.477239		1.29047	2.44608	0.0458603		0.137758	1.10019	0.726032		-0.0110817	-1.00771	0.962359		-0.377233	-1.29885	0.239558		-0.082165	-1.05861	0.855245		2.05624	4.15902	0.00171786		0.532903	1.44684	0.333953		0.236643	1.17825	0.527981		0.019705	1.01375
33058	1810011O10Rik	23.3837	25.482		33058		1810011O10Rik	1.16115	2.23636	0.0607376		0.0303517	1.02126	0.910531		0.266205	1.20264	0.509188		-0.139013	-1.10115	0.605196		0.00247464	1.00172	0.994709		-0.67417	-1.59568	0.130419		0.349599	1.27421	0.224582		1.53126	2.89038	0.00545892		0.456733	1.37243	0.432591		0.232861	1.17516	0.454845		0.202509	1.1507
9181	1810012P15Rik	318.567	366.605		9181		1810012P15Rik	0.248026	1.18758	0.393384		-0.0778583	-1.05545	0.751547		0.881248	1.84197	0.105101		0.0382254	1.02685	0.913462		-0.0726167	-1.05162	0.762986		-0.484355	-1.39896	0.0983716		0.372091	1.29423	0.305764		0.801836	1.74332	0.0523283		0.297655	1.22915	0.327583		-0.159759	-1.1171	0.606767		-0.0819003	-1.05841
26091	1810012P15Rik	52.3295	46.9712		26091		1810012P15Rik	0.32791	1.25519	0.65095		0.658261	1.57818	0.163689		1.42843	2.69154	0.162573		0.194345	1.1442	0.763019		0.611816	1.52818	0.187154		-0.0692811	-1.04919	0.875952		0.429812	1.34706	0.457033		0.395871	1.31574	0.487694		0.196197	1.14567	0.722462		0.632355	1.55009	0.2571		-0.0259064	-1.01812
39500	1810012P15Rik	161.442	110.921		39500		1810012P15Rik	-1.8132	-3.51421	0.00421386		-0.541203	-1.45519	0.0758417		-0.241387	-1.18213	0.631008		-0.498189	-1.41244	0.25818		-0.700128	-1.62465	0.0624559		-0.0369614	-1.02595	0.906701		-1.20889	-2.3116	0.0113256		0.0883596	1.06316	0.787471		-0.942065	-1.92128	0.0361653		-1.46553	-2.76164	0.00991205		-0.924324	-1.89779
42674	1810013D10Rik	1937.12	1778.35		42674		1810013D10Rik	-0.228765	-1.17183	0.102204		-0.303413	-1.23406	0.0202062		-0.0181725	-1.01268	0.899777		0.119242	1.08616	0.427859		0.106314	1.07647	0.566759		-0.22329	-1.16739	0.160725		0.223865	1.16786	0.112969		-0.147422	-1.10759	0.292341		-0.260079	-1.19754	0.0868318		-0.143227	-1.10437	0.41235		0.160187	1.11743
14888	1810013D15Rik	14.5494	21.6669		14888		1810013D15Rik	2.24066	4.72612	0.0140454		0.225783	1.16941	0.525377		0.97889	1.97095	0.146627		0.601194	1.51697	0.196533		0.423043	1.34075	0.495826		0.592769	1.50814	0.0792306		0.725716	1.65372	0.164198		0.467791	1.38299	0.237006		1.41471	2.66606	0.0886862		1.41622	2.66886	0.0370086		1.19044	2.28222
4568	1810013L24Rik	489.137	483.596		4568		1810013L24Rik	-1.14746	-2.21524	0.000252018		-0.426583	-1.34405	0.00381103		-0.578531	-1.49333	0.0175177		-0.613737	-1.53022	0.00466696		-1.08685	-2.1241	0.0153839		0.13934	1.1014	0.279611		-0.763763	-1.69791	0.000808482		-0.908144	-1.87663	0.000640935		-0.923411	-1.89659	0.00166278		-0.948609	-1.93001	0.0148174		-0.522027	-1.43597
10349	1810013L24Rik	297.137	310.773		10349		1810013L24Rik	-0.348932	-1.27362	0.516248		0.481874	1.39656	0.362563		0.693323	1.617	0.411019		-0.294064	-1.22609	0.623605		0.329076	1.25621	0.457471		-0.0912515	-1.06529	0.825975		-0.449885	-1.36593	0.315826		0.217739	1.16291	0.679445		1.06005	2.08501	0.0941781		-0.279307	-1.21361	0.582157		-0.761182	-1.69488
23854	1810013L24Rik	1328.34	1231.12		23854		1810013L24Rik	-0.223279	-1.16738	0.09912		-0.243666	-1.184	0.182796		0.339884	1.26565	0.0879542		0.266964	1.20327	0.294655		0.197663	1.14684	0.30307		-0.547372	-1.46142	0.0140246		-0.200648	-1.14921	0.181544		-0.311446	-1.24095	0.0704006		0.464426	1.37977	0.0211431		-0.251082	-1.1901	0.144742		-0.00741552	-1.00515
3122	1810014B01Rik	2001.13	1627.22		3122		1810014B01Rik	-0.0953308	-1.06831	0.566174		-0.538969	-1.45293	0.0075093		-0.463717	-1.37909	0.117067		-0.597987	-1.5136	0.0169312		-0.472872	-1.38787	0.025641		-0.210961	-1.15746	0.278285		-0.360092	-1.28351	0.140291		-0.18385	-1.13591	0.277325		-0.424553	-1.34216	0.0603646		-0.793597	-1.73339	0.00339893		-0.254629	-1.19303
28261	1810014B01Rik	127.407	113.854		28261		1810014B01Rik	-0.851649	-1.80456	0.0189219		-0.343781	-1.26908	0.0737071		-0.735426	-1.66489	0.0615674		-0.720394	-1.64763	0.0343207		0.0151734	1.01057	0.94808		-0.313613	-1.24282	0.1411		-0.501117	-1.41531	0.0263726		-1.22835	-2.34298	0.00204139		-0.446517	-1.36275	0.0831647		-0.647312	-1.56625	0.0524784		-0.303531	-1.23416
1319	1810014F10Rik	114.909	126.991		1319		1810014F10Rik	0.0598304	1.04234	0.834802		-0.191164	-1.14168	0.514245		0.297458	1.22898	0.50761		-0.0820725	-1.05854	0.779956		-0.0194183	-1.01355	0.93535		-0.101094	-1.07259	0.705699		-0.430729	-1.34791	0.428634		0.857264	1.8116	0.0411454		0.395484	1.31538	0.269884		-0.228316	-1.17147	0.364863		-0.0371513	-1.02609
2581	1810015C04Rik	748.541	701.621		2581		1810015C04Rik	-0.281666	-1.2156	0.107164		0.330364	1.25733	0.0441453		-0.249866	-1.1891	0.200445		-0.163782	-1.12022	0.588253		-0.263903	-1.20072	0.315674		0.400292	1.31977	0.11157		0.408186	1.32702	0.0409967		-0.77279	-1.70857	0.00207991		-0.736373	-1.66598	0.00404124		0.0377693	1.02653	0.861178		-0.292595	-1.22484
43275	1810015C04Rik	1713.05	1533.31		43275		1810015C04Rik	-0.442176	-1.35865	0.01973		-0.0331137	-1.02322	0.830617		-0.77311	-1.70895	0.00697858		0.194431	1.14427	0.130308		0.186759	1.1382	0.197318		0.713971	1.64031	0.024348		-0.375097	-1.29693	0.111133		-1.38056	-2.6037	0.00015876		-0.381771	-1.30294	0.306034		0.124543	1.09016	0.341198		0.157657	1.11547
18423	1810015C11Rik	147.176	196.973		18423		1810015C11Rik	0.960887	1.94651	0.0253717		0.505198	1.41932	0.0784088		0.764328	1.69858	0.154388		0.257197	1.19515	0.437324		0.606197	1.52224	0.0556847		-0.168887	-1.12419	0.477469		1.22664	2.34021	0.00577252		1.73233	3.32265	0.00413117		-0.0106477	-1.00741	0.970834		0.980681	1.9734	0.0472186		0.475483	1.39038
43244	1810018F18Rik	4.2511	2.86486		43244		1810018F18Rik	0	-1	1		0	-1	1		0	-1	1		0	-1	1		0	-1	1		0	-1	1		0.876808	1.83631	0.311389		0	-1	1		0	-1	1		-0.309218	-1.23904	0.33322		-0.309218	-1.23904
10211	1810019J16Rik	20.1331	18.25		10211		1810019J16Rik	-1.44039	-2.71395	0.000504393		-0.131917	-1.09575	0.680043		0.0332706	1.02333	0.877137		-0.00705309	-1.0049	0.967129		-0.0149228	-1.0104	0.98564		0.167994	1.12349	0.780944		0.161971	1.11881	0.530995		-1.23375	-2.35177	0.00149287		0.136552	1.09927	0.79224		-0.772136	-1.7078	0.0692391		-0.640219	-1.55857
37579	1810020D17Rik	1155.97	1134.81		37579		1810020D17Rik	0.465758	1.38104	0.0290756		-0.232769	-1.17509	0.162003		0.166044	1.12198	0.458371		-0.499806	-1.41402	0.05151		0.0476362	1.03357	0.797654		-1.19499	-2.28944	0.00299464		-0.136996	-1.09961	0.550878		-0.48131	-1.39601	0.0415895		0.139411	1.10146	0.403047		-0.00765921	-1.00532	0.973474		0.22511	1.16887
32171	1810020G14Rik	10631.9	9259.24		32171		1810020G14Rik	0.45787	1.37351	0.107276		0.266329	1.20274	0.29501		-0.171398	-1.12615	0.629713		-0.329104	-1.25623	0.269206		0.344704	1.26989	0.350751		-0.556672	-1.47087	0.0487142		-0.392368	-1.31255	0.115429		0.746885	1.67817	0.0407787		0.799484	1.74048	0.0216033		0.251858	1.19074	0.349752		-0.0144713	-1.01008
37237	1810020G14Rik	3081.45	2233.78		37237		1810020G14Rik	0.144939	1.10568	0.420864		0.0528294	1.0373	0.797392		-0.219799	-1.16457	0.407414		-0.299963	-1.23111	0.272817		0.302	1.23285	0.297672		-0.775777	-1.71211	0.00508651		-0.500985	-1.41518	0.0250136		0.468737	1.3839	0.0563981		0.688337	1.61142	0.0153843		-0.0280589	-1.01964	0.918838		-0.0808883	-1.05767
41507	1810020O05Rik	4.44797	3.95361		41507		1810020O05Rik	0	-1	1		0.697824	1.62206	0.304302		0	-1	1		0.459515	1.37508	0.207888		0.446861	1.36307	0.30317		0	-1	1		1.73525	3.32938	0.153353		0	-1	1		0	-1	1		0.531729	1.44566	0.13507		-0.166095	-1.12202
31048	1810021J13Rik	541.887	503.631		31048		1810021J13Rik	-0.209712	-1.15646	0.270048		-0.400015	-1.31952	0.0412596		0.136638	1.09934	0.569594		-0.186982	-1.13838	0.295496		0.0534347	1.03773	0.766567		-0.313012	-1.2423	0.154968		-0.0549542	-1.03883	0.811391		-0.0190329	-1.01328	0.940062		-0.177813	-1.13117	0.384846		-0.122157	-1.08836	0.618559		0.277859	1.21239
12801	1810022C23Rik	975.06	827.229		12801		1810022C23Rik	-0.556833	-1.47104	0.00747235		-0.473898	-1.38886	0.0146631		0.0653674	1.04635	0.612085		-0.0969926	-1.06954	0.383983		-0.292917	-1.22511	0.211007		-0.594507	-1.50996	0.00900673		-0.0852139	-1.06085	0.454592		0.104906	1.07542	0.293518		-0.532298	-1.44623	0.00859799		-0.196294	-1.14575	0.200303		0.277604	1.21218
13559	1810022K09Rik	8894.19	9394.09		13559		1810022K09Rik	0.443952	1.36033	0.126956		0.053888	1.03806	0.791838		0.146174	1.10663	0.68336		-0.350518	-1.27502	0.278436		0.120319	1.08698	0.67985		-0.430678	-1.34787	0.187277		-0.262909	-1.1999	0.283637		0.683147	1.60564	0.0366111		-0.04401	-1.03098	0.895792		0.0658867	1.04673	0.783127		0.0119987	1.00835
36294	1810023F06Rik	7.90176	15.1859		36294		1810023F06Rik	0.836806	1.78609	0.059518		0.201522	1.14991	0.478634		0.43089	1.34806	0.428067		-0.306751	-1.23692	0.39816		-0.104894	-1.07542	0.764635		0.179883	1.13279	0.521772		0.481659	1.39635	0.121473		-2.16332	-4.47945	0.0098453		-0.420855	-1.33872	0.324293		0.771841	1.70745	0.14935		0.570319	1.48485
1340	1810026B05Rik	454.424	497.292		1340		1810026B05Rik	1.70968	3.27088	0.00930829		-0.22302	-1.16717	0.4203		0.426246	1.34373	0.422254		0.464476	1.37982	0.216715		1.11374	2.16406	0.0230664		0.0849734	1.06067	0.787844		0.309726	1.23947	0.512326		0.678594	1.60058	0.118408		1.43192	2.69806	0.00895577		0.307412	1.23749	0.506625		0.530432	1.44436
17900	1810026B05Rik	30148.7	24282.3		17900		1810026B05Rik	0.331269	1.25812	0.0418003		0.229487	1.17242	0.0827256		-0.116674	-1.08423	0.489608		-0.192625	-1.14284	0.196967		0.247811	1.1874	0.228227		-0.498505	-1.41275	0.0365938		0.713875	1.6402	0.00731309		-0.0438583	-1.03087	0.704682		0.124865	1.09041	0.388094		0.32876	1.25593	0.0852707		0.099273	1.07123
30512	1810026J23Rik	367.264	383.197		30512		1810026J23Rik	-0.673245	-1.59466	0.0114956		-0.5819	-1.49682	0.00527064		-0.364919	-1.28781	0.171666		-0.270086	-1.20588	0.141756		-0.213776	-1.15972	0.543763		0.00419091	1.00291	0.975413		-0.593786	-1.5092	0.039299		-0.622603	-1.53965	0.0265063		-0.389019	-1.3095	0.199073		-0.758573	-1.69182	0.00396293		-0.176673	-1.13027
31003	1810027L02Rik	490.332	1572.48		31003		1810027L02Rik	2.6309	6.19414	0.00464427		1.17678	2.26072	0.0208974		1.37727	2.59775	0.136937		0.78587	1.72413	0.165872		1.36701	2.57935	0.015443		0.785369	1.72353	0.0999885		1.76497	3.39866	0.00472696		1.72513	3.30609	0.0192231		1.0268	2.0375	0.106676		2.3584	5.12802	0.0130679		1.18162	2.26831
22270	1810027O10Rik	5248.3	4205.19		22270		1810027O10Rik	-0.229961	-1.1728	0.271638		-0.483581	-1.39821	0.0324563		-0.0936733	-1.06708	0.741889		0.0576819	1.04079	0.818512		0.288445	1.22132	0.170668		-0.27254	-1.20793	0.198051		-0.426218	-1.34371	0.121248		-0.0354498	-1.02488	0.878087		0.110331	1.07948	0.594044		-0.381294	-1.30251	0.12156		0.102287	1.07347
38114	1810027O10Rik	7607.51	5790.04		38114		1810027O10Rik	-0.204062	-1.15194	0.167665		-0.573837	-1.48848	0.00758466		0.0748501	1.05325	0.677919		0.146129	1.1066	0.464263		0.420018	1.33794	0.0322993		-0.124813	-1.09037	0.401987		-0.470365	-1.38546	0.0452686		-0.161478	-1.11843	0.437323		0.336554	1.26274	0.0609475		-0.417647	-1.33575	0.0700962		0.15619	1.11434
23667	1810029B16Rik	7.4965	7.62361		23667		1810029B16Rik	-0.0759925	-1.05409	0.90589		0.782513	1.72013	0.147554		-1.50553	-2.8393	0.045617		-0.0723163	-1.0514	0.823761		1.38159	2.60555	0.0167941		-0.657697	-1.57756	0.633428		0.803562	1.74541	0.0687337		0.273161	1.20845	0.417853		0.459006	1.37459	0.397431		0.178709	1.13187	0.799417		-0.603805	-1.51972
40630	1810029B16Rik	10.1456	9.75138		40630		1810029B16Rik	-0.823545	-1.76975	0.305777		0.164274	1.1206	0.299593		0.798505	1.7393	0.0485144		0.210204	1.15685	0.705416		0.374048	1.29598	0.402651		-0.424412	-1.34203	0.073071		-0.327031	-1.25443	0.284312		-0.60982	-1.52607	0.194271		-0.208269	-1.1553	0.34707		-0.130191	-1.09444	0.536435		-0.294465	-1.22643
44844	1810029B16Rik	1971.08	2542.51		44844		1810029B16Rik	0.510645	1.42469	0.0396161		-0.242068	-1.18269	0.151527		0.539891	1.45386	0.115567		-0.273535	-1.20877	0.188606		-0.425462	-1.343	0.0718303		-0.386708	-1.30741	0.110995		0.672805	1.59417	0.022546		0.144167	1.10509	0.446775		-0.319381	-1.24779	0.149433		0.0170674	1.0119	0.945779		0.259135	1.19676
35915	1810030J14Rik	3.78928	9.48724		35915		1810030J14Rik	0.335425	1.26175	0.581659		0.348042	1.27283	0.671394		0.340878	1.26653	0.711716		0.365332	1.28818	0.550448		1.04228	2.05948	0.142284		0.160009	1.11729	0.757772		0.364962	1.28785	0.476806		0.340878	1.26653	0.577894		-0.808247	-1.75108	0.289917		1.27215	2.41521	0.044857		0.924107	1.89751
6634	1810030N24Rik	1443.17	1662.48		6634		1810030N24Rik	-0.242478	-1.18302	0.144533		-0.503313	-1.41747	0.0160884		0.402545	1.32184	0.103771		-0.318437	-1.24698	0.115736		0.0623988	1.0442	0.758941		-0.756986	-1.68996	0.00456755		0.173406	1.12772	0.35143		-0.856255	-1.81033	0.0157799		-0.280943	-1.21499	0.11179		-0.141152	-1.10279	0.618606		0.362161	1.28535
40253	1810030N24Rik	261.685	186.761		40253		1810030N24Rik	-0.1762	-1.1299	0.251494		-0.505186	-1.41931	0.0137068		0.118478	1.08559	0.553502		0.435932	1.35278	0.170127		-0.0232217	-1.01623	0.906654		-0.0345977	-1.02427	0.843249		-0.38989	-1.31029	0.0673299		-1.06322	-2.08958	0.0165687		0.271589	1.20714	0.153015		-0.245957	-1.18588	0.357583		0.259228	1.19684
3255	1810030O07Rik	916.485	762.729		3255		1810030O07Rik	-0.614542	-1.53107	0.0473777		-0.343815	-1.26911	0.0929249		-0.5066	-1.4207	0.185484		-0.137565	-1.10005	0.541347		-0.0378846	-1.02661	0.849977		0.137461	1.09997	0.4598		-0.594613	-1.51007	0.0225273		-0.372311	-1.29442	0.142578		-0.141223	-1.10284	0.541035		-0.540214	-1.45419	0.0344707		-0.196399	-1.14583
21524	1810030O07Rik	145.143	74.667		21524		1810030O07Rik	-2.08676	-4.24794	0.0107404		-0.498629	-1.41287	0.23436		-0.588957	-1.50416	0.461014		-0.579932	-1.49478	0.283836		-0.613654	-1.53013	0.273485		-0.204086	-1.15196	0.637279		-1.52021	-2.86833	0.0145357		0.459721	1.37528	0.382719		-0.970468	-1.95948	0.101585		-1.26865	-2.40936	0.0526527		-0.77002	-1.70529
27876	1810031K17Rik	39.6154	32.6972		27876		1810031K17Rik	-0.768133	-1.70306	0.0640224		0.0705388	1.05011	0.798182		0.526765	1.44069	0.319367		-0.20604	-1.15352	0.594377		-0.291838	-1.2242	0.417413		0.440489	1.35706	0.157622		-0.0760922	-1.05416	0.833634		-0.0851234	-1.06078	0.82894		-0.320031	-1.24836	0.456975		-0.211249	-1.15769	0.566419		-0.281787	-1.2157
29202	1810031K17Rik	32292.1	28314.3		29202		1810031K17Rik	-0.0309505	-1.02169	0.825227		0.313277	1.24253	0.0465367		0.247633	1.18726	0.263413		0.208819	1.15574	0.213446		-0.0389233	-1.02735	0.801757		0.0200554	1.014	0.883326		-0.201261	-1.1497	0.2924		0.246307	1.18617	0.125806		0.0309894	1.02171	0.838735		0.211759	1.1581	0.191926		-0.101518	-1.0729
17637	1810032O08Rik	2135.82	2197.16		17637		1810032O08Rik	0.408247	1.32707	0.0560093		-0.0951874	-1.0682	0.482834		0.25645	1.19454	0.215801		0.255022	1.19335	0.108836		0.329092	1.25622	0.0782683		-0.549036	-1.46311	0.017792		1.17586	2.25928	0.000207425		0.211418	1.15783	0.149385		0.206593	1.15396	0.194132		0.204987	1.15268	0.329595		0.300174	1.23129
4539	1810033B17Rik	19231.7	25062		4539		1810033B17Rik	0.250264	1.18942	0.203368		-0.145252	-1.10592	0.253311		0.212842	1.15897	0.139786		-0.178244	-1.13151	0.147793		0.126775	1.09185	0.455113		-0.262006	-1.19914	0.0400293		-0.0932974	-1.06681	0.471697		1.20576	2.3066	0.000426441		0.384648	1.30554	0.0596881		0.0598397	1.04235	0.80467		0.205092	1.15276
41235	1810033B17Rik	17486.8	18455		41235		1810033B17Rik	0.403214	1.32245	0.0389715		-0.457241	-1.37291	0.00806736		0.358826	1.28238	0.0804742		0.0355239	1.02493	0.775134		0.275228	1.21019	0.213703		-0.271559	-1.20711	0.12281		-0.366918	-1.28959	0.0475443		-0.246983	-1.18672	0.45524		0.343336	1.26869	0.095997		-0.0478091	-1.03369	0.853131		0.409432	1.32816
36094	1810034E14Rik	20.5395	26.3247		36094		1810034E14Rik	-1.13146	-2.19081	0.132295		0.469452	1.38458	0.0570619		0.192165	1.14248	0.353841		0.198087	1.14718	0.222958		0.2136	1.15958	0.188296		0.855791	1.80975	0.00208054		-0.72172	-1.64915	0.160029		-1.62639	-3.08739	0.00167588		-0.191258	-1.14176	0.407893		-0.382013	-1.30316	0.203871		-0.851464	-1.80433
10445	1810034K20Rik	1217.05	1355.75		10445		1810034K20Rik	-0.382002	-1.30315	0.040781		-0.537983	-1.45194	0.0125626		-0.0286567	-1.02006	0.867092		-0.12269	-1.08876	0.416852		-0.0374873	-1.02632	0.813838		-0.478255	-1.39306	0.00746948		-0.16376	-1.1202	0.26242		-0.0403306	-1.02835	0.738441		-0.110996	-1.07997	0.530551		-0.362876	-1.28599	0.108891		0.175107	1.12905
20668	1810034K20Rik	1189.74	1496.04		20668		1810034K20Rik	-0.592527	-1.50789	0.0251128		0.0541309	1.03823	0.747979		-0.113534	-1.08188	0.670808		-0.441756	-1.35826	0.0668423		-0.105922	-1.07618	0.644492		-0.318159	-1.24674	0.0758278		-0.202946	-1.15105	0.304231		0.104657	1.07524	0.581279		-0.888947	-1.85182	0.0128955		0.202131	1.1504	0.30993		0.148	1.10803
24355	1810035L17Rik	5120.92	4368.71		24355		1810035L17Rik	0.307246	1.23734	0.127181		-0.243496	-1.18386	0.219859		-0.121648	-1.08798	0.517187		-0.510686	-1.42473	0.0422954		-0.107003	-1.07699	0.629419		-0.466204	-1.38147	0.129066		-0.524535	-1.43847	0.0454799		0.711764	1.63781	0.0038824		0.411525	1.33009	0.0355045		-0.348781	-1.27348	0.191224		-0.105285	-1.07571
28723	1810035L17Rik	46.4681	54.353		28723		1810035L17Rik	0.225591	1.16926	0.338356		0.0548039	1.03872	0.793589		-0.128057	-1.09282	0.675998		0.450128	1.36616	0.0853287		0.0239917	1.01677	0.939322		0.571111	1.48567	0.0341766		-0.32631	-1.2538	0.24846		2.77634	6.85114	0.000434991		0.641728	1.5602	0.0462498		0.199526	1.14832	0.32315		0.144722	1.10552
19035	1810036I24Rik	1106.42	833.725		19035		1810036I24Rik	-0.410107	-1.32878	0.128666		-0.512211	-1.42623	0.0240969		-0.47254	-1.38755	0.195321		-0.982948	-1.9765	0.00731259		-0.569118	-1.48362	0.0436882		-0.691349	-1.61479	0.0329706		-0.726593	-1.65473	0.0119463		-0.315853	-1.24475	0.229886		-0.408378	-1.32719	0.114003		-0.69391	-1.61766	0.0223747		-0.181699	-1.13422
21316	1810036N14Rik	25.7091	12.4667		21316		1810036N14Rik	-2.14655	-4.42766	0.0273141		-0.0376013	-1.02641	0.917974		-0.284588	-1.21806	0.688497		-0.919801	-1.89185	0.0982535		-0.801545	-1.74297	0.113771		0.298951	1.23025	0.606819		-0.698422	-1.62273	0.322599		1.33895	2.52966	0.0376504		-0.21299	-1.15909	0.645316		-1.26835	-2.40887	0.222645		-1.23075	-2.3469
3369	1810037C20Rik	447.704	469.962		3369		1810037C20Rik	-0.545537	-1.45956	0.0244906		0.128939	1.09349	0.520657		-0.207827	-1.15495	0.412848		-0.307222	-1.23732	0.170047		0.0851568	1.0608	0.686326		0.281502	1.21546	0.100672		-0.869763	-1.82736	0.00413308		0.352568	1.27683	0.0861032		0.214456	1.16027	0.544406		-0.390369	-1.31073	0.154133		-0.519307	-1.43327
21564	1810037I17Rik	19440.6	26104.8		21564		1810037I17Rik	0.819908	1.76529	0.0391908		-0.101912	-1.07319	0.656494		0.608499	1.52467	0.220362		0.0914556	1.06544	0.748931		0.0331608	1.02325	0.893206		-0.338948	-1.26483	0.210234		0.456495	1.3722	0.129041		0.700859	1.62547	0.0576425		0.442432	1.35889	0.179391		0.316161	1.24501	0.371292		0.418073	1.33614
25710	1810037I17Rik	1275.37	1364.25		25710		1810037I17Rik	0.815998	1.76052	0.0309798		-0.225513	-1.16919	0.286689		0.28329	1.21697	0.469276		0.00489868	1.0034	0.985026		-0.0601204	-1.04255	0.798771		-0.297012	-1.2286	0.239782		-0.0726727	-1.05166	0.772968		-0.341064	-1.26669	0.231624		0.758721	1.69199	0.0367554		-0.069728	-1.04952	0.814934		0.155785	1.11403
27829	1810041L15Rik	6.03959	8.92483		27829		1810041L15Rik	1.59639	3.02385	0.00368		0.881329	1.84207	0.00650601		0.349608	1.27421	0.345575		1.05656	2.07997	0.030826		0.678359	1.60032	0.0777467		0.876765	1.83625	0.0206033		0.455062	1.37084	0.0661536		0.349608	1.27421	0.175739		0.65014	1.56932	0.0390078		1.69016	3.22693	0.0612041		0.808834	1.75179
8379	1810043G02Rik	115.637	114.26		8379		1810043G02Rik	-0.409111	-1.32787	0.16426		-0.0863168	-1.06166	0.681496		-0.0926144	-1.0663	0.809813		-0.00734008	-1.0051	0.979828		-0.0721211	-1.05126	0.797658		0.406975	1.3259	0.0970325		-0.157834	-1.11561	0.566366		0.497853	1.41211	0.119526		0.0038373	1.00266	0.990454		-0.195984	-1.1455	0.428698		-0.109667	-1.07898
27845	1810043G02Rik	215.661	270.797		27845		1810043G02Rik	0.202153	1.15041	0.184986		0.28451	1.218	0.0590554		0.39618	1.31602	0.103649		0.341059	1.26669	0.108069		-0.0291895	-1.02044	0.865201		0.626695	1.54402	0.0057414		0.209421	1.15622	0.114997		1.23257	2.34985	0.000613246		0.580964	1.49585	0.0345233		0.294697	1.22663	0.0953275		0.0101876	1.00709
6151	1810044A24Rik	2962.79	4128.38		6151		1810044A24Rik	0.76924	1.70437	0.0254197		0.45862	1.37423	0.0624425		0.338097	1.26409	0.370278		0.296118	1.22784	0.253195		0.323987	1.25178	0.19031		0.22122	1.16572	0.310562		0.823237	1.76937	0.00756825		0.405458	1.32451	0.138658		0.3594	1.28289	0.18086		0.563775	1.47813	0.0625275		0.105156	1.07561
12779	1810044A24Rik	66.5197	38.9078		12779		1810044A24Rik	0.506612	1.42071	0.516682		0.194954	1.14469	0.742686		0.405453	1.3245	0.729721		0.788145	1.72685	0.328852		-0.122647	-1.08873	0.849703		0.0347295	1.02436	0.953498		-0.409931	-1.32862	0.546343		-1.06953	-2.09875	0.285936		0.670246	1.59134	0.438873		-0.057692	-1.0408	0.923348		-0.252646	-1.19139
37538	1810044A24Rik	16.1095	6.42479		37538		1810044A24Rik	-1.34026	-2.53197	0.0587149		-0.267454	-1.20368	0.552769		-0.442064	-1.35855	0.594599		-2.17973	-4.53069	0.014614		-0.0634963	-1.045	0.938519		-0.519561	-1.43352	0.272062		-0.977258	-1.96872	0.142457		-0.670624	-1.59176	0.360449		-0.338709	-1.26462	0.531939		-1.3088	-2.47735	0.100167		-1.04134	-2.05814
14463	1810046J19Rik	5834.32	5740.65		14463		1810046J19Rik	-0.398767	-1.31838	0.0132086		-0.211456	-1.15786	0.172725		-0.572199	-1.48679	0.0173065		-0.28927	-1.22202	0.0586184		-0.0526392	-1.03716	0.805671		-0.285509	-1.21884	0.0490973		-0.289191	-1.22195	0.0209166		0.0923225	1.06608	0.398086		-0.364029	-1.28702	0.0298674		-0.252952	-1.19164	0.113502		-0.0414955	-1.02918
12225	1810046K07Rik	2921.76	3924.47		12225		1810046K07Rik	2.99532	7.97411	0.000184421		0.593943	1.50937	0.051989		1.89495	3.71909	0.0114682		0.730289	1.65897	0.114511		1.80099	3.48459	0.000442839		-0.104731	-1.07529	0.694079		1.43036	2.69514	0.0428172		-0.044548	-1.03136	0.892262		-0.0794124	-1.05659	0.821485		2.4856	5.60066	0.0249903		1.89165	3.7106
1988	1810048J11Rik	224.117	213.117		1988		1810048J11Rik	-0.694961	-1.61884	0.0657789		-0.569859	-1.48438	0.0606309		-0.256092	-1.19424	0.575304		-0.611111	-1.52744	0.091434		-0.197301	-1.14655	0.546595		-0.33399	-1.26049	0.26642		-0.682869	-1.60533	0.158776		-1.6206	-3.07503	0.00440998		-0.0132626	-1.00924	0.978676		-1.00111	-2.00154	0.0127468		-0.431254	-1.34841
18114	1810048J11Rik	569.966	914.387		18114		1810048J11Rik	1.8478	3.59951	0.00350514		0.545126	1.45915	0.0923925		0.666479	1.5872	0.228957		0.0885281	1.06328	0.782834		0.737945	1.6678	0.204211		-0.249178	-1.18853	0.395116		1.02123	2.02965	0.0171499		-0.558126	-1.47236	0.141109		0.757201	1.69021	0.0638797		1.31588	2.48954	0.0164481		0.770753	1.70616
24196	1810048J11Rik	75.6616	58.2988		24196		1810048J11Rik	-0.522807	-1.43675	0.114001		-0.381851	-1.30301	0.0560706		0.275661	1.21055	0.387934		-0.661132	-1.58132	0.0264913		-0.326096	-1.25362	0.265016		-0.559606	-1.47387	0.0388836		-1.44753	-2.7274	0.0069941		-1.33167	-2.51693	0.00423789		0.435646	1.35252	0.08675		-0.826214	-1.77303	0.0325545		-0.444363	-1.36071
26490	1810048J11Rik	161.848	167.809		26490		1810048J11Rik	0.505631	1.41974	0.0718282		0.0204376	1.01427	0.916572		-0.341853	-1.26738	0.336638		-0.376923	-1.29857	0.144628		-0.0155036	-1.0108	0.949444		-0.506266	-1.42037	0.110251		-0.483708	-1.39833	0.0723158		-0.964469	-1.95134	0.0114186		0.278086	1.21259	0.254275		-0.231699	-1.17422	0.343713		-0.252137	-1.19097
10030	1810049H13Rik	704.349	770.608		10030		1810049H13Rik	-0.455454	-1.37121	0.0834683		-0.0581497	-1.04113	0.749182		-0.168066	-1.12355	0.600834		-0.58924	-1.50445	0.0435939		-0.551448	-1.46556	0.0425708		-0.0504362	-1.03558	0.804848		-0.978653	-1.97062	0.00438153		0.39852	1.31815	0.120349		-0.739728	-1.66986	0.0341264		-0.477614	-1.39244	0.151538		-0.419464	-1.33743
29634	1810049H19Rik	101.032	117.66		29634		1810049H19Rik	1.00803	2.01116	0.0403347		0.271667	1.2072	0.374342		0.571289	1.48585	0.339674		0.377216	1.29883	0.326733		0.518202	1.43217	0.12963		0.021303	1.01488	0.944861		0.698613	1.62294	0.0800904		0.483041	1.39769	0.229025		0.327527	1.25486	0.399248		0.748918	1.68053	0.0639116		0.47725	1.39209
27919	1810053B23Rik	66.3911	56.6364		27919		1810053B23Rik	-0.795842	-1.73609	0.118946		0.0786145	1.056	0.739668		-0.0953994	-1.06836	0.796413		-0.537105	-1.45106	0.0977642		-1.50464	-2.83754	0.0663888		-0.402192	-1.32151	0.252955		-0.916762	-1.88787	0.00810546		-4.16567	-17.947	8.08354e-05		-0.160511	-1.11768	0.535667		-0.38609	-1.30685	0.118585		-0.464704	-1.38003
15241	1810054D07Rik	242.958	143.628		15241		1810054D07Rik	-0.60237	-1.51821	0.203681		-0.466284	-1.38155	0.184662		0.104955	1.07546	0.86535		0.0983844	1.07057	0.815671		-0.0868154	-1.06202	0.793135		-0.615899	-1.53251	0.103182		-0.875504	-1.83465	0.0393093		0.0910363	1.06514	0.848417		-0.0863481	-1.06168	0.852161		-0.638192	-1.55638	0.110723		-0.171908	-1.12655
23751	1810054D07Rik	318.601	268.902		23751		1810054D07Rik	0.08723	1.06233	0.762893		-0.435627	-1.3525	0.170179		0.621048	1.53799	0.18675		0.217964	1.16309	0.436408		0.290623	1.22317	0.305483		-0.182244	-1.13465	0.440544		0.0641634	1.04548	0.78253		-0.412676	-1.33115	0.172772		0.141406	1.10298	0.637449		-0.314523	-1.2436	0.240818		0.121104	1.08757
28572	1810054D07Rik	207.193	153.786		28572		1810054D07Rik	-0.6584	-1.57833	0.00418262		-0.528031	-1.44196	0.00252789		-0.521336	-1.43528	0.0363627		-0.325729	-1.2533	0.0481373		-0.180021	-1.1329	0.431684		0.0525738	1.03711	0.635816		-0.667968	-1.58883	0.0249758		-0.969952	-1.95878	0.000771536		-0.18497	-1.13679	0.199682		-0.625232	-1.54246	0.0379108		-0.0972006	-1.0697
19859	1810055E12Rik	943.73	855.422		19859		1810055E12Rik	-0.362629	-1.28577	0.0165739		-0.229131	-1.17213	0.0550206		-0.0328185	-1.02301	0.788968		-0.493499	-1.40786	0.00887895		-0.335102	-1.26147	0.0450021		0.096648	1.06929	0.495969		-0.700526	-1.6251	0.000691999		-0.574764	-1.48943	0.00933327		0.145101	1.10581	0.259347		-0.562573	-1.4769	0.0162941		-0.333441	-1.26002
15593	1810055G02Rik	454.56	499.964		15593		1810055G02Rik	-0.140909	-1.1026	0.632062		0.18216	1.13458	0.362317		-0.127379	-1.09231	0.706648		0.0180517	1.01259	0.936519		-0.0666579	-1.04729	0.776293		0.326043	1.25357	0.185789		-0.649622	-1.56876	0.0586164		0.20223	1.15048	0.42622		0.720364	1.6476	0.0294799		-0.490325	-1.40476	0.155998		-0.672486	-1.59382
33431	1810058I24Rik	265.255	202.385		33431		1810058I24Rik	-0.700525	-1.6251	0.00392085		-0.365474	-1.2883	0.0301587		-0.221205	-1.16571	0.227518		0.0900592	1.06441	0.712941		0.0133609	1.0093	0.934752		-0.160148	-1.1174	0.55158		-0.797266	-1.73781	0.0136232		0.493898	1.40824	0.0439791		-0.11264	-1.08121	0.565096		-0.461367	-1.37685	0.0180219		-0.0958931	-1.06873
34934	1810058I24Rik	32987.2	22235.2		34934		1810058I24Rik	-0.108768	-1.07831	0.533506		-0.304237	-1.23477	0.0956505		0.094277	1.06753	0.703903		0.0739579	1.0526	0.820788		0.446796	1.36301	0.0464451		-0.0575735	-1.04071	0.757459		-0.300383	-1.23147	0.106474		-0.632629	-1.55039	0.015488		0.041399	1.02911	0.825104		-0.0185742	-1.01296	0.935474		0.285662	1.21897
28621	1810059H22Rik	299.831	288.181		28621		1810059H22Rik	-2.24544	-4.74181	0.00648824		-0.670496	-1.59162	0.20826		-1.57737	-2.98425	0.0658971		-0.402913	-1.32218	0.336257		-0.106814	-1.07685	0.78497		-2.30266	-4.93368	0.0006219		-1.02877	-2.04028	0.0179795		2.0816	4.23275	0.00624933		-2.00772	-4.02147	0.0284287		-0.69844	-1.62275	0.0719757		-0.027944	-1.01956
43226	1810059H22Rik	259.108	215.963		43226		1810059H22Rik	-1.21782	-2.32594	0.00654772		-0.611072	-1.52739	0.160466		-0.345227	-1.27035	0.330385		0.0627442	1.04445	0.801947		0.485647	1.40021	0.0499783		-0.916789	-1.88791	0.00389678		-0.533252	-1.44719	0.0264875		-0.159076	-1.11657	0.478577		-0.579945	-1.49479	0.0614618		-0.465489	-1.38079	0.0609532		0.145582	1.10618
43503	1810062G17Rik	9.12831	6.61536		43503		1810062G17Rik	-0.872416	-1.83073	0.0278145		-0.014558	-1.01014	0.973438		-0.0623376	-1.04416	0.8788		-0.0623376	-1.04416	0.819877		-0.351664	-1.27603	0.222532		-0.193098	-1.14322	0.841577		0.363506	1.28655	0.582166		-1.9757	-3.93319	0.00564763		0.339035	1.26491	0.571114		0.0255911	1.0179	0.932386		0.0401491	1.02822
33244	1810062O18Rik	4.07943	2.67997		33244		1810062O18Rik	-0.00561337	-1.0039	0.952651		0.142294	1.10366	0.39238		-0.00561337	-1.0039	0.961102		-0.00561337	-1.0039	0.955206		-0.186283	-1.13783	0.379572		-0.00561337	-1.0039	0.946853		-0.00561337	-1.0039	0.944903		-0.00561337	-1.0039	0.948109		-0.600692	-1.51644	0.194279		0.445446	1.36174	0.275648		0.303152	1.23384
36335	1810062O18Rik	411.892	380.48		36335		1810062O18Rik	-0.156441	-1.11453	0.706108		-0.0665462	-1.04721	0.834147		-0.3866	-1.30731	0.542326		-0.428845	-1.34616	0.336405		0.325726	1.25329	0.36217		-1.14518	-2.21174	0.0226016		-0.195126	-1.14482	0.590072		-0.780298	-1.71749	0.130495		0.639986	1.55831	0.193807		0.198439	1.14746	0.605916		0.264985	1.20162
12991	1810063B05Rik	1855.56	1659.47		12991		1810063B05Rik	0.38504	1.3059	0.142621		-0.12545	-1.09085	0.495869		-0.129593	-1.09399	0.690039		-0.570993	-1.48555	0.0517198		-0.272216	-1.20766	0.223785		-0.444868	-1.36119	0.129836		-0.248377	-1.18787	0.391122		-0.308352	-1.23829	0.214865		0.115075	1.08303	0.609848		-0.284334	-1.21785	0.278317		-0.158884	-1.11642
21966	1810063B05Rik	659.622	759.508		21966		1810063B05Rik	-0.245208	-1.18526	0.467065		-0.179438	-1.13244	0.581656		-0.377715	-1.29928	0.436813		-0.493598	-1.40795	0.159655		-0.163814	-1.12024	0.537187		-0.657908	-1.57779	0.0532009		-0.0303977	-1.02129	0.924848		0.459712	1.37527	0.182436		-0.43889	-1.35556	0.232041		-0.139941	-1.10186	0.619193		0.0394974	1.02776
6002	1810063B07Rik	831.49	988.973		6002		1810063B07Rik	0.0170874	1.01191	0.935291		0.0222261	1.01553	0.912861		-0.410709	-1.32934	0.245783		-0.307772	-1.23779	0.204237		0.136818	1.09948	0.508901		-0.150371	-1.10985	0.436658		-0.194175	-1.14407	0.400278		0.590468	1.50574	0.039817		0.192668	1.14288	0.445255		0.11018	1.07936	0.660079		0.0879541	1.06286
6254	1810063B07Rik	3.92096	7.07475		6254		1810063B07Rik	0.281723	1.21565	0.454747		0.188718	1.13975	0.547423		0.259623	1.19717	0.643159		1.46328	2.75734	0.0128394		0.0290212	1.02032	0.925326		0.0556212	1.03931	0.898665		0.346399	1.27138	0.276695		0.0537125	1.03793	0.890449		0.152535	1.11152	0.681711		-0.0298388	-1.0209	0.933684		-0.218557	-1.16357
8746	1810064F22Rik	36.5194	39.3698		8746		1810064F22Rik	0.153441	1.11222	0.777734		0.30871	1.2386	0.318984		1.48829	2.80557	0.067633		0.431049	1.34821	0.300012		0.583338	1.49831	0.10087		-0.0159676	-1.01113	0.961308		0.659909	1.57998	0.156553		5.41485	42.6611	0.000109857		-0.146548	-1.10692	0.699768		0.4552	1.37097	0.264683		0.14649	1.10687
17910	1810065E05Rik	5.74942	12.2779		17910		1810065E05Rik	0.207488	1.15468	0.651981		-0.712612	-1.63877	0.224873		0.521404	1.43535	0.366613		0.348181	1.27295	0.38819		-0.0890497	-1.06367	0.883119		0.986674	1.98161	0.223609		-0.0309211	-1.02166	0.949801		0.521404	1.43535	0.190099		0.307072	1.23719	0.634514		-1.32903	-2.51233	0.0103493		-0.616414	-1.53306
2327	1810073G14Rik	1895.33	2318.57		2327		1810073G14Rik	-0.243481	-1.18385	0.27798		0.264371	1.20111	0.146841		0.220679	1.16528	0.479643		0.0962719	1.06901	0.664264		-0.382632	-1.30372	0.184838		-0.142148	-1.10355	0.439319		0.665583	1.58621	0.00872732		0.0445343	1.03135	0.82503		-0.780105	-1.71726	0.0166444		0.216697	1.16207	0.323271		-0.0476738	-1.0336
20095	1810073G14Rik	5414.74	7988.03		20095		1810073G14Rik	0.811328	1.75483	0.0418811		0.615525	1.53211	0.0364391		0.535287	1.44923	0.27952		0.328449	1.25566	0.297947		0.1996	1.14838	0.486142		0.43291	1.34995	0.111108		0.573452	1.48808	0.059382		0.841561	1.79199	0.0376253		0.405623	1.32466	0.213535		0.9047	1.87215	0.0160578		0.289175	1.22194
6614	1810074P20Rik	451.756	324.318		6614		1810074P20Rik	-0.545843	-1.45987	0.0188869		-0.366683	-1.28939	0.0351148		-0.195053	-1.14477	0.336792		-0.349471	-1.27409	0.0655458		-0.277857	-1.21239	0.253973		0.339015	1.26489	0.0653538		-0.169598	-1.12474	0.179575		-0.482183	-1.39686	0.0246606		-0.540819	-1.4548	0.0152113		-1.2267	-2.34032	0.0552979		-0.86002	-1.81506
33591	1810074P20Rik	1536.75	958.568		33591		1810074P20Rik	-0.366524	-1.28924	0.250897		-0.406163	-1.32516	0.118996		-0.669698	-1.59074	0.194678		-0.361948	-1.28516	0.25978		0.169873	1.12496	0.552024		0.405426	1.32448	0.125701		-0.611431	-1.52777	0.05352		-0.1418	-1.10328	0.643467		0.0133025	1.00926	0.963393		-0.799043	-1.73995	0.0296603		-0.392879	-1.31301
34952	1810074P20Rik	1295.82	1169.86		34952		1810074P20Rik	-0.100711	-1.0723	0.415952		-0.377349	-1.29895	0.0112492		-0.373134	-1.29516	0.0753362		-0.248312	-1.18782	0.0924433		0.130062	1.09434	0.386476		0.0467286	1.03292	0.706455		-0.336521	-1.26271	0.0448926		0.047373	1.03338	0.74567		0.0882554	1.06308	0.502041		-0.564852	-1.47924	0.00595115		-0.187503	-1.13879
16328	2010001E11Rik	3.76296	2.21006		16328		2010001E11Rik	0.208571	1.15554	0.460712		0.676288	1.59802	0.162592		0.216612	1.162	0.60528		0.216612	1.162	0.445634		-0.581309	-1.49621	0.205693		0.116731	1.08428	0.60822		-0.264584	-1.20129	0.431024		0.216612	1.162	0.443669		0.10319	1.07415	0.718989		-0.202799	-1.15093	0.533136		-0.879087	-1.83921
10034	2010001J22Rik	121.07	142.636		10034		2010001J22Rik	0.947555	1.9286	0.136545		0.313203	1.24246	0.360453		0.919475	1.89143	0.196711		0.166881	1.12263	0.677942		0.467631	1.38284	0.202912		0.144256	1.10516	0.652801		0.958363	1.9431	0.0301723		0.646963	1.56587	0.161892		0.577182	1.49193	0.244462		0.463851	1.37922	0.214951		0.150648	1.11007
31706	2010001K21Rik	4.1011	8.60742		31706		2010001K21Rik	1.24855	2.37603	0.0396231		0.719945	1.64712	0.0655913		0.696202	1.62023	0.279179		-0.855278	-1.80911	0.172699		-0.103179	-1.07414	0.784472		0.426916	1.34436	0.230196		0.115209	1.08313	0.747843		0.443987	1.36036	0.282601		-0.847458	-1.79933	0.394495		0.33927	1.26512	0.562375		-0.380675	-1.30195
9020	2010001M09Rik	5141.32	4684.55		9020		2010001M09Rik	-1.10521	-2.1513	0.000306133		-0.564882	-1.47927	0.149819		-0.866195	-1.82285	0.00564414		-0.147413	-1.10758	0.223213		0.552967	1.4671	0.0176518		-0.367264	-1.2899	0.0206406		-0.338822	-1.26472	0.025461		0.618568	1.53535	0.00736938		-0.823122	-1.76923	0.00846907		0.0197208	1.01376	0.951756		0.584603	1.49963
9336	2010001M09Rik	5162.23	4642.67		9336		2010001M09Rik	-1.1379	-2.2006	0.000279234		-0.551788	-1.4659	0.14606		-0.883063	-1.84429	0.00544444		-0.115596	-1.08342	0.36819		0.522629	1.43657	0.0177027		-0.366775	-1.28947	0.0307712		-0.391912	-1.31213	0.00932254		0.725292	1.65324	0.00139398		-0.890119	-1.85333	0.00440187		0.0283674	1.01986	0.925873		0.580156	1.49501
10641	2010001M09Rik	5112.67	4636.35		10641		2010001M09Rik	-1.11718	-2.16922	0.000373075		-0.586449	-1.50155	0.122834		-0.886368	-1.84852	0.00721005		-0.165679	-1.12169	0.222492		0.496071	1.41037	0.0306499		-0.3958	-1.31567	0.0252231		-0.363241	-1.28631	0.0317735		0.763108	1.69714	0.00133845		-0.838567	-1.78827	0.00501653		-0.00918402	-1.00639	0.977071		0.577265	1.49202
13756	2010001M09Rik	5087.72	4804.94		13756		2010001M09Rik	-1.10437	-2.15005	0.000453122		-0.553655	-1.4678	0.152531		-0.914485	-1.8849	0.00771008		-0.102512	-1.07364	0.459477		0.504546	1.41868	0.0224929		-0.359801	-1.28325	0.030913		-0.359464	-1.28295	0.019265		0.631159	1.54881	0.0246898		-0.851779	-1.80473	0.00974676		0.0720597	1.05122	0.822526		0.625715	1.54297
23477	2010001M09Rik	5146.47	4727.74		23477		2010001M09Rik	-1.05969	-2.08448	0.000347228		-0.516992	-1.43097	0.175764		-0.827248	-1.7743	0.00609154		-0.0690403	-1.04902	0.550579		0.551304	1.46541	0.0113368		-0.325716	-1.25329	0.0252455		-0.298743	-1.23007	0.0623005		0.798407	1.73918	0.00241		-0.822019	-1.76788	0.00905353		0.110311	1.07946	0.733714		0.627304	1.54468
25368	2010001M09Rik	5093.62	4621.65		25368		2010001M09Rik	-1.03386	-2.0475	0.000520668		-0.530625	-1.44456	0.139396		-0.909211	-1.87802	0.00697149		-0.0582299	-1.04119	0.640117		0.51856	1.43252	0.0184094		-0.299012	-1.2303	0.0530469		-0.318295	-1.24686	0.0424989		0.913966	1.88422	0.00139029		-0.825491	-1.77214	0.0105181		0.0963163	1.06904	0.776016		0.626942	1.54429
29435	2010001M09Rik	5518.1	5026.18		29435		2010001M09Rik	-1.04109	-2.05778	0.000596472		-0.552092	-1.46621	0.144914		-0.937439	-1.91513	0.00683681		-0.0659194	-1.04675	0.588517		0.552121	1.46624	0.0122316		-0.324021	-1.25181	0.0418207		-0.338218	-1.26419	0.0214687		0.670882	1.59205	0.00761305		-0.819317	-1.76457	0.00819504		0.0958443	1.06869	0.776136		0.647936	1.56693
29732	2010001M09Rik	5355.3	4926.9		29732		2010001M09Rik	-1.03116	-2.04366	0.000815338		-0.535935	-1.44988	0.151866		-0.918475	-1.89012	0.00952877		-0.091393	-1.0654	0.490103		0.535215	1.44916	0.0134951		-0.329515	-1.25659	0.053045		-0.316566	-1.24536	0.0397956		0.808172	1.75099	0.0016823		-0.814941	-1.75923	0.0122839		0.0791585	1.0564	0.815377		0.615094	1.53166
41501	2010001M09Rik	4793.15	4435.55		41501		2010001M09Rik	-0.983486	-1.97724	0.000627828		-0.518749	-1.43271	0.144325		-1.00889	-2.01237	0.00516059		-0.0742776	-1.05283	0.573891		0.515685	1.42967	0.0177064		-0.298323	-1.22971	0.0759165		-0.306754	-1.23692	0.0612333		0.560307	1.47458	0.050267		-0.778691	-1.71557	0.010923		0.155083	1.11349	0.64121		0.673831	1.5953
42343	2010001M09Rik	4695.17	4419.54		42343		2010001M09Rik	-0.933464	-1.90986	0.000789327		-0.508171	-1.42225	0.144229		-0.840108	-1.79018	0.00868766		-0.0507694	-1.03582	0.686139		0.567917	1.48238	0.01176		-0.24259	-1.18312	0.0925513		-0.356056	-1.27992	0.0110099		0.617631	1.53435	0.0343656		-0.92177	-1.89444	0.0203064		0.159299	1.11674	0.629698		0.66747	1.58829
6425	2010002M12Rik	9.20523	8.93622		6425		2010002M12Rik	-0.349675	-1.27427	0.192649		0.0895784	1.06406	0.636562		0.157401	1.11528	0.653566		1.2084	2.31082	0.159939		0.221309	1.16579	0.650554		-0.0447807	-1.03153	0.93694		0.356261	1.2801	0.211425		-0.533728	-1.44767	0.341847		0.0116506	1.00811	0.978908		-0.218537	-1.16355	0.4185		-0.308116	-1.23809
21449	2010002N04Rik	9393.25	6746.87		21449		2010002N04Rik	-0.24597	-1.18589	0.306292		-0.0260666	-1.01823	0.883939		0.119032	1.08601	0.693622		1.21185	2.31634	0.0102483		0.781332	1.71872	0.018488		0.489428	1.40389	0.0282479		0.0702102	1.04987	0.695312		-1.75484	-3.37488	0.00186302		1.00544	2.00755	0.0080044		0.148688	1.10856	0.47736		0.174754	1.12877
32148	2010003D24Rik	3.81734	13.615		32148		2010003D24Rik	0.485646	1.40021	0.509515		1.00101	2.0014	0.170928		0.650274	1.56947	0.560025		1.42079	2.67733	0.145158		0.642262	1.56077	0.31142		0.467856	1.38305	0.422849		0.841261	1.79162	0.372254		2.73643	6.66419	0.015284		0.699248	1.62366	0.39116		0.649913	1.56907	0.383064		-0.351099	-1.27553
1303	2010003K11Rik	53.8498	38.0159		1303		2010003K11Rik	-0.895144	-1.8598	0.0111444		-1.04672	-2.06583	0.00618627		-0.970486	-1.9595	0.0219916		-0.0202971	-1.01417	0.952256		0.288702	1.22154	0.377518		-0.67123	-1.59243	0.021238		-0.942228	-1.92149	0.059946		-0.852091	-1.80512	0.0956498		-0.377002	-1.29864	0.0953826		-1.37743	-2.59806	0.000857623		-0.330711	-1.25763
15008	2010003K15Rik	3.3931	5.44733		15008		2010003K15Rik	1.48794	2.80489	0.0903287		0.0859021	1.06135	0.853143		-0.516087	-1.43007	0.320545		0.343782	1.26908	0.34578		0.546414	1.46045	0.212152		-0.801483	-1.74289	0.0462743		0.572848	1.48746	0.0615048		1.64247	3.12199	0.00497633		1.05807	2.08215	0.0523441		1.38661	2.61464	0.116383		1.30071	2.4635
21180	2010004A03Rik	57.683	68.7271		21180		2010004A03Rik	0.82989	1.77755	0.26088		0.47144	1.38649	0.390919		0.880948	1.84158	0.423634		0.693716	1.61744	0.334736		0.464591	1.37993	0.419404		0.581355	1.49625	0.335085		0.12266	1.08874	0.826459		0.736852	1.66654	0.314264		0.542362	1.45636	0.474321		0.770691	1.70609	0.198569		0.29925	1.2305
29011	2010004M13Rik	2041.48	2089.4		29011		2010004M13Rik	-0.775273	-1.71151	0.0129254		-0.689871	-1.61314	0.0208378		-0.997421	-1.99643	0.033851		-0.512743	-1.42676	0.0493262		0.0821344	1.05858	0.680676		-0.215989	-1.1615	0.21803		-0.943771	-1.92355	0.00176913		0.720077	1.64727	0.0167076		-0.490469	-1.4049	0.0835536		-0.599849	-1.51556	0.0633308		0.0900223	1.06439
19680	2010005H15Rik	1211.47	1352.51		19680		2010005H15Rik	0.678166	1.6001	0.302584		0.308289	1.23824	0.312851		-0.246659	-1.18646	0.616444		-0.515548	-1.42954	0.260017		0.402699	1.32198	0.170596		0.075275	1.05356	0.803007		0.191211	1.14172	0.537045		0.694845	1.61871	0.0820984		1.11894	2.17188	0.0276599		0.394372	1.31437	0.446826		0.0860828	1.06148
22779	2010005J08Rik	645.647	761.752		22779		2010005J08Rik	-0.269443	-1.20534	0.233803		0.510277	1.42432	0.0309156		-0.367152	-1.2898	0.276287		0.25777	1.19563	0.409		-0.0338519	-1.02374	0.858756		0.354424	1.27847	0.122729		0.399966	1.31948	0.0616577		-0.238848	-1.18005	0.298757		-0.049217	-1.0347	0.845736		0.279471	1.21375	0.32249		-0.230806	-1.17349
17180	2010007H06Rik	189.155	112.339		17180		2010007H06Rik	-1.58461	-2.99926	0.0123393		-1.62738	-3.08952	0.00166043		-2.49938	-5.65441	0.0122979		-0.41927	-1.33725	0.237499		-0.091918	-1.06579	0.772222		-1.22176	-2.33231	0.00549431		-1.4704	-2.77098	0.00280657		-0.825514	-1.77217	0.193983		-0.195534	-1.14515	0.552952		-1.12348	-2.17872	0.0943175		0.503906	1.41805
30045	2010007H12Rik	972.431	1228.35		30045		2010007H12Rik	-0.253758	-1.19231	0.310589		0.316661	1.24544	0.145352		-0.486293	-1.40084	0.226896		0.0581811	1.04115	0.804628		-0.0110693	-1.0077	0.957094		0.786339	1.72469	0.0189113		-0.505677	-1.41979	0.0457603		1.1489	2.21744	0.00761417		0.233162	1.17541	0.405112		-0.0641643	-1.04548	0.792592		-0.380825	-1.30209
31233	2010011I20Rik	220.751	141.873		31233		2010011I20Rik	-1.50794	-2.84404	0.0064835		-0.00390261	-1.00271	0.98726		-0.816946	-1.76167	0.141306		0.0575902	1.04073	0.850172		-0.664076	-1.58455	0.0755184		0.24152	1.18224	0.435711		-1.11672	-2.16853	0.0760061		-1.36465	-2.57513	0.00808816		0.26042	1.19783	0.458283		-0.773436	-1.70934	0.101611		-0.769534	-1.70472
36145	2010011I20Rik	2239.25	1891.23		36145		2010011I20Rik	-0.429273	-1.34656	0.0950885		-0.276018	-1.21085	0.165727		0.335833	1.26211	0.301405		0.245351	1.18538	0.265665		0.148943	1.10876	0.549694		0.202493	1.15068	0.247794		-0.076388	-1.05437	0.64366		-0.940747	-1.91952	0.00702276		-0.26043	-1.19784	0.287952		-0.273763	-1.20896	0.215476		0.00225509	1.00156
10484	2010012O05Rik	538.214	580.187		10484		2010012O05Rik	-0.114324	-1.08247	0.645828		-0.450386	-1.36641	0.0647281		0.137458	1.09996	0.709461		-0.271673	-1.20721	0.303128		0.104191	1.07489	0.627399		-0.890514	-1.85384	0.0122073		0.12526	1.0907	0.641263		-0.428059	-1.34542	0.169279		0.128983	1.09352	0.608125		-0.300562	-1.23162	0.323662		0.149824	1.10943
14617	2010012O05Rik	155.447	80.6645		14617		2010012O05Rik	-1.88149	-3.68455	0.00315414		-0.677113	-1.59894	0.0323414		-1.65801	-3.1558	0.0324504		-0.366879	-1.28956	0.276057		-0.0794597	-1.05662	0.81833		-0.0500556	-1.0353	0.857024		-1.59966	-3.03072	0.00421332		-1.75566	-3.3768	0.00394617		-0.441576	-1.35809	0.227629		-1.41822	-2.67256	0.0134908		-0.741107	-1.67146
30200	2010012O05Rik	1077.83	845.768		30200		2010012O05Rik	0.332387	1.2591	0.126892		-0.139979	-1.10189	0.467096		0.0770402	1.05485	0.765023		-0.201505	-1.1499	0.475662		-0.0272626	-1.01908	0.885251		-0.24955	-1.18884	0.233401		0.0902483	1.06455	0.627524		-0.239459	-1.18055	0.244784		0.208811	1.15573	0.290593		-0.0497189	-1.03506	0.836078		0.0902601	1.06456
30286	2010013B24Rik	18.4113	35.1735		30286		2010013B24Rik	0.961578	1.94744	0.0512822		0.644541	1.56324	0.0815736		0.689887	1.61316	0.277144		0.224911	1.16871	0.561587		0.692451	1.61603	0.0993396		0.0805948	1.05745	0.819318		0.0236746	1.01655	0.947939		0.639087	1.55734	0.188906		0.867509	1.82451	0.139851		0.106827	1.07686	0.780048		-0.537714	-1.45167
28676	2010015L04Rik	19.5618	11.1431		28676		2010015L04Rik	-0.209584	-1.15636	0.698759		-0.192509	-1.14275	0.652897		-0.325071	-1.25273	0.693925		0.74543	1.67647	0.210924		0.655197	1.57483	0.177459		0.426078	1.34358	0.378405		-0.049969	-1.03524	0.907467		-0.439761	-1.35638	0.449698		-0.820831	-1.76642	0.214196		-0.222028	-1.16637	0.676867		-0.0295192	-1.02067
36579	2010100O12Rik	17148.7	21652.7		36579		2010100O12Rik	0.376502	1.29819	0.209225		-0.328009	-1.25528	0.165936		0.244129	1.18438	0.551515		-0.123295	-1.08922	0.647313		-0.0251316	-1.01757	0.920566		-0.0695866	-1.04942	0.768447		0.325887	1.25343	0.268515		0.586373	1.50147	0.0778588		0.197999	1.14711	0.472824		0.0520997	1.03677	0.861604		0.380108	1.30144
40453	2010106E10Rik	3.95358	2.59078		40453		2010106E10Rik	0.585196	1.50024	0.0181011		0.519957	1.43391	0.0201256		0.104277	1.07496	0.643647		1.00913	2.0127	0.00244774		0.185047	1.13685	0.410981		0.104277	1.07496	0.429891		0.104277	1.07496	0.42522		0.180517	1.13329	0.496392		-0.125206	-1.09066	0.584264		0.481741	1.39643	0.0831863		-0.0382162	-1.02684
16896	2010106G01Rik	129.773	101.178		16896		2010106G01Rik	-0.152903	-1.1118	0.505696		-0.174991	-1.12896	0.379881		-0.12929	-1.09376	0.697379		0.0491936	1.03469	0.82594		-0.188273	-1.1394	0.610464		0.282522	1.21632	0.257028		-0.7196	-1.64673	0.144614		-1.55455	-2.93742	0.00254932		0.717924	1.64481	0.0599821		-0.75346	-1.68583	0.0464219		-0.578469	-1.49326
17355	2010106G01Rik	594.426	462.454		17355		2010106G01Rik	-0.658167	-1.57808	0.0785294		-0.443511	-1.35991	0.131262		-0.653311	-1.57277	0.214883		0.00540111	1.00375	0.986115		0.00887111	1.00617	0.973401		-0.0795906	-1.05672	0.762265		-0.915935	-1.88679	0.0143726		-0.0886306	-1.06336	0.7846		0.267137	1.20342	0.397173		-0.852246	-1.80531	0.0305261		-0.408735	-1.32752
23560	2010106G01Rik	1190.57	1154.28		23560		2010106G01Rik	-0.102835	-1.07388	0.527261		-0.0236595	-1.01653	0.866736		0.20933	1.15615	0.388949		-0.0226105	-1.0158	0.922015		-0.216457	-1.16188	0.22584		-0.342375	-1.26784	0.0770384		-0.194931	-1.14467	0.257497		0.407868	1.32672	0.0526782		0.155157	1.11354	0.394631		-0.237203	-1.17871	0.275304		-0.213544	-1.15953
32590	2010106G01Rik	649.479	605.133		32590		2010106G01Rik	-1.51597	-2.85991	0.00123958		-1.25134	-2.38062	0.00234296		0.68536	1.6081	0.0671272		-0.00931019	-1.00647	0.967571		-0.0661181	-1.0469	0.780295		-0.567225	-1.48167	0.0454408		-1.965	-3.90412	0.0481855		-0.313247	-1.2425	0.131517		-0.201162	-1.14962	0.406576		-1.23374	-2.35177	0.000442038		0.0175944	1.01227
14331	2010107C10Rik	48.4638	87.1132		14331		2010107C10Rik	0.753402	1.68576	0.102441		0.870753	1.82862	0.0209982		1.3584	2.56401	0.0615011		1.11379	2.16413	0.0388904		0.167114	1.12281	0.62656		1.8402	3.58059	0.00151663		0.461728	1.37719	0.164028		2.7497	6.72579	0.00127172		1.1039	2.14934	0.0354785		0.624738	1.54193	0.296678		-0.246015	-1.18593
6478	2010107E04Rik	7667.24	5830.57		6478		2010107E04Rik	-0.0304623	-1.02134	0.904452		-0.354222	-1.2783	0.127299		-0.811514	-1.75505	0.10483		-0.37274	-1.29481	0.261408		0.0956581	1.06855	0.732288		-0.213099	-1.15918	0.336937		-0.789585	-1.72858	0.00965533		0.233567	1.17574	0.465813		0.177513	1.13093	0.505975		-0.343766	-1.26907	0.165152		0.0104561	1.00727
27817	2010107G12Rik	3.52215	26.9007		27817		2010107G12Rik	2.36489	5.15112	0.0808592		0.958656	1.9435	0.262704		1.75195	3.36813	0.309397		1.29926	2.46103	0.241441		1.02673	2.0374	0.29491		1.34042	2.53224	0.148303		1.13369	2.19419	0.230498		1.53524	2.89837	0.191347		1.75781	3.38184	0.137703		2.18878	4.55921	0.037522		1.23013	2.34588
9035	2010107G23Rik	15.5584	15.586		9035		2010107G23Rik	-0.247405	-1.18707	0.225238		-0.193435	-1.14348	0.37573		-0.820127	-1.76556	0.0296366		-0.62955	-1.54708	0.237084		-0.184506	-1.13643	0.556097		-0.0938434	-1.06721	0.51071		-0.563413	-1.47776	0.0352998		-1.38396	-2.60984	0.00100732		0.215354	1.16099	0.651731		-0.32999	-1.257	0.394715		-0.136555	-1.09928
19009	2010107G23Rik	10.6942	25.9554		19009		2010107G23Rik	0.689224	1.61242	0.182041		0.664706	1.58525	0.103452		0.177452	1.13089	0.797953		0.387002	1.30767	0.41348		0.237321	1.1788	0.618173		0.283284	1.21696	0.447944		0.542667	1.45666	0.221012		0.432381	1.34946	0.368879		0.482008	1.39669	0.327915		1.24167	2.36473	0.0159559		0.576968	1.49171
4677	2010109A12Rik	73.9538	82.3054		4677		2010109A12Rik	-0.404325	-1.32347	0.171463		0.691408	1.61486	0.0479657		1.05388	2.07611	0.0322688		0.0533639	1.03768	0.841184		-0.335705	-1.26199	0.141262		-0.188398	-1.1395	0.318872		0.250032	1.18923	0.288463		1.20005	2.29748	0.012415		0.140694	1.10244	0.529055		-0.0194477	-1.01357	0.944194		-0.710856	-1.63677
18557	2010109A12Rik	164.49	223.878		18557		2010109A12Rik	2.06485	4.18391	0.00453739		0.45542	1.37118	0.166116		0.991724	1.98856	0.155102		0.209871	1.15658	0.581203		0.666549	1.58727	0.0935541		-0.371912	-1.29407	0.269968		1.14363	2.20936	0.0128761		-0.455481	-1.37124	0.363043		0.61002	1.52628	0.152572		1.53895	2.90582	0.0264041		1.08353	2.11921
24934	2010109I03Rik	66.2723	62.2328		24934		2010109I03Rik	1.13305	2.19322	0.149347		0.145895	1.10642	0.782294		0.975847	1.9668	0.380573		0.17471	1.12874	0.796437		0.540761	1.45474	0.343582		0.0386188	1.02713	0.942016		0.637416	1.55554	0.275213		0.780516	1.71774	0.289752		0.204736	1.15248	0.760591		0.999206	1.9989	0.144714		0.853311	1.80664
1749	2010109K11Rik	2304.79	2113.21		1749		2010109K11Rik	0.0761602	1.05421	0.570791		0.444469	1.36081	0.0280546		0.101555	1.07293	0.586326		0.45342	1.36928	0.0674408		0.285331	1.21869	0.268935		0.553183	1.46732	0.01074		-0.0501714	-1.03539	0.690022		-0.558539	-1.47278	0.00919616		0.754723	1.68731	0.00902056		0.00490993	1.00341	0.98522		-0.439559	-1.35619
41763	2010109K11Rik	4456.14	3265.97		41763		2010109K11Rik	0.0498967	1.03519	0.694784		-0.0609949	-1.04318	0.64842		0.0735782	1.05232	0.669888		-0.581494	-1.4964	0.0416556		-0.482136	-1.39681	0.056128		-0.503558	-1.41771	0.0665658		-0.473059	-1.38805	0.0842267		-1.41464	-2.66593	0.00069716		0.332748	1.25941	0.0586069		-0.44198	-1.35847	0.111443		-0.380986	-1.30223
40733	2010109N14Rik	1039.52	1307.55		40733		2010109N14Rik	1.20072	2.29854	0.00185252		0.0307473	1.02154	0.863018		0.178575	1.13177	0.479148		-0.158592	-1.1162	0.488696		0.545379	1.4594	0.0410314		-0.588186	-1.50336	0.0129379		-0.0356209	-1.025	0.861921		1.02578	2.03606	0.00357543		0.69301	1.61665	0.0149441		0.076831	1.0547	0.645664		0.0460837	1.03246
19368	2010110G14Rik	3.6387	2.11164		19368		2010110G14Rik	0.359917	1.28335	0.439081		0.47471	1.38964	0.287392		0.0404873	1.02846	0.767898		0.0404873	1.02846	0.716327		0.198492	1.1475	0.555705		-0.427268	-1.34469	0.49546		0.161398	1.11837	0.290197		-0.219234	-1.16412	0.124742		0.229591	1.1725	0.450057		-0.241464	-1.18219	0.266361		-0.716174	-1.64282
11719	2010110K16Rik	251.823	146.551		11719		2010110K16Rik	-0.262062	-1.19919	0.323861		-0.447525	-1.3637	0.0662124		-0.470551	-1.38564	0.143296		-0.779925	-1.71704	0.0120891		-0.375892	-1.29764	0.17139		-0.75232	-1.6845	0.0162509		-0.628205	-1.54564	0.0527516		-0.793443	-1.73321	0.0083511		0.177042	1.13056	0.432828		-0.955234	-1.93889	0.0147073		-0.507709	-1.42179
22408	2010110K16Rik	1248.98	1266.82		22408		2010110K16Rik	0.344995	1.27015	0.0498938		-0.593287	-1.50868	0.00285368		0.371205	1.29343	0.0894994		0.161315	1.11831	0.395214		0.114744	1.08278	0.430059		-0.565417	-1.47982	0.0180453		0.169619	1.12476	0.388391		-0.0446874	-1.03146	0.696625		0.428042	1.34541	0.0343431		-0.277443	-1.21204	0.27336		0.315844	1.24474
43098	2010110K18Rik	148.748	124.217		43098		2010110K18Rik	-0.561754	-1.47606	0.14073		-0.0889794	-1.06362	0.730179		-0.440422	-1.357	0.403719		0.17915	1.13222	0.636101		0.222184	1.1665	0.482461		0.14536	1.10601	0.596429		-0.569364	-1.48387	0.34134		-0.445436	-1.36173	0.24874		-0.174426	-1.12852	0.602269		-0.330671	-1.2576	0.258122		-0.241692	-1.18238
31071	2010110P09Rik	4.96802	7.60153		31071		2010110P09Rik	-0.0367503	-1.0258	0.902789		0.462852	1.37826	0.250646		0.158232	1.11592	0.718588		-0.373839	-1.2958	0.473574		-0.334538	-1.26097	0.390968		1.20848	2.31095	0.012454		0.0408619	1.02873	0.872568		-0.314902	-1.24393	0.449995		-0.591452	-1.50676	0.15392		-0.397906	-1.31759	0.541346		-0.860759	-1.81599
11681	2010111I01Rik	3.51093	6.94995		11681		2010111I01Rik	1.08232	2.11744	0.212232		0.832964	1.78134	0.251088		1.08232	2.11744	0.397301		0.836591	1.78583	0.32333		1.10615	2.1527	0.118459		1.38161	2.60559	0.0811254		0.729257	1.65778	0.277844		1.08232	2.11744	0.215261		1.07537	2.10726	0.207356		0.686541	1.60942	0.340599		-0.146423	-1.10682
30676	2010111I01Rik	21.8124	23.1255		30676		2010111I01Rik	0.64488	1.56361	0.186558		0.0501961	1.03541	0.882267		0.723961	1.65171	0.308066		0.326373	1.25386	0.455709		0.0173558	1.0121	0.971087		0.0814191	1.05806	0.816952		-0.0400762	-1.02817	0.941753		0.344159	1.26941	0.434535		0.616218	1.53285	0.238108		0.569333	1.48384	0.182436		0.519137	1.4331
31022	2010111I01Rik	505.609	346.358		31022		2010111I01Rik	0.0946304	1.06779	0.570522		-0.63979	-1.5581	0.00300995		-0.637651	-1.55579	0.0476508		0.0105243	1.00732	0.953836		0.0242184	1.01693	0.895996		-0.478188	-1.39299	0.061708		-0.878126	-1.83799	0.0211419		-0.837695	-1.78719	0.00344614		0.661792	1.58205	0.064161		-0.685171	-1.60789	0.00699175		-0.0453808	-1.03196
39289	2010111I01Rik	705.645	852.497		39289		2010111I01Rik	-0.638882	-1.55712	0.0264676		-0.226865	-1.17029	0.223885		-0.427768	-1.34515	0.192082		0.105804	1.07609	0.596637		-0.100628	-1.07224	0.682255		0.172577	1.12707	0.364032		-0.169676	-1.12481	0.337608		0.880049	1.84044	0.00775547		-0.347134	-1.27203	0.189639		-0.207127	-1.15439	0.292456		0.0197374	1.01377
43650	2010200O16Rik	930.49	987.836		43650		2010200O16Rik	-0.070235	-1.04989	0.673758		0.110824	1.07984	0.428198		0.347979	1.27278	0.209249		0.11842	1.08555	0.509767		0.0773005	1.05504	0.697988		0.442924	1.35936	0.0409037		-0.0453361	-1.03192	0.759644		0.100677	1.07228	0.691319		-0.0765105	-1.05446	0.674811		0.156586	1.11465	0.432143		0.0457619	1.03223
36720	2010203O07Rik	345.295	244.409		36720		2010203O07Rik	-1.00951	-2.01323	0.0474073		-0.354642	-1.27867	0.17938		-0.332842	-1.25949	0.455333		-0.433976	-1.35095	0.177138		-0.557304	-1.47152	0.0831199		-0.0101163	-1.00704	0.967903		-1.45419	-2.74003	0.0309292		0.123239	1.08918	0.6936		-0.273323	-1.20859	0.379451		-1.23298	-2.35052	0.0233509		-0.878339	-1.83826
35725	2010204N08Rik	37.6236	49.269		35725		2010204N08Rik	1.92164	3.78854	0.0547553		1.19808	2.29435	0.0904805		1.56824	2.96542	0.239813		1.28501	2.43684	0.144637		0.939967	1.91848	0.161801		0.927448	1.90191	0.162464		1.65592	3.15124	0.0412914		2.17835	4.52635	0.0437948		1.14973	2.21873	0.221701		1.78718	3.45139	0.0426594		0.589095	1.5043
17056	2010209O12Rik	815.139	796.806		17056		2010209O12Rik	-0.434418	-1.35137	0.0263103		0.240368	1.18129	0.148539		-0.343722	-1.26903	0.125417		0.0603811	1.04274	0.653681		-0.0983039	-1.07051	0.510827		0.610505	1.52679	0.00247322		-0.356608	-1.28041	0.0225842		0.3847	1.30559	0.0451447		0.15246	1.11146	0.369014		-0.111513	-1.08036	0.637232		-0.351881	-1.27622
39221	2010209O12Rik	46.7526	56.9434		39221		2010209O12Rik	0.231055	1.17369	0.330877		0.803079	1.74482	0.0139679		1.16749	2.24621	0.0323568		0.3997	1.31923	0.173683		0.256639	1.19469	0.248387		1.04679	2.06593	0.00560709		0.127292	1.09224	0.739651		0.161656	1.11857	0.489837		0.417051	1.3352	0.169654		0.734613	1.66395	0.0359035		-0.0684659	-1.0486
10873	2010300C02Rik	30.4251	32.1697		10873		2010300C02Rik	-0.0104328	-1.00726	0.96888		0.428521	1.34585	0.0450535		0.456124	1.37185	0.124153		-0.824234	-1.77059	0.0606075		0.0740735	1.05268	0.792675		0.350902	1.27536	0.346164		0.283198	1.21689	0.26631		-0.00721729	-1.00502	0.974317		-0.168008	-1.12351	0.380933		-0.401314	-1.32071	0.304041		-0.829835	-1.77748
42917	2010300C02Rik	575.379	812.098		42917		2010300C02Rik	0.190469	1.14113	0.275855		0.340733	1.2664	0.105214		0.122242	1.08843	0.587847		0.370722	1.293	0.0678871		1.01068	2.01486	0.02857		0.212011	1.1583	0.308367		0.732683	1.66173	0.016519		0.761922	1.69575	0.0632258		-0.432836	-1.34988	0.045264		0.559815	1.47408	0.0559507		0.219083	1.16399
573	2010301N04Rik	41.3049	26.6666		573		2010301N04Rik	-0.965137	-1.95225	0.178608		-0.591992	-1.50733	0.157657		-1.35016	-2.54941	0.0509362		-0.875409	-1.83453	0.0395573		-0.717276	-1.64407	0.113911		0.398262	1.31792	0.20128		-1.1278	-2.18526	0.0534643		-0.163372	-1.1199	0.596706		-0.288764	-1.22159	0.446343		-1.61877	-3.07113	0.0614297		-1.02678	-2.03747
12428	2010301N04Rik	2568.62	3172.76		12428		2010301N04Rik	0.1197	1.08651	0.42069		0.184475	1.1364	0.166443		0.349343	1.27398	0.120842		-0.543416	-1.45742	0.029531		-0.736436	-1.66605	0.00237309		-0.286415	-1.21961	0.146198		-0.412249	-1.33076	0.0353315		-0.179823	-1.13274	0.203612		-0.172692	-1.12716	0.270329		0.0979582	1.07026	0.556329		-0.086517	-1.0618
354	2010305A19Rik	854.419	941.367		354		2010305A19Rik	-0.717446	-1.64427	0.0148641		-0.901466	-1.86796	0.00240657		-0.187695	-1.13894	0.491714		-0.674746	-1.59632	0.019376		-0.733906	-1.66314	0.0120043		-1.07008	-2.09955	0.00142966		-0.252067	-1.19091	0.258354		-0.496236	-1.41053	0.0400359		-0.900623	-1.86687	0.00777673		-0.552706	-1.46683	0.0641165		0.348761	1.27347
4433	2010305A19Rik	1613.7	1997.93		4433		2010305A19Rik	0.43344	1.35045	0.12779		-0.495024	-1.40934	0.0571946		0.313528	1.24274	0.413634		-0.223711	-1.16773	0.398769		-0.18014	-1.13299	0.407752		-0.585378	-1.50043	0.0510415		0.354111	1.2782	0.16658		0.649205	1.5683	0.0446651		0.105889	1.07616	0.669555		-0.0959874	-1.0688	0.773709		0.399037	1.31863
24926	2010305A19Rik	52.9702	24.441		24926		2010305A19Rik	-3.43162	-10.79	0.000898156		-0.664949	-1.58551	0.249536		-1.75459	-3.37431	0.0597885		-0.760252	-1.69379	0.125794		-0.167804	-1.12335	0.755639		0.23164	1.17417	0.644424		-1.39503	-2.62993	0.018834		-1.22901	-2.34406	0.0355247		-0.261468	-1.1987	0.539345		-2.14275	-4.41602	0.0343546		-1.4778	-2.78523
35157	2010305C02Rik	216.805	489.551		35157		2010305C02Rik	2.81172	7.02122	0.00720764		0.721092	1.64843	0.159003		0.316163	1.24502	0.72948		0.427788	1.34517	0.483173		0.678933	1.60096	0.427896		0.0396806	1.02789	0.934408		1.19248	2.28546	0.101081		-0.724415	-1.65223	0.270456		1.31638	2.4904	0.0756059		1.36005	2.56694	0.0481011		0.638959	1.5572
40467	2010308F09Rik	45.1424	56.1281		40467		2010308F09Rik	1.48489	2.79897	0.00394528		0.573492	1.48812	0.0482027		0.329011	1.25615	0.436982		0.671077	1.59226	0.0610102		0.736634	1.66628	0.0818316		0.292549	1.2248	0.267922		0.609477	1.52571	0.298259		0.949819	1.93163	0.0245947		0.569426	1.48393	0.0846049		1.0227	2.03172	0.0346064		0.449209	1.36529
37757	2010309E21Rik	991.577	1020.93		37757		2010309E21Rik	-0.423285	-1.34098	0.071586		-0.626994	-1.54434	0.00281987		-0.888809	-1.85165	0.00791379		-0.842904	-1.79366	0.00186471		-0.590115	-1.50537	0.0479458		-0.0374024	-1.02626	0.733158		-0.453223	-1.3691	0.016893		-0.208359	-1.15537	0.157995		-0.804124	-1.74609	0.00204233		-0.877917	-1.83772	0.00247226		-0.250923	-1.18997
14534	2010309G21Rik	19012.4	12598.9		14534		2010309G21Rik	-0.471676	-1.38672	0.0336623		-0.960367	-1.9458	0.0533008		-1.00675	-2.00938	0.0134031		-0.171373	-1.12613	0.308661		0.383958	1.30492	0.0464756		-0.614278	-1.53079	0.0389428		-0.607193	-1.52329	0.00511049		-0.726317	-1.65441	0.0252574		0.127327	1.09227	0.70358		-0.193521	-1.14355	0.758045		0.766845	1.70154
31567	2010311D03Rik	3964.17	5009.28		31567		2010311D03Rik	0.151795	1.11095	0.501687		-0.137014	-1.09963	0.451431		0.614004	1.5305	0.134005		-0.0680486	-1.0483	0.763015		-0.0837671	-1.05978	0.73079		-0.37272	-1.29479	0.0871829		0.474813	1.38974	0.0559286		-0.450952	-1.36694	0.0999844		-0.108745	-1.07829	0.633217		0.20477	1.1525	0.491782		0.341784	1.26732
2248	2010316F05Rik	813.285	947.506		2248		2010316F05Rik	0.318119	1.2467	0.287818		-0.179093	-1.13217	0.457516		0.200429	1.14904	0.634896		-0.370895	-1.29315	0.224981		-0.0452408	-1.03186	0.847879		-0.539955	-1.45393	0.0519374		0.162158	1.11896	0.53623		-0.337471	-1.26354	0.273907		0.160411	1.11761	0.584372		-0.20181	-1.15014	0.456982		-0.0227166	-1.01587
5570	2010316F05Rik	23.3815	17.8738		5570		2010316F05Rik	-0.0986458	-1.07077	0.66163		-0.00182399	-1.00127	0.992467		0.10251	1.07364	0.75762		0.275713	1.21059	0.637257		0.372473	1.29457	0.493968		-0.00611874	-1.00425	0.989171		0.772224	1.7079	0.246151		-0.135994	-1.09885	0.549529		0.341491	1.26707	0.62042		-0.285907	-1.21918	0.304929		-0.284083	-1.21764
17556	2010316F05Rik	6.69008	5.03404		17556		2010316F05Rik	-1.9961	-3.9892	0.0217325		-0.353001	-1.27721	0.313339		0.107444	1.07732	0.861776		0.200416	1.14903	0.628664		-0.411098	-1.3297	0.392297		-0.0431199	-1.03034	0.895136		-0.0336381	-1.02359	0.918354		-1.00003	-2.00005	0.0595274		-1.03404	-2.04775	0.187433		-0.392536	-1.3127	0.389651		-0.0395349	-1.02778
31426	2010317E24Rik	3308.89	3310.84		31426		2010317E24Rik	0.405068	1.32415	0.0767168		0.150418	1.10989	0.332335		0.169088	1.12435	0.512542		0.04385	1.03086	0.809207		0.574674	1.48934	0.0230592		-0.229773	-1.17265	0.275531		0.126192	1.09141	0.526532		0.525195	1.43913	0.0311765		0.0246948	1.01726	0.9074		0.261383	1.19863	0.178077		0.110965	1.07995
30498	2010320H13Rik	328.196	221.05		30498		2010320H13Rik	-1.20421	-2.30411	0.000552811		-0.642754	-1.56131	0.0049359		-1.32846	-2.51135	0.00446257		-0.465779	-1.38106	0.0460526		-0.197315	-1.14656	0.542243		-0.194434	-1.14428	0.308915		-1.19433	-2.28839	0.000273688		-2.61181	-6.11269	7.20399e-05		-0.535732	-1.44968	0.0275827		-1.04299	-2.06049	0.00214097		-0.400236	-1.31972
14208	2010320O07Rik	7.0611	2.89721		14208		2010320O07Rik	-0.42841	-1.34575	0.424995		-0.366963	-1.28964	0.381488		-0.42841	-1.34575	0.594827		-0.42841	-1.34575	0.423481		-0.493981	-1.40833	0.32448		-0.42841	-1.34575	0.315482		-0.0381828	-1.02682	0.944163		-0.42841	-1.34575	0.427268		0.236532	1.17816	0.688722		-0.236898	-1.17846	0.596451		0.130064	1.09434
12161	2010321M09Rik	1820.38	1761.11		12161		2010321M09Rik	-0.331275	-1.25812	0.0274866		0.0249688	1.01746	0.780276		-0.234792	-1.17674	0.126113		-0.125551	-1.09092	0.263687		-0.0216504	-1.01512	0.869258		0.110453	1.07957	0.337235		-0.0699033	-1.04965	0.426982		-0.164316	-1.12064	0.126006		0.101473	1.07287	0.428174		-0.263534	-1.20042	0.15643		-0.288503	-1.22137
10896	2200001I15Rik	13.3015	16.6987		10896		2200001I15Rik	-0.230032	-1.17286	0.550077		0.105178	1.07563	0.589101		0.264965	1.20161	0.374145		0.264965	1.20161	0.211959		-0.28616	-1.21939	0.377075		-0.212726	-1.15888	0.499751		-0.271793	-1.20731	0.383638		1.2736	2.41764	0.00242664		0.122359	1.08851	0.795815		-0.27404	-1.20919	0.276938		-0.379217	-1.30064
11558	2200002D01Rik	204.801	173.322		11558		2200002D01Rik	-0.714678	-1.64112	0.072164		-0.0969698	-1.06952	0.702684		-0.215582	-1.16117	0.590447		0.104968	1.07547	0.701146		0.252444	1.19122	0.398952		-0.43314	-1.35017	0.202273		0.0775882	1.05525	0.784518		-0.106841	-1.07687	0.721769		-0.404209	-1.32336	0.175924		0.312351	1.24173	0.31901		0.409321	1.32806
13519	2200002J24Rik	3.79284	6.71824		13519		2200002J24Rik	0.631777	1.54947	0.319272		-0.216683	-1.16206	0.520831		0.490422	1.40486	0.33889		-1.03293	-2.04618	0.0231671		0.108403	1.07803	0.83319		0.419667	1.33762	0.147863		-0.140859	-1.10256	0.715448		0.490422	1.40486	0.16754		1.59137	3.01335	0.0643098		-0.542072	-1.45606	0.253258		-0.325389	-1.253
22880	2200002K05Rik	67.8804	164.758		22880		2200002K05Rik	2.88077	7.36544	0.00738138		1.1112	2.16025	0.0487424		1.94835	3.85933	0.101076		1.0754	2.10731	0.135729		1.1059	2.15233	0.0659682		0.681039	1.60329	0.209838		1.64612	3.12991	0.0141333		1.7523	3.36895	0.0411741		1.37278	2.58969	0.0665991		2.29316	4.90128	0.0132499		1.18196	2.26886
11718	2210008N01Rik	510.389	426.225		11718		2210008N01Rik	0.421436	1.33926	0.0197407		-0.120703	-1.08726	0.690987		0.453613	1.36947	0.0561162		0.836968	1.78629	0.00201807		0.20434	1.15216	0.430814		0.738741	1.66872	0.00794027		-0.180373	-1.13318	0.573066		-0.686379	-1.60924	0.002943		1.3835	2.609	0.000341102		-0.680305	-1.60248	0.088909		-0.559602	-1.47386
1970	2210009G21Rik	20.1702	19.5669		1970		2210009G21Rik	-0.618434	-1.53521	0.480429		-0.685647	-1.60842	0.322436		-1.4502	-2.73245	0.312095		-1.0439	-2.06179	0.256398		-1.30862	-2.47704	0.0844803		-0.799736	-1.74078	0.275097		-0.627261	-1.54463	0.374681		-0.588968	-1.50417	0.502889		-0.972774	-1.96261	0.2799		-0.945627	-1.92603	0.23163		-0.25998	-1.19746
[truncated: 42,253 more rows]
[truncated: 7 more columns]

## Sheet: >300
FeatureNum	GeneName	Cy 3	Cy 5		Feature Number		Gene	logFC	1b1-ko vs control	P.Value		logFC	1a1-ko control vs WT control (FC)	P.Value		logFC	DKO control vs WT control (FC)	P.Value		logFC	WT BP 6 h vs control (FC)	P.Value		logFC	WT BP 12 h vs control (FC)	P.Value		logFC	WT BP 24h vs control (FC)	P.Value		logFC	WT TCDD 12 h vs WT control (FC)	P.Value		logFC	Ahrd BP vs WT control (FC)	P.Value		logFC	1b1-ko DMBA vs WT control (FC)	P.Value		logFC	1a1-ko BP vs WT control (FC)	P.Value		logFC	1a1-ko BP vs 1a1-ko control (FC)
[truncated: 15,263 more rows]
[truncated: 7 more columns]

[truncated: 1 more sheets: Alphabetical]
