# Supplementary material for: AhR and CYP1B1 Control Oxygen Effects on Bone Marrow Progenitor Cells: The Enrichment of Multiple Olfactory Receptors as Potential Microbiome Sensors
Source: Int J Mol Sci. 2023 Nov 28;24(23):16884. doi: 10.3390/ijms242316884 (PMC10706615; doi:10.3390/ijms242316884)
Supplement: Supplementary file 1 [file ijms-24-16884-s001.zip › ijms-2663640-supplementary/Supplement Excel File B.xlsx]

## Sheet: All
Feature Number		Gene	logFC	1b1-ko vs control	P.Value		logFC	1a1-ko control vs WT control (FC)	P.Value		logFC	DKO control vs WT control (FC)	P.Value		logFC	WT BP 6 h vs control (FC)	P.Value		logFC	WT BP 12 h vs control (FC)	P.Value		logFC	WT BP 24h vs control (FC)	P.Value		logFC	WT TCDD 12 h vs WT control (FC)	P.Value		logFC	Ahrd BP vs WT control (FC)	P.Value		logFC	1b1-ko DMBA vs WT control (FC)	P.Value		logFC	1a1-ko BP vs WT control (FC)	P.Value		logFC	1a1-ko BP vs 1a1-ko control (FC)	P.Value		logFC	DKO BP vs DKO control (FC)	P.Value
15623		2015-03-01	0	-1	1		-0.352376	-1.27666	0.315404		0	-1	1		0	-1	1		0.310611	1.24023	0.328204		0.312481	1.24184	0.323625		0	-1	1		0	-1	1		0.693825	1.61757	0.194163		0	-1	1		0.352376	1.27666	0.317846		0	-1	1
30820		2015-03-01	0.540993	1.45497	0.0487079		0.186652	1.13812	0.224701		0.268402	1.20447	0.329801		0.0180634	1.0126	0.944273		-0.191109	-1.14164	0.333122		-0.16909	-1.12435	0.270533		0.144542	1.10538	0.377453		0.385755	1.30654	0.0749374		0.0338735	1.02376	0.851285		0.419221	1.33721	0.0898026		0.232569	1.17493	0.210592		-0.00307937	-1.00214	0.983748
9706		2015-03-02	-2.34156	-5.06849	0.000992143		-0.810201	-1.75346	0.00424437		-0.529581	-1.44351	0.0932813		-0.418504	-1.33654	0.0658907		-1.08087	-2.11531	0.0906365		-1.48109	-2.7916	0.00137939		-1.1077	-2.15502	0.000342748		-2.75205	-6.73673	0.000112588		-0.777445	-1.71409	0.042438		-1.8945	-3.71793	0.0402451		-1.0843	-2.12034	0.179858		-0.534376	-1.44832	0.400722
20389		2015-03-02	-1.43585	-2.70542	0.0552758		-0.860364	-1.8155	0.00306057		-0.53285	-1.44678	0.167641		0.141719	1.10322	0.560318		0.125544	1.09092	0.754971		-0.217524	-1.16274	0.401219		-0.667936	-1.5888	0.0465942		-0.378022	-1.29956	0.337146		0.397331	1.31707	0.252527		-0.753821	-1.68625	0.0618153		0.106542	1.07664	0.721227		0.217023	1.16233	0.545379
24005		2015-03-02	-0.495751	-1.41005	0.0348947		-0.127469	-1.09238	0.460417		0.0421351	1.02964	0.857416		0.750146	1.68196	0.00809975		0.42849	1.34582	0.110936		0.393516	1.31359	0.155641		0.164674	1.12091	0.258187		-0.713073	-1.63929	0.0169387		-0.665869	-1.58652	0.020772		0.0381953	1.02683	0.827774		0.165665	1.12168	0.332923		0.458677	1.37428	0.221062
17901		2015-03-03	-0.910515	-1.87972	0.000931297		-0.0335671	-1.02354	0.742306		0.133254	1.09677	0.339628		0.208338	1.15536	0.107056		-0.395174	-1.3151	0.190501		0.17693	1.13048	0.0952354		0.0206906	1.01444	0.848423		-0.73715	-1.66688	0.00194064		-0.896533	-1.86159	0.0024113		-0.0554317	-1.03917	0.728983		-0.0218646	-1.01527	0.8853		0.0419074	1.02947	0.911864
20235		2015-03-03	-0.376554	-1.29824	0.296411		0.309765	1.23951	0.268717		1.60247	3.03662	0.0265565		0.167914	1.12343	0.560695		-0.78268	-1.72032	0.0427135		-0.321745	-1.24984	0.357431		0.190029	1.14079	0.505415		1.05214	2.07361	0.0155341		-0.164493	-1.12077	0.665252		-0.384842	-1.30572	0.468578		-0.694606	-1.61844	0.196684		-1.18873	-2.27952	0.0761855
30874		2015-03-03	-1.62402	-3.08232	0.031869		-1.25463	-2.38606	0.0127933		-1.018	-2.02511	0.143406		-1.21599	-2.323	0.0646465		-1.04964	-2.07001	0.0203865		-1.29737	-2.45781	0.101262		-1.09913	-2.14226	0.0198927		-1.4403	-2.71377	0.0140232		-2.02741	-4.07673	0.0121795		-2.24578	-4.74294	0.0410712		-0.991147	-1.98777	0.277663		0.0686207	1.04871	0.876902
9678		2015-03-04	0.682898	1.60536	0.157227		0.62902	1.54651	0.0708651		0.943035	1.92257	0.168694		1.05854	2.08282	0.0381598		0.125409	1.09082	0.71057		0.486861	1.40139	0.232962		0.20007	1.14875	0.569314		0.303423	1.23407	0.589638		0.859968	1.815	0.331449		0.780317	1.71751	0.0681142		0.151297	1.11057	0.50797		0.646336	1.56519	0.106363
37377		2015-03-04	0.155177	1.11356	0.307957		0	-1	1		0	-1	1		0	-1	1		0.404082	1.32325	0.311967		0	-1	1		0	-1	1		0	-1	1		-0.434378	-1.35133	0.208894		0.403259	1.32249	0.318336		0.403259	1.32249	0.312695		0	-1	1
22385		2015-03-05	-0.773432	-1.70933	0.00345312		-0.358782	-1.28234	0.0149273		0.38749	1.30812	0.0802402		0.139928	1.10185	0.36772		-0.0680794	-1.04832	0.745465		0.190021	1.14078	0.13345		0.0795452	1.05668	0.483622		-1.23641	-2.35612	0.000357266		-0.428754	-1.34607	0.0439084		-0.230596	-1.17332	0.129989		0.128186	1.09292	0.274217		-0.278263	-1.21273	0.370005
38981		2015-03-05	-0.0152866	-1.01065	0.891946		-0.0897636	-1.0642	0.468156		0.404503	1.32363	0.0395167		0.0757049	1.05388	0.710179		-0.0708807	-1.05036	0.664473		-0.14056	-1.10233	0.312584		0.109296	1.0787	0.334741		-1.08122	-2.11583	0.000295005		0.237219	1.17872	0.108487		-0.00825947	-1.00574	0.950071		0.0815041	1.05812	0.567366		0.000765022	1.00053	0.997747
13952		2015-03-06	-0.621758	-1.53875	0.0217482		-0.0179189	-1.0125	0.915694		0.224708	1.16854	0.427064		0.351178	1.2756	0.122602		0.127003	1.09202	0.649783		0.393629	1.31369	0.145879		0.0478794	1.03374	0.786548		-1.02955	-2.04138	0.00577975		0.000218145	1.00015	0.999082		-0.15628	-1.11441	0.407451		-0.138361	-1.10065	0.366815		0.0916499	1.06559	0.0549356
23680		2015-03-06	0.513184	1.4272	0.0281971		0.135038	1.09812	0.348313		0.499113	1.41334	0.10248		0.241643	1.18234	0.195725		0.295098	1.22697	0.126242		0.321227	1.24939	0.0911323		0.521725	1.43567	0.00971121		-0.980975	-1.9738	0.00486581		0.652887	1.57231	0.0136309		0.246591	1.1864	0.202448		0.111553	1.08039	0.436691		-0.0361631	-1.02538	0.219273
25468		2015-03-06	-1.27167	-2.41441	0.00344686		-0.392336	-1.31252	0.0681424		-0.644492	-1.56319	0.115641		-0.449765	-1.36582	0.0896009		-0.530573	-1.4445	0.135385		0.115859	1.08362	0.65152		-0.812872	-1.7567	0.0100583		-1.37686	-2.59703	0.00331		-0.296428	-1.2281	0.239758		-0.784076	-1.72199	0.0148679		-0.39174	-1.31197	0.0659732		-0.0674386	-1.04785	0.653632
5909		2015-03-07	-0.688737	-1.61187	0.00170589		-0.439858	-1.35647	0.0106806		-0.225591	-1.16926	0.135456		0.0168489	1.01175	0.899007		0.0656033	1.04652	0.760934		-0.237602	-1.17903	0.133597		-0.204263	-1.1521	0.222052		-0.521404	-1.43535	0.00425294		-0.241106	-1.1819	0.161641		-0.611276	-1.52761	0.00561369		-0.171418	-1.12616	0.286851		-0.152641	-1.1116	0.599736
9768		2015-03-07	-1.10047	-2.14424	0.0335408		-0.805876	-1.74821	0.0292694		-0.753607	-1.686	0.232158		-0.544729	-1.45875	0.222859		-0.621501	-1.53847	0.0947631		-0.344497	-1.26971	0.274093		-1.10971	-2.15802	0.0173893		0.00551373	1.00383	0.987999		-0.290456	-1.22303	0.445099		-1.50687	-2.84193	0.00924845		-0.700997	-1.62563	0.0501663		0.153916	1.11259	0.46396
17808		2015-03-07	-0.363731	-1.28675	0.0262207		-0.161459	-1.11842	0.27908		0.24461	1.18477	0.157631		0.293692	1.22577	0.0498321		0.362945	1.28605	0.121256		-0.15797	-1.11572	0.289667		-0.154662	-1.11316	0.227081		-0.0475966	-1.03354	0.693966		0.363487	1.28653	0.0485989		-0.319939	-1.24828	0.0646658		-0.15848	-1.11611	0.346995		0.179437	1.13244	0.501878
31093		2015-03-08	-0.0998328	-1.07165	0.495819		-0.225382	-1.16909	0.0992771		0.576501	1.49123	0.0409175		0.132345	1.09607	0.495437		-0.24497	-1.18507	0.179561		-0.0494354	-1.03486	0.745508		0.0640305	1.04538	0.607056		0.324887	1.25257	0.0966168		0.0673157	1.04777	0.651832		-0.137197	-1.09977	0.405775		0.0881853	1.06303	0.529453		-0.105337	-1.07575	0.784619
32669		2015-03-09	-0.406512	-1.32548	0.130645		-0.171402	-1.12615	0.286896		-0.843586	-1.79451	0.0292252		0.181247	1.13386	0.384321		0.157821	1.1156	0.351557		0.828596	1.77596	0.00288994		-0.745987	-1.67712	0.0332827		0.495165	1.40948	0.0353656		-0.18288	-1.13515	0.368542		0.0766832	1.05459	0.754818		0.248085	1.18763	0.30265		0.113384	1.08176	0.674202
8030		2015-03-10	1.09782	2.1403	0.18764		0.542613	1.45661	0.39388		1.23668	2.35655	0.320679		1.08319	2.11871	0.199876		1.36568	2.57698	0.121916		0.51915	1.43311	0.391842		0.886472	1.84865	0.220054		1.33816	2.52829	0.127294		1.04978	2.07022	0.20205		1.03795	2.05331	0.127031		0.495338	1.40965	0.145204		-0.208687	-1.15564	0.727162
35780		2015-03-10	0.86306	1.81889	0.198223		0.450411	1.36643	0.354819		0.715255	1.64177	0.457726		0.233443	1.17564	0.699251		0.571719	1.48629	0.252247		0.285602	1.21892	0.557727		0.418266	1.33632	0.520349		1.02677	2.03746	0.146834		0.425114	1.34268	0.504896		0.69367	1.61739	0.194882		0.243259	1.18366	0.221728		-0.150796	-1.11018	0.491193
529		2015-03-11	-0.850659	-1.80332	0.64357		-1.05239	-2.07396	0.45933		-2.07287	-4.20723	0.467725		-1.60875	-3.04988	0.388988		-1.67248	-3.18762	0.278201		-1.74821	-3.3594	0.257325		-0.826535	-1.77342	0.560276		-0.807754	-1.75048	0.65447		-1.61688	-3.06712	0.38525		-1.16499	-2.24232	0.42404		-0.112605	-1.08118	0.800337		1.37838	2.59976	0.0328496
13094		2015-03-11	2.61398	6.12192	0.017117		1.25843	2.39235	0.0590674		1.8994	3.73059	0.154238		1.24815	2.37537	0.136055		1.2659	2.40477	0.0609985		0.545707	1.45974	0.364903		0.761718	1.69551	0.215779		0.811798	1.7554	0.2906		2.10513	4.30237	0.0307619		2.11442	4.33017	0.0144626		0.855994	1.81001	0.0331572		-0.110502	-1.0796	0.561966
12391		2015-09-01	-0.0589065	-1.04168	0.800361		0.32171	1.24981	0.137771		-0.675705	-1.59738	0.123301		0.0446238	1.03141	0.860967		0.0506192	1.03571	0.837189		0.379341	1.30075	0.2287		-0.250362	-1.18951	0.380281		-0.236528	-1.17815	0.336008		0.26662	1.20299	0.327984		0.161569	1.1185	0.481293		-0.160141	-1.1174	0.324559		0.689308	1.61251	0.0940101
20565		2015-09-02	-0.809251	-1.7523	0.00179226		-0.319744	-1.24811	0.0421877		-0.487191	-1.40171	0.039782		-0.665086	-1.58566	0.0140075		-0.698193	-1.62247	0.0228076		-0.371277	-1.2935	0.0720919		-0.450587	-1.3666	0.00482662		-1.69711	-3.24251	0.000101311		-0.706394	-1.63172	0.010878		-0.696158	-1.62018	0.00763069		-0.376415	-1.29811	0.0712665		0.1264	1.09157	0.527488
34339		2015-09-02	0.711004	1.63694	0.0170444		0.146604	1.10696	0.36797		0.0840536	1.05999	0.76652		-0.140891	-1.10259	0.484824		-0.347649	-1.27248	0.206033		0.131362	1.09533	0.477361		0.331423	1.25825	0.0962258		0.459667	1.37522	0.0656711		0.422174	1.33995	0.0832838		0.0946576	1.06781	0.608343		-0.0519467	-1.03666	0.656842		-0.0736877	-1.0524	0.602554
24366		2015-09-03	-0.809416	-1.7525	0.351204		0.660892	1.58106	0.218297		-0.0705892	-1.05015	0.902756		0.779332	1.71634	0.128281		0.913001	1.88296	0.0237467		0.880376	1.84086	0.29151		0.247238	1.18693	0.474629		2.68502	6.43088	0.00911091		-0.0549176	-1.0388	0.902902		-0.196639	-1.14603	0.546876		-0.857531	-1.81194	0.0793147		-0.0258866	-1.01811	0.606914
38763		2015-09-03	0.945728	1.92616	0.0543902		-0.0210069	-1.01467	0.916814		0.120206	1.08689	0.632531		0.120206	1.08689	0.499778		0.141299	1.1029	0.589399		-0.353387	-1.27756	0.454795		0.693699	1.61742	0.242405		-0.0981403	-1.07039	0.665612		-0.0959926	-1.0688	0.678642		-0.0455744	-1.03209	0.949557		-0.0245675	-1.01717	0.972918		0	-1	1
27182		2015-09-04	-0.549722	-1.4638	0.0244092		0.0529136	1.03736	0.741574		0.188445	1.13953	0.235868		-0.825829	-1.77255	0.00224623		-1.01693	-2.02361	0.00875845		-0.747237	-1.67857	0.00643416		-0.20391	-1.15182	0.646255		0.451502	1.36746	0.00848437		-0.415425	-1.33369	0.074671		-0.570181	-1.48471	0.115958		-0.623094	-1.54018	0.10558		-0.819748	-1.7651	0.00244751
22309		2015-09-05	0.433096	1.35013	0.239364		0.581817	1.49673	0.0359433		-0.272889	-1.20822	0.518819		-0.0469034	-1.03305	0.908754		-0.268767	-1.20478	0.291281		0.968977	1.95745	0.126528		-0.965214	-1.95235	0.145788		0.212792	1.15893	0.844576		0.469258	1.3844	0.145524		-0.531157	-1.44509	0.35409		-1.11297	-2.16291	0.0676892		-0.0824622	-1.05882	0.876246
26576		2015-09-05	0.399314	1.31888	0.0543134		0.4438	1.36018	0.00983903		-0.119687	-1.0865	0.462914		-0.134915	-1.09803	0.303593		0.150811	1.11019	0.311298		0.56129	1.47559	0.0519444		-0.246049	-1.18595	0.215961		1.0381	2.05352	0.00143886		0.732684	1.66173	0.00657595		-0.308376	-1.23831	0.274937		-0.752175	-1.68433	0.0267806		0.00933825	1.00649	0.970734
23626		2015-09-06	-1.12971	-2.18815	0.0891764		0.717711	1.64457	0.3051		-0.450239	-1.36627	0.594473		0.284957	1.21837	0.615329		0.0408108	1.02869	0.933081		-0.710384	-1.63624	0.291606		-0.348947	-1.27363	0.439152		-0.13311	-1.09666	0.820343		-0.225687	-1.16933	0.686668		-0.652341	-1.57172	0.17377		-1.37005	-2.5848	0.0386294		0	-1	1
26607		2015-09-06	-0.976038	-1.96706	0.0143272		-0.0695	-1.04935	0.763458		-0.607062	-1.52315	0.140407		0.331118	1.25799	0.200694		0.148418	1.10835	0.574211		0.325833	1.25339	0.193748		-0.453597	-1.36945	0.0970133		-0.735611	-1.6651	0.151796		-0.600484	-1.51623	0.0630512		-0.106174	-1.07637	0.596647		-0.0366735	-1.02575	0.839934		0.194541	1.14436	0.509774
35904		2015-09-06	-0.883743	-1.84516	0.00864679		-0.36654	-1.28926	0.199354		-1.08122	-2.11582	0.0268046		-0.0832852	-1.05943	0.680509		0.170943	1.12579	0.374312		0.637635	1.55578	0.00961768		-0.585197	-1.50024	0.0119056		-1.54334	-2.91469	0.000993768		-0.230571	-1.1733	0.30825		-0.553858	-1.46801	0.0227909		-0.187318	-1.13864	0.445399		0.0282179	1.01975	0.528666
42543		2015-09-06	-0.360512	-1.28388	0.347837		-0.280906	-1.21496	0.387551		-0.517681	-1.43165	0.380526		0.117381	1.08476	0.746738		0.357623	1.28131	0.264751		-0.0124987	-1.0087	0.965317		-0.0123134	-1.00857	0.970231		-0.179681	-1.13263	0.675226		-0.606981	-1.52307	0.160258		0.127285	1.09224	0.704907		0.408191	1.32702	0.120429		0.195181	1.14487	0.262435
27946		2015-09-07	-0.595847	-1.51136	0.0137967		-0.423027	-1.34074	0.017981		-0.236006	-1.17773	0.313248		-0.306481	-1.23669	0.106159		-0.148742	-1.1086	0.670918		0.283748	1.21735	0.10641		-0.611665	-1.52802	0.0493289		-1.58832	-3.00699	0.000306038		-0.605526	-1.52153	0.0147892		-0.442567	-1.35902	0.0274689		-0.0195405	-1.01364	0.869117		0.00891172	1.0062	0.650923
42434		2015-09-08	0.909565	1.87848	0.0689413		0.65241	1.57179	0.0659697		1.61132	3.05532	0.0567256		0.344039	1.26931	0.384578		-0.953592	-1.93669	0.0295589		-0.0321376	-1.02253	0.922479		1.42416	2.68359	0.0110299		0.220039	1.16477	0.568046		0.204004	1.15189	0.596148		0.68046	1.60265	0.0712718		0.0280504	1.01963	0.843455		-0.417065	-1.33521	0.343654
22194		2015-09-09	-0.42852	-1.34585	0.0207271		0.25031	1.18946	0.177124		-0.425974	-1.34348	0.0631631		-0.0400066	-1.02812	0.794078		0.113354	1.08174	0.535052		1.31203	2.48291	0.00865253		-0.639996	-1.55833	0.0229933		0.331216	1.25807	0.0491898		0.240988	1.1818	0.120413		-0.239019	-1.18019	0.32772		-0.489328	-1.40379	0.0968175		0.372376	1.29448	0.0106819
8451		2015-09-10	-0.354103	-1.27819	0.508761		-0.0846462	-1.06043	0.822643		-0.886325	-1.84846	0.283128		-0.311793	-1.24125	0.551731		-0.468504	-1.38367	0.269703		-0.0975546	-1.06996	0.811231		-1.04924	-2.06944	0.0509346		-1.42194	-2.67945	0.0381766		-0.324646	-1.25236	0.563387		-0.421222	-1.33906	0.361551		-0.336576	-1.26276	0.209567		-0.0105195	-1.00732	0.968208
14624		2015-09-10	0.175635	1.12946	0.457484		-0.145906	-1.10643	0.675501		0.175635	1.12946	0.612135		0.175635	1.12946	0.459723		0.70614	1.63143	0.159188		0.175635	1.12946	0.357988		0.175635	1.12946	0.357446		0.175635	1.12946	0.454356		0.290486	1.22305	0.271981		0.574565	1.48923	0.200183		0.720471	1.64772	0.168752		0	-1	1
25297		2015-09-10	-1.22058	-2.33041	0.137456		-0.383737	-1.30472	0.498549		-1.18487	-2.27343	0.311534		-0.408568	-1.32737	0.564424		-0.474279	-1.38922	0.574453		0.153994	1.11265	0.793143		-2.38655	-5.22906	0.0164258		-1.65527	-3.14982	0.0643066		-0.189233	-1.14016	0.782037		-1.20344	-2.30289	0.0667152		-0.819706	-1.76505	0.00738256		0.11853	1.08563	0.93435
37102		2015-09-11	-1.07889	-2.11242	0.00119115		-0.963157	-1.94957	0.01444		0.244697	1.18484	0.126595		-0.43349	-1.3505	0.013151		-0.718285	-1.64523	0.00379481		-1.00375	-2.0052	0.0213805		-0.656043	-1.57576	0.066745		-0.152075	-1.11117	0.298041		0.106269	1.07644	0.700805		-1.28409	-2.43528	0.000172397		-0.320928	-1.24913	0.302252		-0.267646	-1.20384	0.380925
41258		2015-09-11	0.833534	1.78205	0.00461989		0.112252	1.08091	0.398593		-0.289346	-1.22209	0.241227		-0.152358	-1.11138	0.355859		-0.157864	-1.11563	0.638387		-0.376061	-1.29779	0.0708326		-0.308338	-1.23828	0.121709		-0.109279	-1.07869	0.473475		0.450443	1.36646	0.0575392		0.28713	1.22021	0.162172		0.174878	1.12887	0.279703		0.335675	1.26197	0.19449
17711		2015-09-12	0.861666	1.81714	0.0348929		0.32852	1.25572	0.239991		1.21099	2.31497	0.0588901		0.859671	1.81462	0.0346655		0.439368	1.35601	0.187895		0.56875	1.48324	0.0604131		0.206803	1.15413	0.662574		0.298365	1.22975	0.333632		1.1325	2.19238	0.0609823		0.738131	1.66801	0.16259		0.409611	1.32833	0.373684		0.173591	1.12786	0.450927
31424		2015-09-12	1.11554	2.16676	0.086594		0.160291	1.11751	0.471391		0.781781	1.71925	0.126406		-0.113979	-1.08221	0.695024		0.136469	1.09921	0.803501		0.466103	1.38137	0.1776		0.787011	1.7255	0.119103		0.323438	1.25131	0.265799		0.157814	1.1156	0.715485		0.426418	1.34389	0.12791		0.266127	1.20258	0.123918		0.844564	1.79572	0.124714
3218		2015-09-14	-1.05846	-2.08271	0.235503		0.0475639	1.03352	0.856347		0.0980818	1.07035	0.815248		0.512941	1.42696	0.121253		0.291097	1.22357	0.398198		-0.0105193	-1.00732	0.965707		0.152371	1.11139	0.549613		0.307505	1.23757	0.303763		0.232706	1.17504	0.520776		0.129493	1.09391	0.608306		0.0819294	1.05843	0.677394		0.848486	1.80061	0.373214
16869		2015-09-14	-0.492539	-1.40692	0.0176071		0.491205	1.40562	0.00494698		0.124895	1.09043	0.493429		0.315827	1.24472	0.118937		0.230487	1.17323	0.178413		0.345444	1.27054	0.0863777		0.183647	1.13575	0.147558		0.201324	1.14975	0.17048		-0.0153258	-1.01068	0.917898		0.465032	1.38035	0.0385481		-0.0261726	-1.01831	0.867501		0.227625	1.17091	0.245288
7158		2015-09-15	-0.2487	-1.18814	0.142322		-0.490305	-1.40474	0.00746208		-0.207219	-1.15446	0.351634		-0.416244	-1.33445	0.0450689		-0.105028	-1.07551	0.502079		-0.0439155	-1.03091	0.770203		-0.358544	-1.28213	0.0308273		-0.340591	-1.26628	0.0637406		0.0103183	1.00718	0.946785		-0.561506	-1.47581	0.0141974		-0.0712008	-1.05059	0.586114		-0.310702	-1.24031	0.149933
4161		9130022000000000	0	-1	1		-0.104622	-1.07521	0.430503		0	-1	1		0.379274	1.30069	0.21585		-0.3913	-1.31158	0.313573		0	-1	1		0	-1	1		0	-1	1		0.330919	1.25781	0.225538		0.97654	1.96774	0.0827965		1.08116	2.11574	0.0636111		0	-1	1
39619		4.93242e+23	-1.14082	-2.20506	0.000619128		-0.267163	-1.20344	0.263567		0.0715826	1.05087	0.683819		0.558559	1.4728	0.167905		0.50677	1.42087	0.107939		0.350512	1.27501	0.252295		0.229564	1.17248	0.238341		0.0715826	1.05087	0.563095		-0.221599	-1.16603	0.379988		0.243744	1.18406	0.348432		0.510906	1.42494	0.13311		0	-1	1
17739		0610005C13Rik	2.05897	4.16687	0.0386466		0.943015	1.92254	0.139046		1.95542	3.87829	0.149961		0.906261	1.87418	0.246431		0.929462	1.90457	0.146736		1.1689	2.2484	0.0848333		0.781682	1.71913	0.237634		0.904378	1.87174	0.257295		1.42293	2.68129	0.0957989		1.67086	3.18405	0.0726243		0.72785	1.65617	0.238611		-0.0691436	-1.04909	0.558459
30274		0610006I08Rik	-0.573065	-1.48768	0.0261902		-0.195836	-1.14539	0.142029		-0.532155	-1.44609	0.0485132		-0.237978	-1.17934	0.143583		-0.000324248	-1.00022	0.998738		0.393312	1.31341	0.0120624		-0.474026	-1.38898	0.0234591		-0.206844	-1.15416	0.207327		0.114175	1.08236	0.435381		-0.274913	-1.20992	0.188096		-0.0790772	-1.05634	0.65384		0.0646939	1.04586	0.262856
30578		0610007C21Rik	-0.122063	-1.08829	0.488797		-0.531591	-1.44552	0.0175111		0.17036	1.12534	0.50507		0.121093	1.08756	0.497948		0.0716441	1.05091	0.67308		-0.148538	-1.10845	0.360577		-0.0818438	-1.05837	0.627335		-1.21127	-2.31541	0.00159238		-0.129575	-1.09397	0.491532		-0.0892364	-1.06381	0.768788		0.442355	1.35882	0.165169		0.069904	1.04965	0.384711
7106		0610007L01Rik	-0.855605	-1.80952	0.0523652		-0.0586852	-1.04152	0.826592		-0.784995	-1.72309	0.192764		-0.0294953	-1.02066	0.931422		-0.181441	-1.13402	0.581523		0.56292	1.47726	0.0862854		-0.150192	-1.10972	0.581885		-0.391712	-1.31195	0.283597		-0.112894	-1.0814	0.737912		-0.637925	-1.55609	0.150834		-0.57924	-1.49406	0.105103		0.231008	1.17365	0.397949
7924		0610007L01Rik	0.381523	1.30272	0.0198826		0.0141343	1.00985	0.924847		0.234112	1.17618	0.164367		0.250158	1.18934	0.179583		0.261065	1.19836	0.23865		0.285252	1.21862	0.0550887		0.284418	1.21792	0.112745		-0.548684	-1.46275	0.0112254		0.676752	1.59854	0.00349533		-0.0340415	-1.02388	0.816988		-0.0481758	-1.03396	0.780501		-0.0108399	-1.00754	0.796533
27618		0610007N19Rik	0.700387	1.62494	0.32609		0.0381791	1.02682	0.939065		-0.0816974	-1.05826	0.931996		-0.223778	-1.16779	0.722253		0.334194	1.26067	0.503677		0.358809	1.28237	0.518949		-0.146701	-1.10704	0.821703		-0.137454	-1.09996	0.833642		0.72294	1.65054	0.322463		0.907814	1.8762	0.117659		0.869635	1.8272	0.00609874		0.0257509	1.01801	0.938571
12181		0610007P08Rik	-1.83555	-3.56907	0.000422473		-0.389773	-1.31019	0.0369473		-0.220597	-1.16522	0.403799		-0.480989	-1.3957	0.0910063		-0.544139	-1.45815	0.0673783		0.514383	1.42838	0.0869172		-1.05809	-2.08217	0.0191841		-1.15235	-2.22275	0.00433435		-0.471704	-1.38675	0.0462123		-1.27186	-2.41473	0.00471826		-0.882087	-1.84304	0.0151153		0.375072	1.2969	0.305261
22812		0610007P08Rik	-1.13909	-2.20242	0.0347203		-0.357087	-1.28084	0.269746		-0.64286	-1.56142	0.309127		-0.300124	-1.23125	0.443848		-0.265942	-1.20242	0.583585		0.123621	1.08947	0.722853		-0.636106	-1.55413	0.0917453		-0.386164	-1.30691	0.337342		-0.494423	-1.40876	0.241617		-0.786128	-1.72444	0.04619		-0.429041	-1.34634	0.0358186		-0.182431	-1.13479	0.192546
24722		0610007P08Rik	-1.29096	-2.44691	0.0024425		-0.0700788	-1.04977	0.760043		0.100786	1.07236	0.740593		0.0867224	1.06195	0.692468		0.0414539	1.02915	0.904688		0.193449	1.14349	0.383348		-1.09847	-2.14127	0.026083		-1.10921	-2.15728	0.0668136		-0.271007	-1.20665	0.304579		-0.638814	-1.55705	0.143167		-0.568735	-1.48322	0.185209		-0.0525005	-1.03706	0.70454
32599		0610007P08Rik	-0.356165	-1.28002	0.520392		-0.231634	-1.17416	0.600844		-0.172458	-1.12698	0.83085		-0.182843	-1.13512	0.754636		0.020556	1.01435	0.965787		0.447678	1.36384	0.355889		-0.596163	-1.51169	0.235708		-1.47419	-2.77828	0.0714126		-0.612974	-1.52941	0.335711		-0.847523	-1.79941	0.160584		-0.615888	-1.5325	0.160587		0	-1	1
10925		0610007P14Rik	0.14893	1.10875	0.221565		-0.0147389	-1.01027	0.884996		0.0488492	1.03444	0.730482		-0.250709	-1.18979	0.0849426		-0.280544	-1.21465	0.160018		-0.286303	-1.21951	0.037948		-0.230505	-1.17325	0.200293		0.521536	1.43548	0.00576944		0.197109	1.1464	0.169335		-0.0731547	-1.05201	0.648991		-0.0584158	-1.04132	0.69104		-0.225361	-1.16907	0.0664765
19070		0610007P22Rik	-0.443759	-1.36014	0.0795964		-0.334481	-1.26092	0.078413		-0.135286	-1.09831	0.643262		-0.123368	-1.08928	0.592212		-0.237836	-1.17922	0.36726		-0.127577	-1.09246	0.456717		-0.118057	-1.08527	0.473752		0.592597	1.50796	0.0362708		-0.508132	-1.42221	0.0546245		-0.119468	-1.08633	0.658998		0.215013	1.16071	0.365735		-0.139923	-1.10185	0.126642
18349		0610009B14Rik	0.83821	1.78783	0.220176		-0.251978	-1.19084	0.604388		0.357348	1.28107	0.673081		-0.184364	-1.13632	0.815426		0.04415	1.03108	0.931778		-0.248359	-1.18785	0.576866		0.396699	1.31649	0.512575		-0.176289	-1.12997	0.768464		0.414979	1.33328	0.465102		0.560137	1.47441	0.24577		0.812114	1.75578	0.0260129		0.51355	1.42756	0.0329844
16045		0610009B22Rik	0.243749	1.18407	0.303927		-0.646453	-1.56532	0.0118907		0.14794	1.10799	0.65495		-0.357334	-1.28106	0.169635		-0.275493	-1.21041	0.25827		-0.462807	-1.37822	0.102048		-0.404207	-1.32336	0.134209		-0.150965	-1.11031	0.500836		0.126688	1.09178	0.582314		-0.415478	-1.33374	0.155		0.230975	1.17363	0.297482		-0.580427	-1.49529	0.029927
31433		0610009B22Rik	0.0597281	1.04227	0.698539		-0.563064	-1.4774	0.00489217		-0.389416	-1.30986	0.138347		-0.355167	-1.27913	0.129425		-0.315043	-1.24405	0.190071		-0.488835	-1.40331	0.0416736		-0.680169	-1.60233	0.015067		-0.119566	-1.08641	0.451495		0.208058	1.15513	0.233572		-0.549178	-1.46325	0.0318659		0.0138851	1.00967	0.935686		-0.434572	-1.35151	0.00790292
8946		0610009D07Rik	0.237636	1.17906	0.65482		0.484794	1.39939	0.311989		1.08333	2.11892	0.239431		0.920963	1.89338	0.160183		1.00076	2.00105	0.0790579		-0.413519	-1.33193	0.381128		0.691081	1.61449	0.220373		2.05692	4.16097	0.014417		0.237176	1.17868	0.658959		0.720674	1.64795	0.142613		0.23588	1.17762	0.39872		-0.322219	-1.25025	0.65724
12959		0610009D07Rik	0.567049	1.48149	0.0545151		-0.197576	-1.14677	0.2987		0.363702	1.28672	0.322098		-0.0417204	-1.02934	0.853703		0.0627369	1.04445	0.755045		-0.61535	-1.53193	0.0191932		0.406508	1.32547	0.0894734		0.601494	1.51729	0.0450881		0.145618	1.1062	0.534758		0.163701	1.12016	0.52789		0.361276	1.28456	0.101022		-0.218022	-1.16314	0.184503
21197		0610009K14Rik	0	-1	1		0	-1	1		0	-1	1		0	-1	1		0.0885284	1.06329	0.558359		0	-1	1		0	-1	1		0	-1	1		0	-1	1		0	-1	1		0	-1	1		0	-1	1
445		0610009O20Rik	-3.13666	-8.79488	0.0421707		-1.82868	-3.55213	0.0632748		-0.612103	-1.52849	0.698169		-1.93054	-3.81198	0.111645		-3.2694	-9.64245	0.0689024		-1.53973	-2.90739	0.0978858		-2.15552	-4.45528	0.037943		-2.873	-7.32585	0.0431513		-1.61314	-3.05918	0.166258		-2.09108	-4.26066	0.0368853		-0.262393	-1.19947	0.348214		-1.71593	-3.28509	0.325717
35487		0610009O20Rik	-0.667505	-1.58832	0.110928		-0.421111	-1.33896	0.255676		-0.00154244	-1.00107	0.997446		-0.446777	-1.36299	0.225279		-0.189555	-1.14041	0.509378		0.209146	1.156	0.467743		-1.16388	-2.24059	0.0208915		1.0318	2.04458	0.0265342		-0.0581794	-1.04115	0.855944		-0.758365	-1.69157	0.0340025		-0.337253	-1.26335	0.252738		-0.468157	-1.38334	0.027846
43816		0610009O20Rik	0.287523	1.22054	0.219153		0.332625	1.2593	0.101846		0.459217	1.3748	0.207978		-0.253534	-1.19212	0.294358		-0.0325415	-1.02281	0.865779		-0.493468	-1.40782	0.0279607		0.202926	1.15103	0.491254		0.442989	1.35942	0.0857022		-0.045867	-1.0323	0.842111		0.161107	1.11815	0.449381		-0.171518	-1.12624	0.266305		-0.511558	-1.42559	0.117295
13181		0610010D20Rik	0.863159	1.81902	0.0560953		0.138956	1.10111	0.630233		0.399491	1.31904	0.468919		-0.608939	-1.52514	0.137243		0.0961383	1.06891	0.798463		-0.162135	-1.11894	0.614903		0.425801	1.34332	0.380137		0.413163	1.3316	0.279817		0.55298	1.46711	0.166299		1.27924	2.4271	0.0206508		1.14028	2.20424	0.0135363		0.706898	1.63229	0.480022
15335		0610010E21Rik	-0.452546	-1.36845	0.0207342		-0.243528	-1.18388	0.0511584		-0.100299	-1.072	0.512335		0.260316	1.19774	0.0748893		0.153827	1.11252	0.34819		0.00205342	1.00142	0.98414		0.164215	1.12056	0.248792		0.111808	1.08058	0.347464		-0.0854512	-1.06102	0.507636		-0.153375	-1.11217	0.350196		0.0901531	1.06448	0.528522		-0.0608799	-1.0431	0.703017
4034		0610010F05Rik	-0.377021	-1.29866	0.376585		-0.349337	-1.27397	0.258867		0.186868	1.13829	0.664923		-0.230147	-1.17295	0.566589		-0.360975	-1.28429	0.322066		0.544896	1.45892	0.0611476		-0.408116	-1.32695	0.327892		-2.0216	-4.06033	0.00229986		-0.463637	-1.37901	0.176397		-0.722878	-1.65047	0.0682943		-0.373542	-1.29553	0.264776		0.591091	1.50639	0.280344
6975		0610010F05Rik	-0.92727	-1.90167	0.0042528		-0.481212	-1.39592	0.0336386		-0.439526	-1.35616	0.144095		-0.386089	-1.30685	0.0750211		-0.235346	-1.17719	0.360966		-0.158812	-1.11637	0.406939		-0.944267	-1.92421	0.00333066		-0.219593	-1.16441	0.479922		-0.44741	-1.36359	0.0548682		-0.647157	-1.56608	0.024628		-0.165945	-1.1219	0.449206		-0.229039	-1.17205	0.117704
30118		0610010F05Rik	-0.753082	-1.68539	0.0827493		-0.600615	-1.51636	0.0932403		0.261002	1.19831	0.628316		-0.19214	-1.14246	0.596352		-0.017202	-1.01199	0.969191		0.173406	1.12772	0.547076		-0.739917	-1.67008	0.130158		-1.20115	-2.29922	0.0247083		-0.353631	-1.27777	0.3942		-0.692818	-1.61644	0.0571463		-0.0922034	-1.066	0.649046		-0.118977	-1.08596	0.795568
9225		0610010K06Rik	-1.34634	-2.54266	0.000856336		-0.473457	-1.38843	0.0122711		-0.63025	-1.54783	0.0521796		0.0146284	1.01019	0.926731		-0.315067	-1.24407	0.259429		-0.108356	-1.078	0.573065		-0.373307	-1.29532	0.184801		-1.07486	-2.10652	0.00154946		-0.625341	-1.54258	0.0178308		-0.418629	-1.33666	0.0401715		0.054828	1.03874	0.670939		-0.0465163	-1.03277	0.451474
7926		0610010K14Rik	-0.713894	-1.64023	0.00365751		-0.247456	-1.18711	0.0594481		-0.262056	-1.19919	0.151426		-0.107019	-1.077	0.465405		-0.149456	-1.10915	0.323736		-0.0446645	-1.03144	0.715816		-0.125465	-1.09086	0.264984		0.128642	1.09326	0.267532		-0.300783	-1.23181	0.0649331		-0.393078	-1.31319	0.0279779		-0.145622	-1.10621	0.268705		-0.23104	-1.17368	0.0353264
41167		0610011F06Rik	0.372035	1.29418	0.108652		-0.00644657	-1.00448	0.967799		0.284458	1.21795	0.34413		0.0288063	1.02017	0.880599		0.116199	1.08388	0.529189		0.158081	1.1158	0.413348		0.370005	1.29236	0.16106		0.908698	1.87735	0.00705885		0.10817	1.07786	0.590251		0.251197	1.19019	0.265601		0.257644	1.19552	0.162316		-0.0294036	-1.02059	0.657146
1175		0610011L14Rik	-1.91969	-3.78342	0.00208505		-0.0481652	-1.03395	0.839065		-1.57892	-2.98746	0.0315137		-0.926355	-1.90047	0.0535962		-0.68514	-1.60786	0.119928		-0.202217	-1.15046	0.440835		-1.27068	-2.41275	0.00711895		-1.10584	-2.15224	0.015636		-0.758683	-1.69194	0.0662914		-0.622103	-1.53912	0.175313		-0.573938	-1.48858	0.15032		0.279958	1.21416	0.642453
12554		0610011L14Rik	1.18649	2.27598	0.0547228		-0.517807	-1.43178	0.207271		0.0682253	1.04843	0.729102		-0.126429	-1.09159	0.6442		-0.171408	-1.12616	0.711084		0.677468	1.59933	0.177958		0.884401	1.846	0.198529		0.622999	1.54007	0.175949		0.504867	1.41899	0.0239402		0.914835	1.88535	0.0160866		1.43264	2.69941	0.0169098		0.673262	1.59468	0.382078
41346		0610012D14Rik	0.611632	1.52799	0.0111007		0.432465	1.34954	0.0611461		1.37629	2.59601	0.00544076		-0.52761	-1.44154	0.0172505		0.364259	1.28722	0.133583		0.488732	1.40321	0.00895201		0.397747	1.31745	0.335833		0.258477	1.19622	0.115493		0.838933	1.78873	0.0085743		1.04177	2.05875	0.00844795		0.609307	1.52553	0.0753594		0.127965	1.09275	0.890779
17987		0610012E21Rik	0.0108419	1.00754	0.988108		0.028369	1.01986	0.969848		0.683922	1.6065	0.453156		0.320367	1.24865	0.608469		0.776244	1.71267	0.325985		0.789468	1.72844	0.197147		0.683922	1.6065	0.167674		0.683922	1.6065	0.269235		1.20094	2.29889	0.275779		0.748173	1.67966	0.149705		0.719804	1.64696	0.279884		0	-1	1
26830		0610012G03Rik	0.0140343	1.00978	0.96413		0.0751319	1.05346	0.766109		0.313814	1.24299	0.514458		0.0345228	1.02422	0.910945		-0.176081	-1.12981	0.502718		0.308984	1.23884	0.245121		0.260479	1.19788	0.377863		0.37565	1.29742	0.265055		-0.030913	-1.02166	0.920611		0.136581	1.0993	0.60804		0.0614495	1.04351	0.669094		-0.0152939	-1.01066	0.862839
34520		0610012G03Rik	-0.542063	-1.45605	0.120534		0.423897	1.34155	0.197086		0.807224	1.74984	0.128074		-0.153501	-1.11227	0.615481		0.254284	1.19274	0.423174		0.367286	1.28992	0.155693		0.479787	1.39454	0.0855797		-0.178529	-1.13173	0.624077		-0.0145962	-1.01017	0.959075		0.230448	1.1732	0.475971		-0.193449	-1.14349	0.542904		-0.930846	-1.90639	0.0796931
1717		0610012H03Rik	-1.7615	-3.39051	0.112677		-1.10559	-2.15188	0.166926		-2.7723	-6.83197	0.125778		-1.19838	-2.29482	0.255603		-1.24277	-2.36652	0.205899		0.110135	1.07933	0.882796		-1.48447	-2.79814	0.192623		-4.27362	-19.3413	0.00814793		-1.18563	-2.27463	0.242362		-1.5183	-2.86453	0.14443		-0.412705	-1.33118	0.510321		2.00087	4.00242	0.0686302
30465		0610025J13Rik	0.801419	1.74281	0.0819101		0.60884	1.52503	0.0352243		0.688774	1.61191	0.0937601		-0.502283	-1.41645	0.0633769		0.150167	1.1097	0.710802		1.10814	2.15568	0.0830993		0.444665	1.361	0.120092		1.07066	2.10039	0.0107867		0.554918	1.46909	0.386185		-0.0295096	-1.02067	0.927647		-0.638349	-1.55655	0.0902822		0.377075	1.29871	0.634188
22257		0610025P10Rik	0.82275	1.76877	0.00194178		0.161396	1.11837	0.210375		0.0111153	1.00773	0.945395		-0.158273	-1.11595	0.248816		0.294077	1.2261	0.182898		0.362214	1.2854	0.0677792		-0.421552	-1.33937	0.0706351		0.769782	1.70501	0.00268528		0.403999	1.32317	0.0300698		0.253673	1.19224	0.178187		0.0922767	1.06605	0.571256		0.160982	1.11805	0.298468
9111		0610030E20Rik	-1.87461	-3.66702	0.000412644		0.158316	1.11598	0.290197		-0.457934	-1.37357	0.0818997		-0.205573	-1.15314	0.456286		-0.356168	-1.28002	0.0693684		0.587372	1.50251	0.0250284		-1.06159	-2.08723	0.00509346		0.45725	1.37292	0.0209459		-0.478817	-1.3936	0.0342241		-1.23617	-2.35573	0.0632522		-1.39449	-2.62895	0.0424777		0.311131	1.24068	0.352955
26445		0610030E20Rik	-0.0844359	-1.06027	0.511331		-0.483633	-1.39826	0.00220631		-0.646299	-1.56515	0.013184		-0.562197	-1.47652	0.0166691		-0.342148	-1.26764	0.0371939		-0.710757	-1.63666	0.00597771		-0.790723	-1.72994	0.0002523		-0.00921523	-1.00641	0.934344		-0.0841037	-1.06003	0.55175		-0.467323	-1.38254	0.0245116		0.0163096	1.01137	0.909372		-0.148337	-1.10829	0.510216
42420		0610030E20Rik	0.669997	1.59107	0.0540779		0.573462	1.48809	0.0383432		0.487535	1.40205	0.267929		-0.062276	-1.04411	0.811739		-0.0997392	-1.07158	0.715495		0.0754836	1.05371	0.722381		0.726745	1.6549	0.02861		0.367751	1.29034	0.206086		0.232703	1.17503	0.397111		0.62843	1.54588	0.0410308		0.054968	1.03884	0.7435		0.131331	1.0953	0.208229
21272		0610031J06Rik	-0.8254	-1.77203	0.00113826		-0.118104	-1.08531	0.325343		-0.661287	-1.58149	0.0145244		0.0847599	1.06051	0.511728		-0.0725263	-1.05156	0.6139		0.565564	1.47997	0.0150819		-0.451575	-1.36753	0.00824014		0.764341	1.69859	0.00149037		-0.0144189	-1.01004	0.922127		-0.3053	-1.23568	0.102878		-0.187196	-1.13855	0.27145		0.17913	1.1322	0.345703
11082		0610037D15Rik	-0.566051	-1.48047	0.244247		0.493042	1.40741	0.190653		-0.0473469	-1.03336	0.943608		0.198343	1.14738	0.665816		-0.0471783	-1.03324	0.8999		0.463633	1.37901	0.258332		-0.0756556	-1.05384	0.882116		0.474868	1.38979	0.318304		0.112346	1.08098	0.797939		0.245753	1.18571	0.535254		-0.247289	-1.18697	0.244315		0.285427	1.21877	0.0947823
6997		0610037L13Rik	-0.344574	-1.26978	0.032972		-0.258319	-1.19608	0.0834863		0.0955297	1.06846	0.520129		-0.439712	-1.35633	0.0147336		-0.357591	-1.28128	0.0572651		-0.302498	-1.23328	0.079244		-0.144644	-1.10546	0.536379		-0.1682	-1.12366	0.20407		-0.0599409	-1.04242	0.647433		-0.532462	-1.4464	0.033151		-0.274143	-1.20928	0.205076		-0.179019	-1.13211	0.319384
19012		0610037L13Rik	-0.373627	-1.29561	0.0236081		-0.376005	-1.29774	0.015209		-0.107971	-1.07771	0.481093		-0.35742	-1.28113	0.0409721		-0.212469	-1.15867	0.185908		-0.150143	-1.10968	0.313983		0.0717205	1.05097	0.540157		-0.178829	-1.13196	0.19921		-0.0661183	-1.0469	0.62002		-0.616134	-1.53276	0.00981517		-0.24013	-1.1811	0.164332		-0.302961	-1.23367	0.216838
37809		0610037L18Rik	0	-1	1		0	-1	1		0	-1	1		0	-1	1		0	-1	1		0	-1	1		0	-1	1		0	-1	1		0	-1	1		0	-1	1		0	-1	1		-1.01352	-2.01883	0.580525
32169		0610037M15Rik	-0.645706	-1.5645	0.00999495		0.0520966	1.03677	0.696984		-0.540525	-1.4545	0.0629006		0.736988	1.66669	0.00579469		0.172466	1.12698	0.308419		0.502487	1.41665	0.0738359		-0.0867635	-1.06199	0.740683		-0.356004	-1.27988	0.268998		-0.188926	-1.13991	0.339417		0.264685	1.20137	0.131911		0.212588	1.15877	0.147451		0.500801	1.415	0.110254
16940		0610037P05Rik	-1.36257	-2.57143	0.0102443		-0.508112	-1.42219	0.103098		-0.387087	-1.30775	0.44835		-0.661876	-1.58214	0.14508		-0.0339903	-1.02384	0.932834		-0.788722	-1.72754	0.0255127		-1.40832	-2.65428	0.00339318		-1.12216	-2.17673	0.0334105		-0.252232	-1.19105	0.506494		-0.894712	-1.85924	0.0451743		-0.386601	-1.30731	0.2111		-0.652266	-1.57163	0.124583
33831		0610037P05Rik	1.09328	2.13358	0.169045		0.631227	1.54888	0.146423		0.0944866	1.06769	0.652647		1.01475	2.02055	0.00199638		-0.272182	-1.20763	0.460188		0.0944866	1.06769	0.449247		0.0944866	1.06769	0.443711		-1.12038	-2.17405	0.231387		-0.176067	-1.1298	0.475451		0.199355	1.14819	0.285556		-0.431872	-1.34898	0.29696		-0.570891	-1.48544	0.580566
22105		0610038D11Rik	-0.559257	-1.47351	0.00971339		-0.414676	-1.333	0.0132653		-0.434091	-1.35106	0.0748535		-0.254028	-1.19253	0.107161		-0.0157596	-1.01098	0.919001		-0.229585	-1.1725	0.120744		-0.642055	-1.56055	0.00174556		-0.0692408	-1.04916	0.582651		-0.0649661	-1.04606	0.643495		-0.530653	-1.44458	0.00873951		-0.115978	-1.08371	0.341594		-0.17849	-1.1317	0.14581
476		0610038F07Rik	-0.583507	-1.49849	0.0030293		-0.56429	-1.47866	0.0209726		-0.476171	-1.39105	0.0254314		-0.219524	-1.16435	0.112109		0.0818935	1.05841	0.747426		-0.284832	-1.21827	0.0551744		-0.370984	-1.29323	0.0135456		0.327405	1.25475	0.018853		-0.671842	-1.59311	0.00282161		-0.313515	-1.24273	0.140458		0.250775	1.18985	0.317016		-0.151684	-1.11087	0.0557108
22322		0610038F07Rik	-1.24571	-2.37136	0.00032776		-1.13456	-2.19552	0.00164949		-0.655934	-1.57564	0.0206516		-0.576204	-1.49092	0.0107832		-0.538731	-1.45269	0.22038		-0.69529	-1.61921	0.00105566		-0.648999	-1.56808	0.00303351		-0.925612	-1.89949	0.000878978		-1.30167	-2.46514	0.000813831		-0.871332	-1.82935	0.0108821		0.263227	1.20016	0.373191		-0.0886665	-1.06339	0.649432
32236		0610038F07Rik	-0.582186	-1.49712	0.0205267		-0.592045	-1.50738	0.0189625		-0.452437	-1.36835	0.120417		-0.374574	-1.29646	0.0806834		-0.233198	-1.17544	0.358843		-0.412304	-1.33081	0.0221441		-0.184922	-1.13676	0.276749		-0.55169	-1.4658	0.0210945		-0.922432	-1.89531	0.00479536		-0.276709	-1.21143	0.295891		0.315336	1.2443	0.253171		-0.0908023	-1.06496	0.688454
38277		0610038F07Rik	0.764129	1.69834	0.115584		-0.111619	-1.08044	0.733891		0.3288	1.25597	0.603619		0.433543	1.35055	0.35698		0.741303	1.67169	0.056925		-0.216035	-1.16154	0.549082		0.813679	1.75769	0.180711		0.151079	1.1104	0.758999		0.145534	1.10614	0.732998		0.292915	1.22511	0.459671		0.404534	1.32366	0.136366		0.104671	1.07525	0.771978
5893		0610039H22Rik	3.4809	11.1649	0.000601741		1.07128	2.10129	0.0340201		0.106137	1.07634	0.826436		0.0851537	1.0608	0.794586		0.618194	1.53495	0.499206		-0.422888	-1.34061	0.199382		1.51736	2.86266	0.00554744		0.968643	1.957	0.0568385		1.0762	2.10847	0.0341382		1.79283	3.46493	0.0111164		0.721547	1.64895	0.206919		1.123	2.178	0.123406
15136		0610039H22Rik	0.680442	1.60263	0.108125		0.514402	1.4284	0.0997717		0.3362	1.26243	0.491847		0.0820247	1.0585	0.792201		0.683973	1.60656	0.0749365		0.201739	1.15008	0.457474		0.212423	1.15863	0.432483		-0.360936	-1.28426	0.317245		1.06112	2.08655	0.0359645		0.815953	1.76046	0.0542071		0.30155	1.23247	0.310891		0.00532471	1.0037	0.987981
1454		0610040A22Rik	-0.454238	-1.37006	0.801911		-1.27926	-2.42715	0.377693		-1.97164	-3.92213	0.493011		-1.1367	-2.19877	0.555833		-1.19322	-2.28663	0.404706		-1.60171	-3.03503	0.28534		-1.06446	-2.09139	0.524169		0.235142	1.17702	0.897721		-0.982927	-1.97647	0.592944		-0.568881	-1.48337	0.710073		0.710382	1.63624	0.311711		1.5879	3.00611	0.129231
25090		0610040B10Rik	-0.352407	-1.27669	0.616603		0.209062	1.15594	0.699564		-0.0165311	-1.01152	0.987519		0.680786	1.60301	0.415657		0.205545	1.15312	0.72753		0.296331	1.22802	0.613627		-0.549149	-1.46322	0.381518		0.176803	1.13038	0.804483		0.136679	1.09937	0.867302		-0.0755159	-1.05374	0.897624		-0.284577	-1.21805	0.290752		-0.61021	-1.52648	0.174201
43005		0610040B10Rik	-0.132315	-1.09605	0.5343		-0.237915	-1.17929	0.217625		-0.269747	-1.2056	0.358443		-0.113318	-1.08171	0.876388		-0.152125	-1.1112	0.650442		-0.378206	-1.29972	0.272215		0.50846	1.42253	0.577554		0.0997587	1.07159	0.750947		-0.00713478	-1.00496	0.990664		0.119929	1.08668	0.85351		0.357844	1.28151	0.582358		0	-1	1
20497		0610040J01Rik	1.18749	2.27757	0.00611644		0.161716	1.11862	0.665595		0.623614	1.54073	0.106135		-0.433827	-1.35081	0.0866248		-0.612602	-1.52901	0.0194494		0.706178	1.63148	0.0392995		-0.241273	-1.18204	0.299666		0.0182769	1.01275	0.929894		0.821893	1.76772	0.0161269		-0.197132	-1.14642	0.545465		-0.358849	-1.2824	0.425118		-0.161422	-1.11839	0.058428
27312		0610042G04Rik	0.937039	1.91459	0.0367146		0.673598	1.59505	0.0545098		0.610508	1.5268	0.270758		0.742632	1.67323	0.0714964		0.575154	1.48984	0.164359		0.155748	1.114	0.558724		0.907933	1.87635	0.0211297		1.90562	3.7467	0.00343838		0.627383	1.54476	0.116336		1.08844	2.12644	0.0173147		0.41484	1.33315	0.155292		0.122616	1.08871	0.508821
27870		0710001D07Rik	-0.621366	-1.53833	0.0495533		-0.417854	-1.33594	0.113943		-0.424693	-1.34229	0.286363		-0.563793	-1.47815	0.069538		-0.165527	-1.12158	0.614072		-0.575018	-1.4897	0.0364478		-0.936422	-1.91378	0.0930488		-0.531783	-1.44572	0.0998972		-0.519127	-1.43309	0.0818762		-0.420979	-1.33884	0.120255		-0.00312478	-1.00217	0.987881		-0.356987	-1.28075	0.11272
28868		0710008K08Rik	0.180544	1.13331	0.180974		-0.226497	-1.16999	0.0928897		-0.151205	-1.1105	0.378816		-0.3	-1.23114	0.0936544		0.0450609	1.03173	0.760767		0.235526	1.17734	0.0859379		-0.457208	-1.37288	0.0103217		0.0219369	1.01532	0.847134		0.266153	1.2026	0.112096		-0.259541	-1.1971	0.138945		-0.0330438	-1.02317	0.818749		-0.389158	-1.30963	0.293711
732		0910001A06Rik	-0.307267	-1.23736	0.153519		-0.214005	-1.1599	0.187191		-0.142677	-1.10395	0.59964		0.340766	1.26643	0.132849		0.194619	1.14442	0.348481		0.593329	1.50872	0.0225496		-0.362992	-1.28609	0.203665		-0.469089	-1.38424	0.0497054		0.505503	1.41962	0.0503154		-0.391848	-1.31207	0.0648738		-0.177843	-1.13119	0.166991		0.0970101	1.06955	0.545025
22733		0910001A06Rik	-2.52002	-5.7359	0.0141165		-0.873353	-1.83192	0.122551		-0.641356	-1.55979	0.524725		-0.760223	-1.69375	0.282262		-0.520222	-1.43418	0.321935		-0.0458667	-1.0323	0.956468		-1.53632	-2.90054	0.0584186		0.899364	1.86524	0.208818		-0.547442	-1.46149	0.439759		-1.63526	-3.10643	0.0617536		-0.761904	-1.69573	0.201017		0.47866	1.39345	0.122492
40186		0910001A06Rik	0.0488775	1.03446	0.736039		-0.101141	-1.07262	0.464724		0.0446042	1.0314	0.824111		0.40354	1.32275	0.082589		0.135689	1.09862	0.435866		0.51	1.42405	0.0198545		-0.320129	-1.24844	0.13035		-0.559036	-1.47328	0.0138849		0.451038	1.36702	0.0333023		-0.167389	-1.12302	0.282651		-0.0662485	-1.04699	0.594089		0.153592	1.11234	0.429379
40301		0910001A06Rik	-0.475516	-1.39042	0.0681181		-0.277984	-1.2125	0.168832		-0.112671	-1.08123	0.711509		0.27919	1.21351	0.280274		0.0455639	1.03209	0.888648		0.104767	1.07532	0.582767		-0.370026	-1.29238	0.068043		-0.744247	-1.6751	0.0927011		0.200988	1.14948	0.486123		-0.523033	-1.43697	0.0372433		-0.24505	-1.18513	0.146249		-0.218333	-1.16339	0.666932
5308		0910001L09Rik	0.0655314	1.04647	0.656381		-0.195665	-1.14525	0.156866		0.032513	1.02279	0.845315		-0.0283809	-1.01987	0.835666		0.228407	1.17154	0.347807		0.133643	1.09706	0.350923		0.0304015	1.0213	0.785353		0.889865	1.853	0.00141991		0.113573	1.0819	0.441183		0.0526333	1.03716	0.798085		0.248298	1.1878	0.241458		0.0960757	1.06886	0.414752
12985		1100001E04Rik	0.337878	1.2639	0.495702		0.577872	1.49265	0.161198		0.52194	1.43588	0.481525		0.52194	1.43588	0.295337		0.227211	1.17057	0.563597		0.556914	1.47112	0.329748		0.122243	1.08843	0.793585		0.362626	1.28576	0.465101		-0.177922	-1.13125	0.76097		0.572685	1.48729	0.176873		-0.00518703	-1.0036	0.976618		-0.575245	-1.48993	0.580565
16700		1100001E04Rik	0	-1	1		0.245759	1.18572	0.359023		0	-1	1		0.297816	1.22928	0.230797		-0.289384	-1.22212	0.333967		0.20968	1.15643	0.34363		0	-1	1		0	-1	1		0.745901	1.67702	0.192851		0.84704	1.79881	0.300763		0.601281	1.51706	0.469009		0	-1	1
27119		1100001G20Rik	0.469879	1.38499	0.166515		-0.380833	-1.30209	0.192839		0.245034	1.18512	0.542198		0.0735619	1.05231	0.853367		0.572204	1.48679	0.0534567		-0.791923	-1.73138	0.0216224		-0.491712	-1.40611	0.10404		-0.54026	-1.45423	0.0898427		0.774854	1.71102	0.0549615		-0.350129	-1.27467	0.174121		0.0307032	1.02151	0.885768		-0.124703	-1.09028	0.761517
7534		1100001H23Rik	0.258147	1.19594	0.532501		-0.191864	-1.14224	0.531561		-0.428024	-1.34539	0.458765		-0.127683	-1.09254	0.755621		0.0687406	1.0488	0.813831		-0.67297	-1.59435	0.0592269		-1.09998	-2.14352	0.019498		-0.957062	-1.94135	0.0494699		0.684066	1.60666	0.135693		-0.588191	-1.50336	0.0918632		-0.396327	-1.31615	0.0441735		-0.0507796	-1.03582	0.807832
8665		1110001A07Rik	-1.33082	-2.51546	0.00825333		-0.579533	-1.49437	0.00730123		-0.212464	-1.15867	0.382591		-1.00645	-2.00896	0.00242187		-0.556561	-1.47076	0.0318912		-0.760951	-1.69461	0.00354112		-0.940188	-1.91878	0.0013248		-1.82097	-3.53319	0.00538379		-0.401754	-1.32111	0.302481		-1.05027	-2.07091	0.00844597		-0.470735	-1.38582	0.105024		-0.660151	-1.58025	0.0664039
33524		1110001A16Rik	0.0238006	1.01663	0.882727		0.313573	1.24278	0.178905		-0.495956	-1.41025	0.0695623		-0.628742	-1.54622	0.0211991		0.115325	1.08322	0.679758		-0.507332	-1.42142	0.0380244		-0.353278	-1.27746	0.144935		0.0698028	1.04957	0.671691		0.144102	1.10504	0.378554		-0.0199874	-1.01395	0.942763		-0.333561	-1.26012	0.313587		-0.135192	-1.09824	0.563903
8318		1110001D15Rik	0.65357	1.57306	0.252997		0.441546	1.35806	0.330676		0.0331819	1.02327	0.96221		0.119364	1.08626	0.80625		0.525547	1.43948	0.238385		0.413024	1.33147	0.328281		0.57014	1.48467	0.216827		1.84612	3.59532	0.0136834		0.670842	1.592	0.210466		1.25736	2.39058	0.0399243		0.815814	1.76029	0.0905563		0.931655	1.90746	0.477963
20647		1110001D15Rik	2.04936	4.13924	0.0147715		0.589077	1.50428	0.197104		0.987191	1.98232	0.27677		0.742689	1.67329	0.20799		0.784091	1.72201	0.128892		0.0262797	1.01838	0.951008		1.21753	2.32547	0.0328844		1.15709	2.23007	0.0870354		1.08107	2.11561	0.0897728		1.63025	3.09567	0.0312933		1.04117	2.0579	0.0519231		-0.0106952	-1.00744	0.953095
21926		1110001J03Rik	0.826876	1.77384	0.00923618		0.050701	1.03577	0.766656		-0.0372145	-1.02613	0.890417		-0.373748	-1.29571	0.0999458		-0.166148	-1.12206	0.468972		0.02	1.01396	0.916006		0.0164013	1.01143	0.943583		0.577704	1.49247	0.031166		0.357225	1.28096	0.125798		0.0687934	1.04884	0.735375		0.0180924	1.01262	0.914857		0.0319435	1.02239	0.54838
16479		1110001M07Rik	-0.554915	-1.46908	0.444485		0.545356	1.45938	0.327127		-0.105802	-1.07609	0.912024		-0.105802	-1.07609	0.865631		-0.106849	-1.07687	0.84406		-0.236676	-1.17827	0.644267		-0.105802	-1.07609	0.83118		-0.105802	-1.07609	0.866891		-0.391902	-1.31212	0.553803		-0.361109	-1.28441	0.596173		-0.906465	-1.87445	0.120114		0	-1	1
2399		1110002B05Rik	0.487582	1.40209	0.0277108		-0.220072	-1.16479	0.182107		-0.00398347	-1.00276	0.985506		-0.367157	-1.28981	0.0737546		-0.0330691	-1.02319	0.86217		-0.351577	-1.27595	0.0597967		-0.245719	-1.18568	0.158031		-0.610788	-1.52709	0.0398709		0.231198	1.17381	0.203691		-0.240838	-1.18168	0.182865		-0.0207659	-1.0145	0.885962		0.0529873	1.03741	0.352054
41628		1110002H13Rik	1.22389	2.33576	0.00526728		0.45788	1.37352	0.0540072		0.408106	1.32694	0.302417		0.474527	1.38946	0.126198		0.545268	1.45929	0.0994923		-0.126559	-1.09169	0.51794		1.03034	2.04251	0.00358597		0.865013	1.82136	0.0178407		0.464006	1.37937	0.172552		1.0579	2.08189	0.0202684		0.600015	1.51573	0.0801887		0.029561	1.0207	0.860866
33767		1110002L01Rik	-1.20969	-2.31288	0.00398113		-0.603473	-1.51937	0.205849		-0.160804	-1.11791	0.615843		-0.160804	-1.11791	0.467208		-0.085781	-1.06126	0.673497		-0.0274937	-1.01924	0.883102		-0.555496	-1.46967	0.110258		-0.601417	-1.51721	0.176531		-0.160804	-1.11791	0.472945		-1.70227	-3.25413	0.00455802		-1.0988	-2.14176	0.0781485		-0.676889	-1.59869	0.580548
4688		1110002N22Rik	-1.1571	-2.23009	0.00720457		-0.527691	-1.44162	0.0153671		-0.474185	-1.38913	0.169727		-1.36648	-2.5784	0.00168468		-0.851331	-1.80416	0.0264176		-0.313716	-1.2429	0.235836		-1.2572	-2.39032	0.00169895		-2.5045	-5.67454	0.000264923		-0.623264	-1.54036	0.03217		-1.14985	-2.2189	0.00674655		-0.622156	-1.53917	0.0405566		-0.437559	-1.35431	0.0323216
17122		1110002N22Rik	0.508286	1.42236	0.557994		-1.39762	-2.63467	0.140598		-1.62339	-3.08097	0.238148		0.41049	1.32914	0.60439		-1.00247	-2.00342	0.148491		-1.2711	-2.41346	0.156148		0.994946	1.99301	0.149556		0.994946	1.99301	0.248795		-0.332889	-1.25953	0.694833		0.322922	1.25086	0.669642		1.72054	3.2956	0.0554998		1.27019	2.41193	0.586113
11979		1110003E01Rik	-0.478551	-1.39334	0.409386		-1.00754	-2.01049	0.137799		-0.462365	-1.3778	0.594297		-0.783363	-1.72114	0.39151		-0.324757	-1.25245	0.659156		-0.522917	-1.43686	0.301058		-0.161607	-1.11853	0.757871		-0.462365	-1.3778	0.426434		-0.462365	-1.3778	0.417983		-0.296392	-1.22807	0.527935		0.711153	1.63711	0.160182		-0.0924581	-1.06619	0.582772
20859		1110003E01Rik	-0.379457	-1.30085	0.0414584		-0.130265	-1.09449	0.386368		-0.659832	-1.5799	0.0333049		-0.206967	-1.15426	0.194758		-0.00180744	-1.00125	0.991039		-0.0656224	-1.04654	0.597318		-0.275366	-1.2103	0.140842		-0.428337	-1.34568	0.0325166		-0.339691	-1.26549	0.0835368		0.0205158	1.01432	0.906308		0.150781	1.11017	0.39272		0.245441	1.18546	0.339092
42449		1110003F10Rik	-0.426179	-1.34367	0.484841		0.274863	1.20988	0.365658		0.183862	1.13592	0.613363		1.38362	2.60923	0.00904458		0.378997	1.30044	0.451612		0.402872	1.32214	0.334322		0.983839	1.97772	0.063786		0.730465	1.65917	0.324529		-0.2141	-1.15998	0.542109		-0.572499	-1.4871	0.177912		-0.847362	-1.79921	0.0771675		0.658579	1.57853	0.455096
17275		1110003O08Rik	0.748748	1.68033	0.0362604		0.507446	1.42153	0.0493193		0.665248	1.58584	0.14101		0.388629	1.30915	0.179831		-0.124574	-1.09019	0.585511		0.398585	1.31821	0.124942		0.222681	1.1669	0.332793		0.967384	1.95529	0.0130669		0.420181	1.3381	0.142822		0.387123	1.30778	0.106908		-0.120323	-1.08698	0.384391		0.00999965	1.00696	0.607116
41162		1110004E09Rik	0.325707	1.25328	0.0562876		-0.123444	-1.08933	0.204037		-0.00261068	-1.00181	0.983093		-0.465344	-1.38065	0.0197713		-0.28668	-1.21983	0.0766351		-0.173148	-1.12752	0.219304		0.0742594	1.05282	0.550978		0.742585	1.67317	0.00837395		-0.316319	-1.24515	0.0453555		-0.149976	-1.10955	0.322879		-0.0265316	-1.01856	0.837629		-0.183158	-1.13537	0.111877
31828		1110004F10Rik	-0.367359	-1.28999	0.0238001		-0.287273	-1.22033	0.0337528		0.0575314	1.04068	0.6727		0.179215	1.13227	0.234889		0.0226309	1.01581	0.897451		0.0583532	1.04128	0.611892		0.249132	1.18849	0.0512537		-0.323552	-1.25141	0.024208		-0.311471	-1.24097	0.0524993		-0.0681365	-1.04836	0.678578		0.219137	1.16404	0.196108		0.00252359	1.00175	0.979494
11660		1110005A03Rik	0.0965598	1.06922	0.59363		-0.355145	-1.27911	0.0566162		-0.0995077	-1.07141	0.703188		-0.154057	-1.11269	0.503127		0.0355925	1.02498	0.849311		-0.364421	-1.28736	0.0590775		-0.220219	-1.16491	0.195114		-0.825853	-1.77258	0.0132509		-0.0697988	-1.04957	0.709177		0.0775361	1.05521	0.775572		0.432681	1.34974	0.116559		-0.218901	-1.16385	0.0378232
18304		1110005A23Rik	1.34211	2.53522	0.00654788		0.258474	1.19621	0.27608		0.619668	1.53652	0.20722		-0.235407	-1.17724	0.41943		-0.00863137	-1.006	0.975872		-0.564657	-1.47904	0.0513486		0.704499	1.62958	0.0423457		0.61357	1.53004	0.0788962		0.361891	1.28511	0.23954		0.570407	1.48494	0.0926342		0.311933	1.24137	0.172387		-0.236636	-1.17824	0.019131
25058		1110005A23Rik	1.07001	2.09944	0.0129306		-0.107537	-1.07739	0.62841		0.674794	1.59637	0.168041		-0.275541	-1.21045	0.342481		0.0336786	1.02362	0.891583		-0.607692	-1.52382	0.0382083		0.537557	1.45151	0.0592298		0.250678	1.18977	0.37786		0.0824985	1.05885	0.762593		0.390871	1.31118	0.254509		0.498408	1.41265	0.0925666		-0.223445	-1.16752	0.148919
41566		1110006G06Rik	0.445504	1.36179	0.0236699		0.0753434	1.05361	0.593056		0.21964	1.16444	0.290551		0.352199	1.2765	0.0587686		0.176951	1.13049	0.270116		0.590266	1.50552	0.00668266		0.165594	1.12163	0.26677		0.695647	1.61961	0.00734917		0.107573	1.07741	0.478285		0.386962	1.30764	0.0505466		0.311618	1.2411	0.0823757		0.306668	1.23685	0.124567
22044		1110006G14Rik	-1.67967	-3.20355	0.00208385		-0.2768	-1.2115	0.235129		1.09311	2.13333	0.011137		-0.544009	-1.45802	0.0351501		-0.641078	-1.55949	0.0374949		-0.611313	-1.52765	0.0254893		-1.29004	-2.44536	0.000206703		-0.687678	-1.61069	0.056452		-0.309479	-1.23926	0.142312		-0.65785	-1.57773	0.0303579		-0.381049	-1.30229	0.204297		-0.553953	-1.4681	0.742495
43785		1110006O17Rik	1.96396	3.90131	0.151004		0.930745	1.90626	0.345678		1.07381	2.10498	0.561256		0.260265	1.1977	0.826884		0.75748	1.69054	0.415608		1.06746	2.09574	0.297993		0.909259	1.87808	0.354586		0.402376	1.32168	0.734497		1.2698	2.41128	0.377988		1.04276	2.06016	0.289295		0.112014	1.08074	0.760433		-0.0434189	-1.03055	0.908876
3329		1110006O24Rik	2.11161	4.32174	0.00958231		0.859785	1.81477	0.0614733		0.882352	1.84338	0.288236		0.462176	1.37762	0.368422		0.15425	1.11284	0.793447		0.388756	1.30926	0.342106		1.15851	2.23227	0.0250853		1.4933	2.81533	0.0326502		1.10672	2.15356	0.0686101		1.69611	3.24027	0.0156995		0.836329	1.7855	0.0519756		-0.0190645	-1.0133	0.889298
1837		1110007A13Rik	0.105328	1.07574	0.359653		0.0838922	1.05987	0.411404		0.0900871	1.06443	0.538003		-0.037288	-1.02618	0.752749		-0.0879505	-1.06286	0.558581		0.535473	1.44942	0.00837309		-0.167077	-1.12278	0.223592		0.0587759	1.04158	0.658552		0.228894	1.17194	0.124098		-0.186301	-1.13784	0.291139		-0.270194	-1.20597	0.117231		0.0202659	1.01415	0.915525
8714		1110007A13Rik	-0.184949	-1.13678	0.201598		0.210551	1.15713	0.13904		-0.0475106	-1.03348	0.782335		0.00117381	1.00081	0.994729		-0.316788	-1.24555	0.13292		0.342283	1.26776	0.120343		-0.0228465	-1.01596	0.847188		-0.120812	-1.08735	0.358613		-0.23328	-1.1755	0.146661		0.0566856	1.04007	0.742643		-0.153866	-1.11255	0.362872		0.108532	1.07813	0.579483
20839		1110007A13Rik	1.92627	3.80073	0.00306582		0.050112	1.03535	0.857773		1.34655	2.54303	0.0580328		-0.347385	-1.27225	0.389368		0.0106419	1.0074	0.972828		0.0328858	1.02306	0.91003		0.207174	1.15442	0.578412		0.105484	1.07586	0.743389		0.555714	1.4699	0.144303		0.305221	1.23561	0.514986		0.255109	1.19343	0.540154		0.234891	1.17682	0.393722
23167		1110007A13Rik	0.119889	1.08665	0.668411		0.486796	1.40133	0.0744645		-0.111762	-1.08055	0.788438		0.00418739	1.00291	0.990676		-0.494378	-1.40871	0.0895596		0.623446	1.54055	0.0374053		0.286382	1.21958	0.230256		-0.929979	-1.90525	0.0227515		-0.243619	-1.18396	0.4033		0.374914	1.29676	0.182088		-0.111881	-1.08064	0.510723		0.398932	1.31853	0.0169521
33077		1110007C09Rik	-0.498251	-1.4125	0.0186897		-0.0803517	-1.05728	0.485291		-0.228713	-1.17179	0.183262		0.262669	1.1997	0.0726567		0.135369	1.09837	0.43403		0.686901	1.60982	0.00721877		-0.536806	-1.45076	0.019461		0.0899756	1.06435	0.441285		0.412311	1.33082	0.02221		-0.281847	-1.21575	0.140582		-0.201495	-1.14989	0.251306		0.298035	1.22947	0.196464
24219		1110007L15Rik	0.383146	1.30418	0.161128		0.344268	1.26951	0.11313		0.382415	1.30352	0.323479		0.148787	1.10864	0.556053		-0.0698852	-1.04963	0.736779		0.47885	1.39363	0.0438207		0.635986	1.554	0.0202787		0.640905	1.55931	0.0449013		0.12456	1.09018	0.609166		0.32571	1.25328	0.165359		-0.0185586	-1.01295	0.878662		0.00452647	1.00314	0.8184
32086		1110007L15Rik	-0.255552	-1.19379	0.31449		-0.0665128	-1.04718	0.732069		-0.183781	-1.13586	0.611057		-0.36832	-1.29085	0.205603		-0.0641667	-1.04548	0.757783		-0.341052	-1.26668	0.162424		-0.444248	-1.3606	0.0730567		-0.940761	-1.91954	0.013157		0.131195	1.0952	0.593236		-0.41477	-1.33309	0.11554		-0.348257	-1.27302	0.0610377		-0.0599306	-1.04242	0.140388
10771		1110007M04Rik	-0.981077	-1.97394	0.00453841		-0.449914	-1.36596	0.0176356		0.569193	1.48369	0.0204224		-0.647145	-1.56607	0.0029992		-0.41198	-1.33051	0.0363897		-0.458337	-1.37396	0.0564836		-0.348618	-1.27334	0.346471		-0.0537746	-1.03798	0.746955		-0.17303	-1.12742	0.632094		-0.987587	-1.98287	0.0682287		-0.537673	-1.45163	0.272152		-0.873569	-1.83219	0.0821083
15725		1110007M04Rik	-1.04728	-2.06664	0.0377399		-0.293424	-1.22555	0.487496		0.110612	1.07969	0.547487		1.26419	2.40193	0.143151		-0.171389	-1.12614	0.276811		-0.153724	-1.11244	0.642847		-0.226626	-1.1701	0.155827		-2.72159	-6.59601	5.67952e-05		-0.0748455	-1.05325	0.600912		-0.895431	-1.86017	0.209077		-0.602008	-1.51783	0.442258		-0.219144	-1.16404	0.0386516
41964		1110007M04Rik	0.0397605	1.02794	0.847738		-0.326317	-1.25381	0.0442006		0.191564	1.142	0.398893		-0.178105	-1.1314	0.387606		-0.210911	-1.15742	0.255163		-0.244394	-1.18459	0.26729		0.217592	1.16279	0.212078		0.379009	1.30045	0.0632656		-0.204153	-1.15201	0.252997		-0.41683	-1.33499	0.0804141		-0.0905126	-1.06475	0.612431		-0.69159	-1.61506	0.0883047
19781		1110008F13Rik	0.680078	1.60223	0.0208489		1.27569	2.42115	0.00092861		0.268629	1.20466	0.382746		-0.20127	-1.14971	0.336319		0.0171298	1.01194	0.95179		0.256348	1.19445	0.174441		-0.0736768	-1.0524	0.653979		-1.59274	-3.01621	0.00108223		0.912044	1.88171	0.00759021		0.399614	1.31915	0.360693		-0.876079	-1.83538	0.072829		0.0651068	1.04616	0.35126
35181		1110008J03Rik	-1.0553	-2.07814	0.0270544		0.155009	1.11343	0.556726		-1.10729	-2.15441	0.0876994		-0.089764	-1.0642	0.803475		0.111753	1.08054	0.700501		0.416604	1.33478	0.248691		-1.0413	-2.05809	0.0345624		-0.418623	-1.33665	0.230578		0.380805	1.30207	0.459456		-0.528512	-1.44244	0.101349		-0.683521	-1.60605	0.00639016		0.829328	1.77686	0.025703
25137		1110008L16Rik	-0.612684	-1.5291	0.0100621		-0.106142	-1.07635	0.45932		-0.134819	-1.09796	0.507453		-0.134731	-1.09789	0.41313		0.00112973	1.00078	0.995053		0.175097	1.12904	0.186367		0.128955	1.0935	0.370792		-1.2337	-2.3517	0.000615272		-0.0762076	-1.05424	0.653293		-0.244459	-1.18465	0.165141		-0.138316	-1.10062	0.362026		-0.0158404	-1.01104	0.921588
44944		1110008P14Rik	-0.228114	-1.1713	0.149759		0.160696	1.11783	0.1735		-0.157142	-1.11508	0.364521		0.305118	1.23552	0.0621605		0.255355	1.19363	0.137668		0.62308	1.54016	0.00274246		-0.24156	-1.18227	0.0732329		0.330344	1.25731	0.060497		0.276365	1.21114	0.0986552		-0.0226454	-1.01582	0.87651		-0.183341	-1.13551	0.177744		-0.0216692	-1.01513	0.583099
9239		1110012D08Rik	0.367937	1.29051	0.32925		0.204974	1.15267	0.472367		1.4453	2.7232	0.0576047		0.413156	1.3316	0.279628		-0.267443	-1.20367	0.545821		-0.0872928	-1.06237	0.755422		0.281758	1.21568	0.41931		0.304567	1.23505	0.418476		0.595985	1.5115	0.159344		0.350951	1.2754	0.409445		0.145977	1.10648	0.659875		-1.04989	-2.07037	0.0123487
28438		1110012D08Rik	0.0215093	1.01502	0.91183		0.172023	1.12664	0.326484		-0.106733	-1.07679	0.707835		0.21775	1.16292	0.303207		0.249805	1.18905	0.197124		0.85848	1.81313	0.00486328		0.242495	1.18304	0.354123		0.231601	1.17414	0.26721		0.316352	1.24518	0.204061		0.0372231	1.02614	0.855347		-0.1348	-1.09794	0.410184		0.15164	1.11083	0.309046
24719		1110012J17Rik	0.0116506	1.00811	0.964084		-0.244815	-1.18494	0.265347		-0.26819	-1.2043	0.506348		0.157948	1.1157	0.717269		0.801527	1.74294	0.0584529		-0.204684	-1.15243	0.383799		-0.586273	-1.50136	0.259008		-0.821231	-1.76691	0.0273509		-0.097946	-1.07025	0.730556		-0.286878	-1.22	0.29847		-0.0420627	-1.02958	0.811391		0.217901	1.16304	0.631085
25325		1110012J17Rik	0.492222	1.40661	0.36203		0.255096	1.19342	0.538968		-0.159655	-1.11702	0.810904		-0.486028	-1.40058	0.318761		-0.154359	-1.11293	0.70093		0.0549155	1.0388	0.920214		-0.815619	-1.76005	0.271061		-1.49763	-2.82379	0.0271669		-0.356269	-1.28011	0.458357		1.10376	2.14913	0.0909313		0.84866	1.80083	0.133975		0.152881	1.11179	0.581339
39001		1110012L19Rik	0.452237	1.36816	0.0677981		-0.00192999	-1.00134	0.990432		0.140036	1.10193	0.62644		-0.38425	-1.30518	0.119802		-0.223414	-1.16749	0.241966		-0.287543	-1.22056	0.201104		-0.206462	-1.15386	0.335451		-0.587593	-1.50274	0.0412106		-0.52076	-1.43471	0.170673		-0.0239345	-1.01673	0.903481		-0.0220045	-1.01537	0.877859		-0.168782	-1.12411	0.216002
42221		1110012M11Rik	0.0461487	1.0325	0.832142		-0.249781	-1.18903	0.181223		-0.263502	-1.20039	0.419952		0.301807	1.23269	0.215384		0.212497	1.15869	0.288135		0.258663	1.19637	0.164346		-0.18736	-1.13868	0.375692		0.719311	1.6464	0.0213099		0.0583849	1.0413	0.793653		-0.0697502	-1.04953	0.760718		0.180031	1.13291	0.316312		0.125817	1.09113	0.160669
24329		1110012N22Rik	-0.239058	-1.18022	0.0742648		0.39657	1.31637	0.0735894		0.00995178	1.00692	0.931697		0.384818	1.3057	0.206988		-0.116265	-1.08393	0.667121		1.04634	2.06528	0.000511096		-0.208474	-1.15547	0.174941		-0.28896	-1.22176	0.239557		-0.34273	-1.26815	0.0296864		-0.0292593	-1.02049	0.863935		-0.425829	-1.34334	0.103994		-0.633328	-1.55114	0.580554
26070		1110012N22Rik	1.43953	2.71233	0.0466821		0.670951	1.59212	0.15374		0.656408	1.57615	0.448238		0.741104	1.67145	0.288856		0.781079	1.71842	0.118737		0.811183	1.75465	0.108024		0.624477	1.54165	0.188885		1.54337	2.91475	0.0382693		2.03609	4.10133	0.0142273		1.44302	2.7189	0.0769986		0.772072	1.70772	0.205909		-0.0483462	-1.03408	0.831934
2973		1110013I04Rik	0.232834	1.17514	0.441351		-0.102816	-1.07387	0.832237		0.232834	1.17514	0.603451		0.232834	1.17514	0.441817		0.00600759	1.00417	0.984775		0.232834	1.17514	0.336945		0.232834	1.17514	0.337891		0.232834	1.17514	0.440808		0.20971	1.15646	0.486368		-0.232508	-1.17488	0.635939		-0.129692	-1.09406	0.83062		0	-1	1
8867		1110013L07Rik	1.98312	3.95346	0.0272684		0.133671	1.09708	0.58495		0.406229	1.32522	0.398695		0.590666	1.50594	0.157704		0.77557	1.71187	0.0254206		-0.151514	-1.11073	0.572764		0.952961	1.93584	0.0107418		0.97189	1.96141	0.025689		0.179013	1.13211	0.580167		0.870237	1.82796	0.108705		0.736566	1.66621	0.122299		0.0954624	1.06841	0.856686
28155		1110013L07Rik	-0.561963	-1.47628	0.112873		-0.631263	-1.54892	0.0344391		-0.500991	-1.41519	0.305548		-0.294614	-1.22656	0.354198		0.394928	1.31488	0.153897		0.377453	1.29905	0.167281		-0.701895	-1.62664	0.0259011		-0.275722	-1.2106	0.372614		-0.0274492	-1.01921	0.926597		-0.993933	-1.99161	0.0146533		-0.36267	-1.2858	0.108433		-0.100681	-1.07228	0.0706494
17118		1110014J01Rik	1.84141	3.58361	0.00865395		0.106812	1.07685	0.661798		0.839318	1.7892	0.138813		0.982967	1.97653	0.0511406		1.10697	2.15393	0.00731021		0.181034	1.1337	0.484206		0.862776	1.81853	0.0130243		1.20401	2.30379	0.0131568		1.05319	2.07511	0.019352		1.18131	2.26783	0.11723		1.0745	2.10599	0.128007		0.174715	1.12874	0.44422
22982		1110014J01Rik	-0.440348	-1.35693	0.0497537		-0.142174	-1.10357	0.326001		-0.354875	-1.27887	0.185956		-0.0664093	-1.04711	0.755822		-0.114765	-1.0828	0.541125		0.218327	1.16338	0.220499		-0.338471	-1.26442	0.0551821		0.62104	1.53798	0.0123844		-0.211456	-1.15786	0.246998		-0.224555	-1.16842	0.201846		-0.0823814	-1.05876	0.515258		0.00975974	1.00679	0.882079
36531		1110014K08Rik	0.33702	1.26314	0.0312612		0.959602	1.94477	0.000196808		-0.489828	-1.40428	0.0344232		-0.0806334	-1.05748	0.500174		0.0459462	1.03236	0.833747		-0.233242	-1.17547	0.140113		0.0724541	1.0515	0.51224		-0.471812	-1.38685	0.00839311		0.467841	1.38304	0.0178648		0.430404	1.34761	0.267137		-0.529198	-1.44313	0.180972		0.182824	1.1351	0.476033
41298		1110014K08Rik	-0.090871	-1.06501	0.409213		0.20136	1.14978	0.0883611		-0.0175448	-1.01224	0.895628		-0.120936	-1.08744	0.352708		-0.247705	-1.18732	0.14581		-0.0440513	-1.03101	0.66587		-0.0117588	-1.00818	0.907771		0.134428	1.09766	0.242708		-0.0307069	-1.02151	0.810305		0.174451	1.12853	0.293436		-0.0269094	-1.01883	0.854209		0.0164146	1.01144	0.952885
36976		1110014L15Rik	0.232636	1.17498	0.441389		0.679723	1.60183	0.134245		0.232636	1.17498	0.603471		0.64168	1.56014	0.163027		0.0949854	1.06805	0.72754		0.232636	1.17498	0.336994		0.973538	1.96365	0.217542		0.732334	1.66132	0.157504		0.232636	1.17498	0.442263		0.378749	1.30021	0.206732		-0.300974	-1.23198	0.429204		-0.410539	-1.32918	0.580622
22646		1110014N23Rik	-0.0548755	-1.03877	0.771186		0.608129	1.52428	0.0188326		-0.176948	-1.13049	0.53375		0.112184	1.08086	0.653724		0.114594	1.08267	0.572422		0.384134	1.30508	0.113333		0.0154752	1.01078	0.930118		0.051131	1.03608	0.783873		0.374455	1.29635	0.207475		0.38055	1.30184	0.113749		-0.227579	-1.17087	0.274495		0.365915	1.2887	0.0418742
38404		1110014N23Rik	0.0870195	1.06217	0.799632		0.0135035	1.0094	0.963957		0.381015	1.30226	0.476459		0.284638	1.2181	0.418629		-0.103913	-1.07468	0.764669		0.183618	1.13573	0.571209		-0.265972	-1.20245	0.58797		-0.595146	-1.51063	0.275951		-0.292033	-1.22436	0.492803		-0.39798	-1.31766	0.237723		-0.411483	-1.33005	0.114223		-0.283715	-1.21733	0.494873
670		1110015M06Rik	-0.27706	-1.21172	0.501285		0.115451	1.08331	0.65604		0.189267	1.14018	0.609399		1.16823	2.24736	0.152018		0.123736	1.08955	0.731706		0.189267	1.14018	0.35142		0.189267	1.14018	0.351328		0.189267	1.14018	0.450098		0.15421	1.11281	0.541692		-0.062073	-1.04396	0.852571		-0.177524	-1.13094	0.591316		-0.54004	-1.45401	0.580573
1902		1110015O18Rik	0.310201	1.23988	0.778788		-0.597585	-1.51318	0.5001		-0.149153	-1.10892	0.928457		-0.149153	-1.10892	0.89019		-0.340809	-1.26647	0.694478		-0.144631	-1.10545	0.892258		-0.149153	-1.10892	0.861826		-0.653475	-1.57295	0.576613		-0.634929	-1.55286	0.57666		-0.397684	-1.31739	0.64754		0.199901	1.14862	0.523235		-0.202332	-1.15056	0.580982
36185		1110017D15Rik	0.549479	1.46356	0.263845		0.276582	1.21132	0.480902		0.451966	1.3679	0.521616		-0.193669	-1.14367	0.668442		0.198983	1.14789	0.588575		-0.626873	-1.54421	0.12381		-0.136731	-1.09941	0.760322		0.211403	1.15781	0.678021		0.19043	1.1411	0.699488		0.121976	1.08822	0.756007		-0.154606	-1.11312	0.544234		-0.710231	-1.63607	0.247683
16809		1110017I16Rik	0.127554	1.09244	0.387282		-0.676678	-1.59846	0.239211		0.0315812	1.02213	0.851744		-0.382393	-1.3035	0.14342		-0.249033	-1.18841	0.248614		-0.802	-1.74352	0.148728		-0.205749	-1.15329	0.557831		0.0315812	1.02213	0.790286		-0.192866	-1.14303	0.314896		-0.766351	-1.70096	0.123088		-0.0896728	-1.06413	0.894242		0	-1	1
34848		1110018F16Rik	-0.676282	-1.59802	0.0422818		-0.260349	-1.19777	0.130837		0.132997	1.09657	0.475603		-0.640783	-1.55918	0.0152453		-0.368775	-1.29126	0.303173		-0.65655	-1.57631	0.00136736		-1.06256	-2.08864	0.0645394		-0.77619	-1.7126	0.0314925		-0.208944	-1.15584	0.195661		-0.679038	-1.60107	0.0241545		-0.418689	-1.33671	0.116641		-0.602791	-1.51865	0.0369485
13661		1110018G07Rik	-0.167525	-1.12313	0.207226		-0.266391	-1.2028	0.0845028		0.0768461	1.05471	0.629198		-0.0632194	-1.04479	0.659689		-0.152742	-1.11168	0.320923		0.0206727	1.01443	0.896128		-0.119539	-1.08639	0.449476		-0.474284	-1.38923	0.0268361		-0.0851365	-1.06079	0.53546		-0.345242	-1.27036	0.0490065		-0.0788514	-1.05618	0.590795		0.103669	1.0745	0.609521
32524		1110018G07Rik	-0.467977	-1.38317	0.035046		-0.105726	-1.07604	0.460548		-0.0740117	-1.05264	0.746116		-0.0857265	-1.06122	0.608248		-0.314751	-1.2438	0.111309		0.0773695	1.05509	0.574433		-0.32446	-1.2522	0.0523393		-0.572227	-1.48682	0.0379225		-0.299503	-1.23072	0.209261		-0.136584	-1.0993	0.400009		-0.0308589	-1.02162	0.791858		0.0927704	1.06642	0.790474
36457		1110018G07Rik	-0.184657	-1.13655	0.163966		-0.138222	-1.10055	0.352961		0.314742	1.24379	0.103962		0.132806	1.09642	0.377344		-0.0574751	-1.04064	0.680084		0.291276	1.22372	0.0473788		0.0136764	1.00952	0.909949		-0.172399	-1.12693	0.269105		-0.189787	-1.1406	0.216374		-0.136129	-1.09895	0.33816		0.00209254	1.00145	0.989034		-0.00542422	-1.00377	0.981063
7001		1110018H23Rik	-0.528037	-1.44197	0.506286		-0.292659	-1.2249	0.302972		-0.091511	-1.06549	0.856786		0.600332	1.51607	0.135972		-0.120111	-1.08682	0.80125		-0.0975486	-1.06995	0.819247		-0.259829	-1.19734	0.428698		0.56097	1.47526	0.149644		0.0388599	1.0273	0.921343		-0.115057	-1.08302	0.755218		0.177603	1.131	0.521518		0.407369	1.32627	0.499706
8381		1110018J18Rik	-0.183819	-1.13589	0.451142		-0.221576	-1.16601	0.284107		-0.439816	-1.35643	0.262205		-0.577942	-1.49272	0.0617256		-1.76193	-3.39153	0.254734		-0.0694161	-1.04929	0.767867		-0.396512	-1.31632	0.111708		-0.608739	-1.52493	0.059364		0.0233804	1.01634	0.925707		-0.333773	-1.26031	0.220396		-0.112197	-1.08087	0.566015		-0.246334	-1.18619	0.013505
11409		1110018M03Rik	0.823112	1.76922	0.054229		0.032988	1.02313	0.854083		0.28451	1.218	0.365572		0.139521	1.10154	0.63262		-0.335834	-1.26211	0.305018		-0.0906241	-1.06483	0.939187		-0.33672	-1.26288	0.332818		0.9022	1.86891	0.11419		0.877815	1.83759	0.272804		0.0578583	1.04092	0.854794		0.0248702	1.01739	0.931955		-0.638691	-1.55692	0.689444
35081		1110018N20Rik	0.342215	1.2677	0.750467		-0.635885	-1.55389	0.465539		-0.491717	-1.40612	0.76564		-1.58167	-2.99317	0.259897		1.29885	2.46033	0.174787		-1.03976	-2.05588	0.277098		-0.57454	-1.4892	0.520002		-0.700247	-1.62478	0.55309		-0.638378	-1.55658	0.554529		-0.772558	-1.7083	0.399365		-0.136672	-1.09937	0.722068		0.295156	1.22702	0.410811
291		1110019B22Rik	0.742477	1.67305	0.658838		-0.137086	-1.09968	0.916428		0.0095291	1.00663	0.997004		0.104596	1.07519	0.950082		-0.287172	-1.22025	0.827454		0.242877	1.18335	0.854844		0.124073	1.08981	0.926652		0.828263	1.77555	0.634348		0.115727	1.08352	0.943308		0.478091	1.3929	0.715851		0.615177	1.53175	0.153048		0.0870852	1.06222	0.583057
43479		1110019B24Rik	-2.10361	-4.29784	0.0108688		-0.576527	-1.49125	0.0424295		0.647158	1.56608	0.202556		-1.11587	-2.16725	0.0174221		-1.06597	-2.09358	0.19578		-0.223781	-1.16779	0.684702		-0.67448	-1.59602	0.348523		-0.101434	-1.07284	0.743873		-0.158134	-1.11584	0.709346		-1.77978	-3.43373	0.0172383		-1.20325	-2.30258	0.0513533		0.0355933	1.02498	0.877252
37132		1110019J04Rik	0.622314	1.53934	0.0275797		-0.561077	-1.47537	0.012855		0.122861	1.08889	0.656283		-0.392364	-1.31254	0.0889663		-0.0832253	-1.05938	0.638822		-0.649025	-1.56811	0.024787		0.209078	1.15595	0.359586		0.0812439	1.05793	0.699661		-0.0938124	-1.06719	0.634231		-0.238771	-1.17999	0.421722		0.322306	1.25033	0.244032		-0.268229	-1.20433	0.385126
4247		1110019K23Rik	0.504065	1.4182	0.239566		-0.0398493	-1.02801	0.902488		-0.0966394	-1.06928	0.703921		-0.53586	-1.44981	0.0577709		0.223444	1.16752	0.355431		-0.409843	-1.32854	0.0905922		-0.190569	-1.14121	0.59559		-0.51374	-1.42775	0.0340125		1.25912	2.3935	0.0331695		-0.569138	-1.48364	0.234852		-0.529288	-1.44322	0.328473		-0.198936	-1.14785	0.362914
25410		1110019K23Rik	-1.09806	-2.14067	0.0744278		-0.196891	-1.14623	0.63233		0.093169	1.06671	0.900499		-0.343446	-1.26878	0.499984		-0.549693	-1.46377	0.296253		0.0550054	1.03886	0.888784		-0.395598	-1.31549	0.36083		-1.02498	-2.03494	0.0922275		-0.411152	-1.32975	0.421183		-0.568249	-1.48272	0.240634		-0.371358	-1.29357	0.23528		-0.422589	-1.34033	0.525623
21165		1110019N10Rik	-0.314032	-1.24318	0.114043		-0.273323	-1.20859	0.116072		-0.395242	-1.31516	0.16586		-0.21454	-1.16033	0.238718		-0.334596	-1.26102	0.109893		-0.130011	-1.0943	0.47098		-0.206682	-1.15403	0.172975		0.235957	1.17769	0.190029		-0.330481	-1.25743	0.112044		-0.151779	-1.11094	0.476802		0.121544	1.0879	0.521025		-0.0685541	-1.04867	0.24616
33709		1110020A10Rik	-0.280825	-1.21489	0.434267		-0.277858	-1.21239	0.328316		-0.280825	-1.21489	0.599694		-0.0487444	-1.03436	0.897615		-0.501911	-1.41609	0.130909		-0.546213	-1.46025	0.176914		0.00628723	1.00437	0.986876		-0.280825	-1.21489	0.434919		-0.280825	-1.21489	0.432432		-0.713329	-1.63958	0.177478		-0.435471	-1.35235	0.307509		0	-1	1
42079		1110020C03Rik	0.882212	1.8432	0.0338457		0.441659	1.35817	0.114039		0.754101	1.68658	0.160888		0.295107	1.22698	0.347119		0.24365	1.18398	0.340062		0.884384	1.84598	0.0203958		0.203265	1.1513	0.736237		0.949556	1.93128	0.106586		0.702546	1.62737	0.0642581		0.839389	1.78929	0.0205244		0.397729	1.31743	0.0628344		0.182242	1.13465	0.764532
36131		1110020C17Rik	0	-1	1		0	-1	1		0	-1	1		0	-1	1		0	-1	1		0	-1	1		1.14128	2.20577	0.310516		0	-1	1		0	-1	1		0	-1	1		0	-1	1		0	-1	1
7850		1110020G09Rik	-0.963544	-1.95009	0.00600469		-0.264878	-1.20153	0.143601		0.142265	1.10364	0.617833		-0.0916122	-1.06556	0.642991		-0.525486	-1.43942	0.182633		0.372404	1.29451	0.0569114		0.10102	1.07253	0.525793		-2.39454	-5.2581	0.000168411		-0.913192	-1.88321	0.0133455		-0.554177	-1.46833	0.0251508		-0.289299	-1.22205	0.0710769		0.060796	1.04304	0.655999
29182		1110020G09Rik	0.0697545	1.04954	0.618095		0.506316	1.42042	0.0030607		0.131524	1.09545	0.320467		0.105889	1.07616	0.652171		-0.388192	-1.30875	0.0363583		0.560263	1.47454	0.00531344		-0.154699	-1.11319	0.133834		0.314937	1.24396	0.116214		0.159152	1.11663	0.320645		-0.0900172	-1.06438	0.746949		-0.596333	-1.51187	0.068897		-0.324968	-1.25264	0.344213
38852		1110020P15Rik	0.427178	1.3446	0.0346341		-0.36372	-1.28674	0.0357347		0.419593	1.33755	0.101788		-0.0145996	-1.01017	0.924546		0.328937	1.25609	0.0678198		-0.324305	-1.25206	0.0531529		0.199789	1.14853	0.215653		0.910269	1.8794	0.00382471		0.282876	1.21662	0.110417		0.12913	1.09363	0.657297		0.49285	1.40722	0.12013		-0.216496	-1.16191	0.0488982
9913		1110021J02Rik	-0.315999	-1.24487	0.452819		-0.329325	-1.25643	0.362878		0.0046156	1.0032	0.994005		0.194779	1.14455	0.660053		0.569123	1.48362	0.200829		-0.330624	-1.25756	0.372502		-0.0387056	-1.02719	0.924621		1.13935	2.20282	0.0404958		0.0518804	1.03662	0.907632		-0.102516	-1.07364	0.769732		0.226809	1.17024	0.317279		-0.0147751	-1.01029	0.96302
29946		1110021J02Rik	0.354326	1.27839	0.257376		-0.320221	-1.24852	0.229959		0.0782873	1.05576	0.855757		-0.297416	-1.22894	0.335137		0.0820001	1.05848	0.735183		-0.298328	-1.22972	0.292128		-0.356465	-1.28028	0.360495		1.07377	2.10493	0.0183472		-0.114161	-1.08235	0.702034		-0.348429	-1.27317	0.220974		-0.028208	-1.01974	0.876708		-0.340214	-1.26594	0.059606
19363		1110021L09Rik	0.113649	1.08196	0.867871		0.576747	1.49148	0.306614		1.19346	2.28701	0.286467		0.0829644	1.05919	0.904131		0.935069	1.91198	0.122604		0.749848	1.68162	0.185473		-0.0113032	-1.00787	0.985496		0.613789	1.53027	0.378741		0.78505	1.72315	0.263768		0.737875	1.66772	0.252531		0.161129	1.11816	0.672008		-0.682908	-1.60537	0.0132826
33995		1110025L11Rik	1.9518	3.86858	0.0236546		0.504385	1.41852	0.284282		0.988	1.98343	0.304154		0.203936	1.15184	0.720153		0.732127	1.66109	0.150614		-0.317794	-1.24642	0.490192		1.41189	2.66085	0.0245912		1.85733	3.62337	0.02585		-0.00495799	-1.00344	0.993058		1.76255	3.39297	0.0381618		1.25816	2.39191	0.0495251		0.125713	1.09105	0.709923
4937		1110025P21	0.0687203	1.04879	0.739215		-0.444698	-1.36103	0.0419495		0.39814	1.31781	0.239856		-0.217877	-1.16302	0.315085		-0.196345	-1.14579	0.385842		-0.223444	-1.16752	0.245707		0.0490807	1.03461	0.797888		-0.491585	-1.40599	0.0571135		-0.27034	-1.20609	0.23241		-0.219869	-1.16463	0.385619		0.224829	1.16864	0.297969		-0.383832	-1.3048	0.00860139
33637		1110028A07Rik	-1.05383	-2.07604	0.174241		0.129149	1.09365	0.794356		-0.0363438	-1.02551	0.938573		0.746505	1.67772	0.146971		0.41189	1.33043	0.183698		0.224826	1.16864	0.597806		0.255365	1.19364	0.41713		-0.818819	-1.76396	0.0627966		-0.769786	-1.70502	0.0606252		-0.828431	-1.77575	0.168206		-0.95758	-1.94205	0.178503		-0.14694	-1.10722	0.794316
31650		1110028C15Rik	0	-1	1		0	-1	1		0	-1	1		0	-1	1		-0.169326	-1.12453	0.404359		0	-1	1		0	-1	1		1.77715	3.42749	3.70724e-05		0.0540868	1.0382	0.646737		0.194314	1.14418	0.381342		0.194314	1.14418	0.362593		0	-1	1
33881		1110028C15Rik	-1.47308	-2.77613	0.0243706		0.115019	1.08299	0.798296		-0.587874	-1.50303	0.418811		-0.788641	-1.72745	0.187439		-0.616747	-1.53341	0.165803		-1.43999	-2.71319	0.00954147		-0.897799	-1.86322	0.0618557		-2.55387	-5.87208	0.00419307		0.658448	1.57838	0.232727		-0.744798	-1.67574	0.22933		-0.859817	-1.81481	0.152436		-0.387002	-1.30767	0.304353
38054		1110028C15Rik	-1.93407	-3.82132	0.000531517		-0.789657	-1.72866	0.0565696		-1.77552	-3.42361	0.00809799		-1.06508	-2.09229	0.00706531		-0.310544	-1.24018	0.212556		-0.812837	-1.75666	0.0039669		-1.35594	-2.55964	0.00318063		-0.631304	-1.54896	0.0502309		-0.663318	-1.58372	0.113658		-1.21681	-2.32433	0.00110984		-0.427156	-1.34458	0.223445		-0.116348	-1.08399	0.244544
38134		1110028C15Rik	-0.683706	-1.60626	0.00302012		-0.293176	-1.22534	0.228746		-0.204215	-1.15206	0.239375		0.0907917	1.06495	0.484519		0.0174804	1.01219	0.91041		-0.0767747	-1.05466	0.530081		-0.665431	-1.58604	0.0227793		-0.107386	-1.07727	0.373795		-0.277999	-1.21251	0.13992		-0.646126	-1.56496	0.0049201		-0.35295	-1.27717	0.174774		-0.388081	-1.30865	0.253923
33662		1110030E23Rik	-0.127404	-1.09233	0.710233		-0.184833	-1.13669	0.502153		0.236949	1.1785	0.647117		-0.0300096	-1.02102	0.931718		0.266537	1.20292	0.423701		-0.0217766	-1.01521	0.938525		-0.643696	-1.56233	0.0801333		-5.17988	-36.2493	0.00102116		-0.281811	-1.21572	0.484052		-0.107386	-1.07727	0.745623		0.0774472	1.05515	0.721429		-0.486915	-1.40144	0.261394
18029		1110031B06Rik	-0.536021	-1.44997	0.0269657		0.0601154	1.04255	0.707748		-0.101471	-1.07287	0.66229		-0.690967	-1.61437	0.0176205		-0.240252	-1.1812	0.173346		0.617827	1.53456	0.00568236		-0.553135	-1.46727	0.0464699		-0.360975	-1.28429	0.116271		0.0786486	1.05603	0.667283		-0.60049	-1.51623	0.0899448		-0.660605	-1.58075	0.0625878		-0.530673	-1.4446	0.00934591
43805		1110031B06Rik	1.17187	2.25303	0.0133949		0.415711	1.33396	0.12316		0.574731	1.4894	0.257966		-0.217347	-1.16259	0.478844		0.216987	1.1623	0.427094		0.367899	1.29047	0.219288		0.439395	1.35604	0.123836		-0.210421	-1.15703	0.505897		0.585381	1.50044	0.103501		0.627513	1.5449	0.0461567		0.211802	1.15813	0.141679		-0.155402	-1.11373	0.440771
35214		1110031I02Rik	0.031213	1.02187	0.853823		-0.152626	-1.11159	0.384262		0.238376	1.17966	0.364584		-0.20609	-1.15356	0.272554		-0.205853	-1.15337	0.287238		-0.151512	-1.11073	0.42685		-0.0658745	-1.04672	0.720262		-0.195566	-1.14517	0.274123		-0.0142052	-1.00989	0.935561		-0.10376	-1.07457	0.593772		0.0488655	1.03445	0.782265		-0.220412	-1.16507	0.0726807
18893		1110032A03Rik	2.14088	4.41031	0.00276286		0.784602	1.72262	0.0238017		1.04282	2.06026	0.109216		0.590619	1.50589	0.167116		0.685512	1.60827	0.113032		0.300063	1.2312	0.30194		1.41362	2.66405	0.00360764		1.61985	3.07342	0.00659391		1.01129	2.01572	0.0300247		2.01285	4.0358	0.012279		1.22825	2.34283	0.0509066		-0.108661	-1.07823	0.586679
27135		1110032A03Rik	1.67918	3.20247	0.000583184		-0.0994744	-1.07138	0.420962		0.473538	1.38851	0.0522427		0.00310304	1.00215	0.985097		0.342969	1.26836	0.430509		-0.292602	-1.22485	0.0534097		0.752783	1.68504	0.127106		-0.37337	-1.29537	0.0310551		0.671348	1.59256	0.0324319		0.538688	1.45265	0.216638		0.638162	1.55635	0.150463		0.0512279	1.03615	0.834055
29241		1110032A03Rik	-0.505522	-1.41964	0.0613719		-0.0284876	-1.01994	0.868371		0.863521	1.81947	0.0329519		-0.248078	-1.18762	0.216064		-0.24705	-1.18678	0.180511		-0.359806	-1.28325	0.0638387		-0.299364	-1.2306	0.0957939		-0.477761	-1.39258	0.0379386		-0.295731	-1.22751	0.207381		-0.0120599	-1.00839	0.956822		0.0164277	1.01145	0.937778		-0.547455	-1.4615	0.00794631
22315		1110032A04Rik	0.136047	1.09889	0.655217		0.0638847	1.04528	0.655394		0.467375	1.38259	0.0746714		1.30214	2.46595	0.0947242		-0.186293	-1.13784	0.616497		-1.109	-2.15696	0.0732614		0.335037	1.26141	0.458734		0.0407686	1.02866	0.769193		-0.0799853	-1.05701	0.733133		0.532357	1.44629	0.085532		0.468472	1.38364	0.11505		-0.428737	-1.34605	0.449279
6299		1110032A13Rik	-0.221009	-1.16555	0.308761		0.65425	1.5738	0.0281428		0.293653	1.22574	0.349185		0.00547758	1.0038	0.979564		-0.111836	-1.0806	0.665365		0.377332	1.29894	0.0887684		0.091206	1.06526	0.623175		0.417795	1.33588	0.0827449		-0.250773	-1.18984	0.274005		0.43725	1.35402	0.145288		-0.217	-1.16231	0.450207		0.0457674	1.03223	0.201811
30100		1110032D16Rik	1.25725	2.39039	0.204482		0.834941	1.78378	0.250968		0.742625	1.67322	0.544349		0.362262	1.28544	0.655826		1.28075	2.42966	0.0746084		0.189184	1.14012	0.759781		0.883549	1.84491	0.196483		0.714752	1.6412	0.383384		0.88214	1.84311	0.311425		1.29108	2.44711	0.124037		0.456138	1.37186	0.421301		0.458418	1.37403	0.165135
10212		1110032E23Rik	-1.467	-2.76446	0.0121903		-0.22825	-1.17141	0.496719		-0.204707	-1.15245	0.64779		0.625907	1.54318	0.156832		0.0351036	1.02463	0.939154		-0.422225	-1.33999	0.62342		0.0463469	1.03265	0.888258		-0.910312	-1.87945	0.0422028		0.120662	1.08723	0.773029		-0.275728	-1.21061	0.598882		-0.0474786	-1.03346	0.927473		0	-1	1
38361		1110032E23Rik	-0.0529662	-1.0374	0.89313		0.218406	1.16345	0.484506		1.5722	2.97357	0.0278953		0.00519941	1.00361	0.99331		0.458035	1.37367	0.159953		-0.561484	-1.47579	0.0658599		1.61318	3.05926	0.119554		0.763845	1.69801	0.0430887		-0.40424	-1.32339	0.196109		0.342632	1.26807	0.322673		0.124226	1.08992	0.707972		-1.18061	-2.26672	0.0351952
29378		1110032L06Rik	-0.257233	-1.19518	0.240258		0	-1	1		0	-1	1		0.394838	1.31479	0.213938		-0.413801	-1.33219	0.222321		-0.423935	-1.34158	0.196268		0	-1	1		0	-1	1		-0.165286	-1.12139	0.322104		0.198641	1.14762	0.378243		0.198641	1.14762	0.360064		-0.606845	-1.52293	0.580559
4600		1110032O16Rik	0.174573	1.12863	0.254878		0.108564	1.07815	0.565905		-0.036103	-1.02534	0.844602		0.108667	1.07823	0.479897		0.277275	1.2119	0.104582		0.352878	1.27711	0.0238879		-0.17658	-1.1302	0.197215		0.323234	1.25113	0.0639044		0.460342	1.37587	0.0254087		0.211656	1.15802	0.218283		0.103093	1.07407	0.601693		0.100972	1.0725	0.0714448
23556		1110032O16Rik	-0.4338	-1.35079	0.034387		0.100371	1.07205	0.576079		0.316716	1.24549	0.125632		0.225626	1.16928	0.125659		-0.0205508	-1.01435	0.903024		0.212758	1.1589	0.230816		-0.399719	-1.31925	0.0557493		-0.644496	-1.56319	0.0053622		0.413202	1.33164	0.192298		0.0715764	1.05086	0.785903		-0.0287943	-1.02016	0.919974		0.128582	1.09322	0.748821
17309		1110033F04Rik	-0.41278	-1.33125	0.549944		0.116926	1.08442	0.652217		0.241614	1.18231	0.56155		-0.366851	-1.28953	0.251316		0.205511	1.15309	0.58122		0.0749686	1.05334	0.820169		0.874927	1.83392	0.0974149		0.962548	1.94875	0.0358701		-0.385652	-1.30645	0.208358		-0.0804001	-1.05731	0.778924		-0.197326	-1.14657	0.437135		-0.921371	-1.89391	0.113233
27955		1110033F14Rik	0.0200855	1.01402	0.836774		0.0630077	1.04464	0.521531		0.0200855	1.01402	0.867693		0.0200855	1.01402	0.844955		0.0890266	1.06365	0.536817		0.0200855	1.01402	0.815961		0.0200855	1.01402	0.809726		0.0200855	1.01402	0.822491		0.0745827	1.05306	0.540178		0.217127	1.16242	0.338033		0.154119	1.11274	0.475208		0	-1	1
36199		1110033F14Rik	-0.968306	-1.95654	0.035705		-0.475109	-1.39002	0.24908		-0.350708	-1.27519	0.430827		-0.636413	-1.55446	0.072534		-0.983226	-1.97688	0.0169813		-0.169472	-1.12465	0.69777		-1.27504	-2.42006	0.0475803		-0.195485	-1.14511	0.538183		-1.13634	-2.19823	0.0113833		-1.15086	-2.22046	0.0411896		-0.675751	-1.59743	0.217297		-0.111674	-1.08048	0.915297
4599		1110033M05Rik	-1.36188	-2.57021	0.014851		-0.483496	-1.39813	0.203257		-0.276884	-1.21158	0.49677		-0.541404	-1.45539	0.0906181		-0.948226	-1.9295	0.0197484		-0.361603	-1.28485	0.145238		-0.909244	-1.87806	0.01336		-1.18502	-2.27366	0.0177178		0.00564545	1.00392	0.983071		-1.32932	-2.51284	0.00596818		-0.845822	-1.79729	0.0603951		-0.427926	-1.3453	0.189719
12162		1110033M05Rik	-0.404365	-1.32351	0.0387762		-0.426824	-1.34427	0.0190658		-0.0713901	-1.05073	0.694902		-0.101518	-1.0729	0.515011		-0.0488424	-1.03443	0.748762		-0.383675	-1.30466	0.0257582		-0.361222	-1.28451	0.0272301		-0.464681	-1.38001	0.0169715		0.024294	1.01698	0.869025		-0.487278	-1.4018	0.0185552		-0.0604535	-1.04279	0.676492		-0.189303	-1.14021	0.0250023
12365		1110033M05Rik	0	-1	1		0	-1	1		0	-1	1		0	-1	1		-0.256466	-1.19455	0.345457		0	-1	1		-0.145071	-1.10579	0.376807		0	-1	1		0	-1	1		0	-1	1		0	-1	1		0	-1	1
12460		1110033M05Rik	-0.215862	-1.1614	0.776491		0.302827	1.23356	0.676234		-0.215862	-1.1614	0.852383		0.764894	1.69925	0.343297		0.0922009	1.066	0.883802		0.139502	1.10152	0.837399		-0.539823	-1.45379	0.413377		-0.330295	-1.25727	0.669864		-0.282877	-1.21662	0.707167		-0.100279	-1.07198	0.923		-0.403106	-1.32235	0.67514		0	-1	1
10810		1110034A24Rik	0.099973	1.07175	0.584131		0.100238	1.07195	0.479725		0.223955	1.16793	0.355817		-0.382527	-1.30362	0.0710847		-0.264521	-1.20124	0.272655		-0.324716	-1.25242	0.106947		0.157601	1.11543	0.464074		0.114579	1.08266	0.50364		0.0431202	1.03034	0.796444		0.0209024	1.01459	0.916945		-0.0793358	-1.05653	0.648938		-0.187299	-1.13863	0.378234
27179		1110034A24Rik	-0.552581	-1.46671	0.0335246		-0.22002	-1.16475	0.172458		0.00505664	1.00351	0.981195		-0.251821	-1.19071	0.156605		-0.442432	-1.35889	0.0521432		-0.160152	-1.1174	0.274605		-0.134386	-1.09763	0.435275		-0.158982	-1.1165	0.316235		-0.62848	-1.54594	0.013435		-0.283662	-1.21728	0.134435		-0.0636419	-1.0451	0.670877		-0.272643	-1.20802	0.0660628
41210		1110034B05Rik	0.353311	1.27749	0.102227		0.0655996	1.04652	0.738078		0.337736	1.26377	0.247582		-0.492863	-1.40723	0.131355		0.255372	1.19364	0.301747		-0.830729	-1.77858	0.00970335		0.0230804	1.01613	0.897956		-0.0370853	-1.02604	0.869768		0.393994	1.31403	0.0811029		0.0655102	1.04645	0.756439		-8.93712e-05	-1.00006	0.999663		-0.331936	-1.2587	0.136448
8732		1110034G24Rik	-0.634926	-1.55286	0.0369976		-0.499878	-1.41409	0.0314947		-0.0519494	-1.03666	0.873727		-0.135172	-1.09822	0.574942		-0.220357	-1.16502	0.52761		-0.00802511	-1.00558	0.971327		-0.186971	-1.13837	0.418882		0.264493	1.20121	0.279674		-0.52573	-1.43966	0.0921514		-0.237839	-1.17923	0.293108		0.262038	1.19917	0.106406		-0.261875	-1.19904	0.318261
22688		1110035E04Rik	-2.25783	-4.78272	0.0445187		-0.342599	-1.26804	0.548839		-0.726543	-1.65467	0.522906		0.0117937	1.00821	0.988278		-0.315068	-1.24407	0.596931		0.909819	1.87881	0.165823		-0.871201	-1.82918	0.217102		-0.401117	-1.32053	0.613957		-0.175422	-1.12929	0.806647		-1.78151	-3.43785	0.111156		-1.43891	-2.71116	0.120453		0.760337	1.69389	0.52779
979		1110035H17Rik	1.44633	2.72514	0.151283		0.131497	1.09543	0.852073		0.17601	1.12975	0.894564		0.712793	1.63897	0.443		0.975703	1.9666	0.209893		0.711345	1.63733	0.325184		-0.0225706	-1.01577	0.976871		0.607017	1.52311	0.542536		1.18677	2.27643	0.214032		0.71099	1.63693	0.414643		0.579492	1.49432	0.324181		0.48309	1.39773	0.755888
34647		1110035H17Rik	-0.125707	-1.09104	0.759437		-0.205201	-1.15285	0.527192		-0.801073	-1.7424	0.254522		-0.379094	-1.30052	0.408728		0.297124	1.22869	0.419143		-0.183596	-1.13571	0.620747		-1.43006	-2.69459	0.0418791		-0.753183	-1.68551	0.189358		0.536737	1.45069	0.232856		-0.582235	-1.49717	0.181496		-0.377034	-1.29867	0.17344		0.456094	1.37182	0.0859421
23293		1110035M17Rik	0.501331	1.41552	0.0376483		-0.24201	-1.18264	0.255696		1.51841	2.86476	0.00703294		0.0938372	1.0672	0.643686		0.165803	1.12179	0.450882		-0.260275	-1.19771	0.429543		0.110727	1.07977	0.543403		-1.39103	-2.62265	0.0016579		-0.384406	-1.30532	0.131471		0.431661	1.34879	0.228355		0.673671	1.59513	0.0893037		-1.79581	-3.4721	0.06796
4242		1110036O03Rik	0.407042	1.32596	0.181439		0.31077	1.24037	0.108103		-0.265495	-1.20205	0.362702		-0.368324	-1.29085	0.40516		-0.0128772	-1.00897	0.947893		0.686495	1.60937	0.00918631		-0.0605023	-1.04283	0.906669		0.434612	1.35155	0.206966		0.139184	1.10128	0.548998		0.165423	1.12149	0.407816		-0.145347	-1.106	0.37491		1.29596	2.4554	0.00988049
26745		1110036O03Rik	0.34584	1.27089	0.334848		-0.0140487	-1.00979	0.949552		0.555586	1.46977	0.123915		-0.321358	-1.24951	0.197937		-0.354396	-1.27845	0.112839		0.271445	1.20702	0.552546		-0.211265	-1.1577	0.458264		0.0547889	1.03871	0.841498		-0.248977	-1.18836	0.278735		0.0578933	1.04094	0.792548		0.0719421	1.05113	0.754634		0.317054	1.24578	0.599837
13414		1110037F02Rik	-2.05936	-4.16802	0.00410057		-0.490367	-1.4048	0.156426		-0.123054	-1.08904	0.82914		-0.457852	-1.3735	0.341047		-0.666034	-1.5867	0.176212		0.606778	1.52285	0.126733		-0.989136	-1.985	0.0487866		-1.90276	-3.73927	0.0191112		-1.28194	-2.43166	0.0487064		-0.942511	-1.92187	0.0497595		-0.452144	-1.36807	0.156575		-0.648148	-1.56716	0.26211
17490		1110037F02Rik	-0.0946831	-1.06783	0.698232		-0.189133	-1.14008	0.35143		-0.595805	-1.51132	0.16916		-0.103733	-1.07455	0.739477		0.362959	1.28606	0.165827		0.245818	1.18576	0.333107		-0.759432	-1.69282	0.0160058		-1.13908	-2.20241	0.00698057		0.489438	1.4039	0.0956317		-0.661572	-1.58181	0.0411622		-0.47244	-1.38745	0.0455722		0.0594261	1.04205	0.738566
24914		1110037F02Rik	0.153378	1.11217	0.261611		0.00555088	1.00385	0.956717		-0.468323	-1.3835	0.0457844		-0.515324	-1.42931	0.0175071		-0.154674	-1.11317	0.411982		-0.601118	-1.51689	0.0079581		-0.447108	-1.3633	0.0199737		-0.518965	-1.43293	0.00868432		0.192141	1.14246	0.183031		-0.270958	-1.20661	0.172338		-0.276509	-1.21126	0.133853		0.0286184	1.02003	0.816168
38094		1110038B12Rik	0.338818	1.26472	0.045252		-0.0340031	-1.02385	0.752884		0.0190513	1.01329	0.890353		-0.333787	-1.26032	0.0489273		-0.126407	-1.09157	0.373424		-0.424896	-1.34248	0.00740353		0.670082	1.59116	0.0030423		-0.166161	-1.12207	0.272308		-0.340458	-1.26616	0.0384092		0.149388	1.1091	0.435327		0.183391	1.13555	0.328117		-0.069093	-1.04906	0.667843
21750		1110038D17Rik	-1.08194	-2.11688	0.00352469		0.447749	1.36391	0.0235834		-0.744943	-1.67591	0.0432201		-0.470111	-1.38522	0.301373		-0.847056	-1.79883	0.0922396		0.875927	1.83519	0.0104595		-0.235721	-1.1775	0.270345		-1.38232	-2.60688	0.00491225		-0.760867	-1.69451	0.0183946		-0.2297	-1.17259	0.564466		-0.677449	-1.59931	0.115754		0.275827	1.21069	0.592465
28052		1110038D17Rik	-0.0175608	-1.01225	0.855962		0.774496	1.71059	0.0622834		-0.0175608	-1.01225	0.882872		-0.0175608	-1.01225	0.863316		0.350129	1.27467	0.486885		0.145383	1.10602	0.745855		0.496261	1.41055	0.330867		-0.0175608	-1.01225	0.843068		-0.0500164	-1.03528	0.666273		1.31049	2.48026	0.012665		0.535995	1.44994	0.304057		-0.19254	-1.14277	0.581032
30146		1110038D17Rik	-0.812867	-1.7567	0.00777806		0.0690024	1.04899	0.638181		-0.165108	-1.12125	0.523964		-0.0725951	-1.05161	0.711259		-0.301587	-1.2325	0.199742		0.422988	1.3407	0.0498175		-0.263856	-1.20068	0.134471		-0.126824	-1.09189	0.49159		-0.666987	-1.58775	0.0858875		-0.101373	-1.07279	0.638459		-0.170376	-1.12535	0.353173		0.0433381	1.0305	0.861874
40013		1110038D17Rik	0.662587	1.58292	0.0190175		-0.164864	-1.12106	0.46362		0.155277	1.11364	0.542922		-0.503766	-1.41791	0.324775		0.400478	1.31994	0.406685		0.457892	1.37353	0.0909376		0.0830246	1.05924	0.642053		0.655834	1.57553	0.141635		0.306339	1.23657	0.46493		0.416564	1.33474	0.388378		0.581428	1.49633	0.254977		-0.953413	-1.93645	0.580527
13206		1110038F14Rik	-0.168171	-1.12363	0.204962		-0.25399	-1.1925	0.0526541		-0.344888	-1.27005	0.0929692		-0.343685	-1.26899	0.0683962		-0.0294196	-1.0206	0.835882		-0.126854	-1.09191	0.319521		-0.501266	-1.41545	0.00917319		-0.0562199	-1.03974	0.617834		0.0481108	1.03391	0.709017		-0.220101	-1.16482	0.221425		0.0338892	1.02377	0.823921		0.137746	1.10018	0.115677
19164		1110039B18Rik	-0.176284	-1.12997	0.285975		-0.0193464	-1.0135	0.877067		-0.293144	-1.22531	0.212139		-0.342143	-1.26764	0.0778984		-0.0640144	-1.04537	0.725099		0.148064	1.10808	0.471261		-0.271002	-1.20665	0.0784806		-0.0686776	-1.04875	0.679534		0.12916	1.09366	0.478387		-0.244654	-1.18481	0.207883		-0.225308	-1.16903	0.176184		0.132053	1.09585	0.25003
19677		1110039B18Rik	-0.50262	-1.41678	0.00674525		0.0709674	1.05042	0.464049		-0.174525	-1.12859	0.224989		0.0964125	1.06911	0.490484		0.211671	1.15803	0.143571		0.618478	1.53525	0.00253995		-0.053748	-1.03796	0.574729		0.725429	1.65339	0.00214735		0.0525072	1.03707	0.660756		-0.0984991	-1.07066	0.486232		-0.169466	-1.12464	0.212592		0.0346968	1.02434	0.71503
36875		1110039F03Rik	-4.33002	-20.1125	0.0012927		-0.597584	-1.51318	0.0288582		-3.9532	-15.4893	0.00180822		-0.672599	-1.59394	0.0672984		-0.15946	-1.11687	0.626937		-0.167013	-1.12273	0.448032		-1.43174	-2.69772	0.0823884		-0.702142	-1.62692	0.0450593		-2.89692	-7.44833	0.00179192		-0.728157	-1.65652	0.0267666		-0.130573	-1.09473	0.449397		0.0864833	1.06178	0.106245
946		1110046J04Rik	-1.78214	-3.43937	0.477171		-1.70643	-3.26353	0.381404		-1.58786	-3.00604	0.673785		-2.20767	-4.61927	0.384638		-2.28471	-4.87267	0.24862		-1.75271	-3.3699	0.379385		-1.44838	-2.72902	0.462181		-2.62379	-6.16369	0.322676		-1.72163	-3.2981	0.484957		-1.75757	-3.38129	0.365909		-0.0511393	-1.03608	0.81906		-0.603693	-1.5196	0.580559
39089		1110046J04Rik	1.58445	2.99894	0.177508		0.466836	1.38208	0.567337		1.33485	2.52248	0.427495		0.488524	1.40301	0.639757		0.749076	1.68072	0.359271		0.0342853	1.02405	0.966339		1.27554	2.42089	0.17215		1.23467	2.35328	0.2748		0.0264033	1.01847	0.979354		1.40596	2.64995	0.130266		0.939127	1.91737	0.00930874		0.168926	1.12422	0.684856
20454		1110049B09Rik	-0.66299	-1.58336	0.435804		-0.0481861	-1.03396	0.938823		-0.371625	-1.29381	0.760933		0.033217	1.02329	0.968246		-0.675529	-1.59718	0.306307		0.210604	1.15717	0.758794		-0.371625	-1.29381	0.559295		0.698264	1.62255	0.530538		-0.00358376	-1.00249	0.997132		-0.420138	-1.33806	0.507616		-0.371952	-1.2941	0.0859585		0	-1	1
22007		1110049F12Rik	-1.16965	-2.24956	0.000588702		-0.0113618	-1.00791	0.919401		-0.294695	-1.22663	0.13521		-0.0497115	-1.03506	0.704464		-0.435734	-1.3526	0.265747		0.296371	1.22805	0.0595378		-0.0907586	-1.06493	0.418632		-2.23573	-4.71001	2.91688e-05		-0.778406	-1.71523	0.0177349		-0.374681	-1.29655	0.14906		-0.363319	-1.28638	0.145903		0.135065	1.09814	0.549512
32840		1110049F12Rik	-0.383592	-1.30459	0.0400182		0.185914	1.13754	0.146593		0.478433	1.39323	0.0683374		0.0164568	1.01147	0.907548		-0.181602	-1.13414	0.482602		0.436224	1.35306	0.0116027		0.330386	1.25735	0.0265401		-0.926476	-1.90063	0.00271845		-0.568543	-1.48302	0.0173466		0.185804	1.13745	0.230207		-0.000110173	-1.00008	0.99921		-0.105582	-1.07593	0.798278
22533		1110051M20Rik	0.572077	1.48666	0.0260012		0.470551	1.38564	0.0741459		0.125892	1.09118	0.629365		0.195201	1.14488	0.788022		0.217754	1.16292	0.561529		0.593678	1.50909	0.00858327		-0.232818	-1.17513	0.327331		0.678155	1.60009	0.158129		-0.0574524	-1.04063	0.761096		0.362436	1.28559	0.514192		-0.108115	-1.07782	0.845593		0.0804261	1.05733	0.583493
26747		1110051M20Rik	-0.547466	-1.46152	0.00747581		-0.0593769	-1.04202	0.638991		0.066083	1.04687	0.678659		-0.290014	-1.22265	0.0627747		0.219597	1.16441	0.281414		-0.0588553	-1.04164	0.565336		-0.501614	-1.4158	0.266994		-0.335722	-1.26201	0.0404475		-0.0531891	-1.03756	0.70406		-0.78672	-1.72515	0.0132301		-0.727343	-1.65559	0.0171229		-0.975721	-1.96662	0.0710476
15919		1110054M08Rik	-1.52062	-2.86915	0.00146607		-0.632189	-1.54991	0.0228086		-1.47556	-2.78091	0.0107207		-0.295771	-1.22754	0.222921		0.10505	1.07553	0.646619		0.0696236	1.04944	0.725634		-1.97397	-3.92848	0.00192862		0.0864063	1.06172	0.650273		-0.117952	-1.08519	0.635053		-1.14074	-2.20494	0.0207897		-0.508548	-1.42262	0.206253		0.167178	1.12286	0.137851
307		1110054O05Rik	-1.21066	-2.31444	0.0104946		-0.419766	-1.33771	0.130676		-0.895729	-1.86055	0.111307		-0.34398	-1.26925	0.311558		-0.250368	-1.18951	0.468321		-0.568303	-1.48278	0.0781458		-0.695356	-1.61928	0.0241257		-0.219634	-1.16444	0.465631		-0.654909	-1.57452	0.0808049		-0.503098	-1.41725	0.102681		-0.0833322	-1.05946	0.656729		-0.00812458	-1.00565	0.769556
4099		1110054O05Rik	-1.11744	-2.16962	0.000705805		-0.258923	-1.19659	0.256789		-0.678184	-1.60012	0.0228948		-0.626343	-1.54365	0.04248		0.285399	1.21875	0.228964		-0.234276	-1.17632	0.131066		-1.05894	-2.0834	0.00169702		-0.678305	-1.60026	0.00385029		-0.160479	-1.11766	0.395947		-0.883362	-1.84467	0.0161572		-0.624438	-1.54161	0.0872175		0.138329	1.10063	0.0306987
14968		1110054P19Rik	0.277098	1.21176	0.186142		0.438989	1.35565	0.0403007		0.907075	1.87524	0.0330684		-0.171824	-1.12648	0.378913		0.0815866	1.05818	0.640469		-0.0899874	-1.06436	0.578144		0.373917	1.29587	0.0532489		0.351383	1.27578	0.114591		0.0842033	1.0601	0.652063		0.532514	1.44645	0.0352768		0.0935251	1.06697	0.599047		-0.104805	-1.07535	0.121417
6496		1110057K04Rik	-0.395186	-1.31511	0.0146161		0.101777	1.07309	0.427685		-0.324998	-1.25266	0.0749431		-0.212352	-1.15858	0.129799		-0.0327458	-1.02296	0.864865		0.287534	1.22055	0.0643047		-0.116844	-1.08436	0.245949		0.651134	1.5704	0.00244632		-0.12942	-1.09385	0.327357		-0.057181	-1.04043	0.6624		-0.158958	-1.11648	0.279323		-0.00114151	-1.00079	0.978015
38698		1110058L19Rik	0.400278	1.31976	0.0286904		-0.422613	-1.34035	0.0115027		0.0102427	1.00712	0.951728		-0.38469	-1.30558	0.0593457		-0.123202	-1.08915	0.442745		-0.741988	-1.67248	0.0137734		0.151112	1.11042	0.511218		-0.295678	-1.22746	0.0754773		0.0437425	1.03078	0.760433		-0.379963	-1.30131	0.0890518		0.0426496	1.03	0.810789		-0.561848	-1.47616	0.0378575
39431		1110059E24Rik	0.0853157	1.06092	0.729812		-0.60549	-1.5215	0.0211115		-0.503763	-1.41791	0.230205		-0.258479	-1.19622	0.326616		0.152521	1.11151	0.500756		-0.508187	-1.42226	0.0525334		-0.457644	-1.3733	0.0610617		-0.239984	-1.18098	0.415574		-0.360549	-1.28391	0.197517		-0.0203127	-1.01418	0.943746		0.585177	1.50022	0.0382856		0.0686386	1.04873	0.146433
22369		1110059G10Rik	-1.16218	-2.23795	0.110578		0.0181913	1.01269	0.973307		0.667117	1.5879	0.463155		0.322662	1.25064	0.576146		0.504267	1.4184	0.325527		0.164534	1.1208	0.722462		0.0468092	1.03298	0.960545		-0.133571	-1.09701	0.818834		0.208696	1.15564	0.782508		-0.412526	-1.33101	0.568498		-0.430717	-1.3479	0.515643		-0.932134	-1.9081	0.0955622
44081		1110059G10Rik	-0.52614	-1.44007	0.0684983		-0.249129	-1.18849	0.338414		-0.203081	-1.15115	0.534841		-0.260485	-1.19788	0.307283		-0.130666	-1.0948	0.507215		-0.930534	-1.90598	0.00425308		-0.423084	-1.34079	0.055916		0.237316	1.1788	0.308577		-0.0272473	-1.01907	0.902034		-0.435084	-1.35199	0.253587		-0.185955	-1.13757	0.615248		-0.469439	-1.38457	0.0572632
32525		1110059M19Rik	1.11414	2.16465	0.0655688		0.534116	1.44805	0.254104		0.354915	1.27891	0.627045		-0.357253	-1.28098	0.540212		0.639843	1.55816	0.222221		0.273581	1.2088	0.562688		0.167031	1.12275	0.683964		-0.256914	-1.19492	0.610903		0.697784	1.62201	0.185175		0.786254	1.72459	0.204597		0.252138	1.19097	0.621387		-0.382493	-1.30359	0.580639
31285		1110065M07	0.326101	1.25362	0.163389		-0.637133	-1.55524	0.011913		-0.546132	-1.46017	0.0997669		-0.496282	-1.41057	0.108557		0.109065	1.07853	0.55688		-1.07343	-2.10443	0.00173909		-0.683676	-1.60623	0.0286934		-0.0757526	-1.05391	0.678252		0.53355	1.44749	0.153662		-0.728057	-1.65641	0.011558		-0.0909242	-1.06505	0.63917		-0.21975	-1.16453	0.341491
39526		1110065P20Rik	-0.408277	-1.3271	0.262337		-0.231712	-1.17423	0.396334		-0.481044	-1.39575	0.377305		-0.461676	-1.37714	0.216874		0.0759076	1.05402	0.83574		-0.491457	-1.40586	0.140011		0.246528	1.18635	0.512756		0.0249511	1.01745	0.940539		0.393736	1.31379	0.396922		-0.606269	-1.52232	0.144455		-0.374557	-1.29644	0.207922		-0.0464241	-1.0327	0.466323
36493		1110067D22Rik	-0.353365	-1.27754	0.135899		-0.18907	-1.14003	0.330393		0.162662	1.11935	0.594702		-1.05615	-2.07938	0.012476		-0.489352	-1.40381	0.0398393		0.00671399	1.00466	0.981585		-0.887387	-1.84982	0.00412116		-0.954019	-1.93726	0.0084493		0.0764348	1.05441	0.729821		-0.172775	-1.12722	0.603118		0.0162948	1.01136	0.95726		-0.689763	-1.61302	0.172261
16931		1110067I12Rik	1.507	2.84218	0.0329896		1.29582	2.45516	0.0186857		2.15468	4.45269	0.0561061		1.27255	2.41588	0.0532761		0.984432	1.97853	0.0548898		0.953222	1.93619	0.0934042		1.14869	2.21712	0.0433711		1.4648	2.76025	0.0473364		1.65729	3.15424	0.0341836		1.31308	2.48471	0.0188728		0.0172615	1.01204	0.931859		-0.139072	-1.1012	0.761875
33120		1110069O07Rik	0.533963	1.4479	0.170585		0.407374	1.32627	0.200506		0.533963	1.4479	0.344421		0.533963	1.4479	0.169996		1.09427	2.13506	0.0948241		0.22686	1.17029	0.569189		0.533963	1.4479	0.0923762		0.533963	1.4479	0.171542		0.189836	1.14063	0.648536		0.873536	1.83215	0.074801		0.466162	1.38143	0.211002		0	-1	1
31419		1190001L17Rik	1.61299	3.05886	0.0202107		0.135886	1.09877	0.71084		0.560288	1.47456	0.448923		0.192221	1.14252	0.679443		0.355323	1.27927	0.527673		-0.246192	-1.18607	0.518091		0.635067	1.55301	0.160632		0.766303	1.70091	0.153443		0.994267	1.99207	0.078467		1.28954	2.44449	0.0351659		1.15365	2.22476	0.0141874		-0.025265	-1.01767	0.936424
27697		1190001M18Rik	-1.37891	-2.60072	0.224811		-0.766524	-1.70117	0.314432		-0.633242	-1.55105	0.662377		-0.26588	-1.20237	0.782566		-0.667497	-1.58831	0.444592		-0.0704475	-1.05004	0.927603		-0.42013	-1.33805	0.586513		-0.633242	-1.55105	0.511588		-0.344908	-1.27007	0.745531		-0.663069	-1.58345	0.402122		0.103455	1.07434	0.714819		0	-1	1
11011		1190002A17Rik	0.362376	1.28554	0.18465		-0.585093	-1.50014	0.0265552		-0.302024	-1.23287	0.42085		0.329928	1.25695	0.214859		0.260646	1.19802	0.257735		-0.34742	-1.27228	0.154904		0.397133	1.31689	0.158583		0.220129	1.16484	0.642399		0.299664	1.23086	0.343578		0.033374	1.0234	0.935869		0.618467	1.53524	0.146027		0.156491	1.11457	0.665527
9827		1190002F15Rik	0.0565284	1.03996	0.708113		-0.196445	-1.14587	0.19411		0.548701	1.46277	0.0686523		-0.27097	-1.20662	0.171535		-0.187871	-1.13908	0.317435		-0.845126	-1.79642	0.00339583		0.16992	1.125	0.414101		0.775297	1.71154	0.0901189		-0.491899	-1.40629	0.0280326		0.274788	1.20982	0.261851		0.471233	1.38629	0.0637671		-0.472617	-1.38762	0.177956
40911		1190002H23Rik	0.204696	1.15244	0.139259		-0.323591	-1.25144	0.0471362		0.687154	1.6101	0.0143786		-0.0706785	-1.05021	0.570588		-0.376213	-1.29793	0.0296664		0.25004	1.18924	0.0875582		0.465128	1.38044	0.0187776		-1.22779	-2.34208	0.00505064		0.0919347	1.0658	0.587645		0.198699	1.14766	0.545732		0.522289	1.43623	0.150933		-0.348721	-1.27343	0.135473
25975		1190002N15Rik	-1.11564	-2.1669	0.00382587		-0.779251	-1.71624	0.00261348		-0.518975	-1.43294	0.109398		-0.582554	-1.4975	0.0230153		-0.484777	-1.39937	0.256624		-0.838825	-1.78859	0.00626997		-0.323365	-1.25125	0.0949097		-0.178254	-1.13151	0.38845		-0.696727	-1.62082	0.0150097		-1.05148	-2.07266	0.00124001		-0.272229	-1.20767	0.0938601		-0.193302	-1.14338	0.41717
24254		1190003J15Rik	3.3935	10.5086	0.00196749		0.957838	1.9424	0.0572443		2.25997	4.78981	0.0510147		1.38247	2.60714	0.0420651		1.22495	2.33747	0.0502396		0.890442	1.85374	0.0806868		1.13153	2.19091	0.0761095		0.692369	1.61593	0.218563		2.01505	4.04195	0.01778		2.49388	5.6329	0.0211137		1.53604	2.89997	0.0740879		-0.479293	-1.39406	0.260928
33975		1190003J15Rik	0.274785	1.20981	0.284439		-0.55641	-1.47061	0.0538782		-0.250831	-1.18989	0.496838		0.21726	1.16252	0.550352		0.786939	1.72541	0.0152543		-0.410667	-1.3293	0.131337		-0.119003	-1.08598	0.612686		-0.70364	-1.62861	0.0374788		-0.474378	-1.38932	0.105518		-0.19667	-1.14605	0.477478		0.35974	1.28319	0.18338		-0.0481653	-1.03395	0.772525
15319		1190003K10Rik	2.82258	7.07424	0.00369883		1.02684	2.03755	0.0730083		2.12707	4.3683	0.0497427		0.980227	1.97278	0.0878462		0.90375	1.87092	0.128389		1.71995	3.29424	0.00513197		1.02422	2.03386	0.0653195		1.52269	2.87326	0.0692636		1.86084	3.63219	0.0252227		2.30413	4.93871	0.0201069		1.2773	2.42384	0.117596		-0.375118	-1.29695	0.038013
1599		1190003M12Rik	2.0581	4.16438	0.0053959		0.474653	1.38958	0.176728		1.02666	2.03731	0.166112		0.481142	1.39585	0.269475		0.898966	1.86473	0.0358912		-0.209433	-1.15623	0.541869		1.56314	2.95496	0.00692139		1.89969	3.73132	0.00794012		-0.206879	-1.15419	0.615478		1.63241	3.10031	0.0379845		1.15776	2.23111	0.0745471		0.0352284	1.02472	0.919966
13603		1190005F20Rik	-1.13467	-2.19568	0.000983871		-0.514585	-1.42858	0.0298652		-0.914753	-1.88525	0.00851368		-0.703198	-1.62811	0.0140234		-0.517579	-1.43155	0.0413438		0.291013	1.2235	0.278102		-1.16528	-2.24276	0.000443726		-0.0246649	-1.01724	0.930592		-0.517738	-1.43171	0.0450348		-0.68243	-1.60484	0.00399044		-0.167845	-1.12338	0.407877		-0.0686413	-1.04873	0.104797
40207		1190005I06Rik	0.274696	1.20974	0.709673		0.0245442	1.01716	0.965659		0.319416	1.24783	0.77385		0.100983	1.0725	0.888455		0.0199812	1.01395	0.972873		0.0147916	1.01031	0.981001		0.361369	1.28464	0.567393		0.579058	1.49387	0.456824		1.39912	2.63741	0.109581		0.0431322	1.03035	0.939235		0.018588	1.01297	0.909269		0.0474391	1.03343	0.90357
17370		1190005P17Rik	0.16014	1.1174	0.283526		-0.522629	-1.43657	0.00271146		-0.0211875	-1.01479	0.888523		-0.524727	-1.43866	0.0317904		-0.293231	-1.22538	0.0974067		-0.63836	-1.55656	0.0014197		-0.0194305	-1.01356	0.871689		0.110895	1.0799	0.334674		-0.232165	-1.1746	0.121621		-0.307662	-1.2377	0.134269		0.214967	1.16068	0.233471		-0.141787	-1.10327	0.341759
21640		1190007F08Rik	-0.156353	-1.11447	0.576022		0.541852	1.45584	0.0157632		0.698117	1.62239	0.0625732		-0.209979	-1.15667	0.359837		-0.588936	-1.50414	0.0535695		-0.0887769	-1.06347	0.589842		0.236148	1.17784	0.30665		-0.398555	-1.31819	0.0730606		-0.133835	-1.09721	0.563752		0.100398	1.07207	0.603323		-0.441454	-1.35797	0.0292174		-0.114451	-1.08256	0.144239
19803		1190017O12Rik	0.74219	1.67271	0.0231986		-0.326951	-1.25436	0.175506		0.650496	1.56971	0.123644		-0.0786067	-1.056	0.734592		0.154297	1.11288	0.466428		-0.629779	-1.54733	0.0396138		0.586383	1.50148	0.0393895		1.35295	2.55434	0.00286915		0.17494	1.12892	0.460128		0.167758	1.12331	0.654987		0.49471	1.40904	0.201247		-0.459014	-1.3746	0.144648
24679		1200002N14Rik	-0.0891887	-1.06377	0.537874		-0.101539	-1.07292	0.512226		-0.0473766	-1.03338	0.744903		-0.215292	-1.16094	0.125081		-0.216358	-1.1618	0.367322		0.344882	1.27005	0.0694483		-0.202378	-1.15059	0.19634		-1.14612	-2.21319	0.094645		-0.048301	-1.03405	0.753219		-0.368343	-1.29087	0.0543891		-0.266805	-1.20314	0.177778		-0.0544771	-1.03848	0.754374
25697		1200003C05Rik	0.753421	1.68579	0.00399523		0.20719	1.15444	0.155796		0.0228363	1.01595	0.902688		-0.216624	-1.16201	0.175121		0.10651	1.07662	0.534993		-0.0338324	-1.02373	0.810765		-0.143168	-1.10433	0.389696		-0.227463	-1.17077	0.170479		0.43739	1.35415	0.0327188		0.268956	1.20494	0.129822		0.0617657	1.04374	0.66491		-0.00953636	-1.00663	0.886346
42850		1200003I07Rik	0.84264	1.79333	0.0568119		0.542981	1.45698	0.0843431		1.30351	2.46829	0.0725915		1.10826	2.15585	0.0246284		0.431987	1.34909	0.270807		1.02776	2.03886	0.0120564		0.432692	1.34975	0.348336		0.930264	1.90562	0.0458598		0.159798	1.11713	0.657038		0.550828	1.46493	0.0937188		0.00784726	1.00545	0.94899		-0.396446	-1.31626	0.509855
32771		1200007C13Rik	0.982273	1.97558	0.189256		0.400734	1.32018	0.476753		0.755907	1.68869	0.466559		0.811351	1.75485	0.316967		0.314677	1.24373	0.587565		1.31351	2.48545	0.118915		0.755907	1.68869	0.178831		0.706179	1.63148	0.311561		0.584052	1.49905	0.38936		0.491141	1.40556	0.370146		0.0904071	1.06467	0.755081		0.0862958	1.06164	0.583104
3733		1200009F10Rik	0.121277	1.0877	0.452633		-0.180307	-1.13312	0.261293		-0.448806	-1.36491	0.0810654		-0.981779	-1.9749	0.00156044		-0.431171	-1.34833	0.0355191		-0.324068	-1.25186	0.213398		-0.879487	-1.83972	0.0159201		0.90545	1.87313	0.00540359		-0.106449	-1.07658	0.489569		-0.465127	-1.38044	0.208662		-0.284821	-1.21826	0.420079		-0.258503	-1.19624	0.297518
18461		1200009F10Rik	0.685083	1.60779	0.146723		0.154955	1.11339	0.644955		0.263666	1.20053	0.673963		-0.672532	-1.59387	0.151005		-0.454442	-1.37025	0.203403		0.0898129	1.06423	0.794874		-0.50996	-1.42401	0.261433		1.08671	2.12389	0.0499497		0.773991	1.70999	0.112952		-0.198226	-1.14729	0.61011		-0.353181	-1.27737	0.192872		-0.236024	-1.17774	0.225712
44730		1200009I06Rik	0.148494	1.10841	0.620052		0.285018	1.21843	0.369334		0.512783	1.4268	0.299375		-0.529843	-1.44377	0.26185		-0.595398	-1.51089	0.0630341		0.0499463	1.03523	0.912485		-0.817106	-1.76187	0.22435		0.0789712	1.05626	0.837614		0.35141	1.27581	0.385623		0.422117	1.33989	0.248		0.137099	1.09969	0.674857		-0.16098	-1.11805	0.745658
5015		1200009O22Rik	0.86359	1.81956	0.563472		-0.976486	-1.96767	0.378806		-1.17483	-2.25765	0.586207		-0.979368	-1.9716	0.489238		-0.135503	-1.09848	0.908155		-0.0909052	-1.06504	0.932687		-0.203771	-1.1517	0.867701		-1.31563	-2.48911	0.377074		-1.2171	-2.32479	0.388816		-0.523243	-1.43718	0.627743		0.453244	1.36911	0.0881512		0.30305	1.23375	0.580718
7247		1200009O22Rik	0.572314	1.48691	0.0141779		-0.117231	-1.08465	0.7065		0.53034	1.44427	0.0358379		0.828462	1.77579	0.320431		0.77768	1.71437	0.279171		-0.288662	-1.22151	0.0788232		0.248868	1.18827	0.249195		0.656529	1.57629	0.00753472		0.100495	1.07214	0.521335		0.0608027	1.04305	0.911013		0.178034	1.13134	0.771497		0	-1	1
2167		1200011I18Rik	-0.652677	-1.57208	0.0125483		-0.24596	-1.18588	0.139217		-0.462273	-1.37771	0.105038		-0.130807	-1.09491	0.440042		-0.351638	-1.27601	0.11168		0.215559	1.16115	0.13182		-0.487295	-1.40181	0.014427		-0.755498	-1.68821	0.00657078		0.0670329	1.04756	0.683421		-0.36278	-1.2859	0.144269		-0.116821	-1.08434	0.580573		-0.0827672	-1.05905	0.712427
21570		1200011M11Rik	0.23082	1.1735	0.437792		0.263906	1.20073	0.279955		-0.201158	-1.14962	0.639691		-0.526988	-1.44092	0.120111		-0.261607	-1.19881	0.30081		-0.350893	-1.27535	0.207347		-0.322015	-1.25008	0.344596		-0.305051	-1.23546	0.31751		0.427039	1.34447	0.281009		-0.369328	-1.29175	0.260601		-0.633234	-1.55104	0.0325567		0.125484	1.09087	0.1561
5698		1200013P24Rik	0.9023	1.86904	0.0064536		0.410648	1.32928	0.0326742		0.423186	1.34089	0.187476		0.107938	1.07769	0.570562		0.181042	1.1337	0.452491		0.533847	1.44778	0.0137384		0.252779	1.1915	0.138121		0.00632804	1.0044	0.973848		0.699669	1.62413	0.0182845		0.42931	1.34659	0.0448865		0.0186627	1.01302	0.862064		0.0209416	1.01462	0.475728
19652		1200013P24Rik	-0.413712	-1.33211	0.317794		0.544863	1.45888	0.113772		0.9202	1.89238	0.183066		0.229607	1.17252	0.588301		0.17055	1.12549	0.636074		1.04893	2.06899	0.0336617		-1.10508	-2.15111	0.128298		-1.57899	-2.9876	0.0127765		0.279987	1.21418	0.53844		-0.644282	-1.56296	0.257929		-1.18915	-2.28018	0.0369952		-0.52266	-1.4366	0.450875
23094		1200014J11Rik	-0.478307	-1.39311	0.0538797		-0.179344	-1.13237	0.308243		-0.277778	-1.21233	0.356186		-0.161287	-1.11828	0.465195		-0.102136	-1.07336	0.612925		-0.0204717	-1.01429	0.907006		-0.433806	-1.35079	0.0618189		-0.192631	-1.14285	0.338486		-0.115674	-1.08348	0.578191		-0.439274	-1.35592	0.0750933		-0.25993	-1.19742	0.162991		0.0302787	1.02121	0.281342
37156		1200014J11Rik	-0.376257	-1.29797	0.136504		0.138102	1.10046	0.412247		-0.182491	-1.13484	0.548241		-0.263753	-1.2006	0.393291		-0.551472	-1.46558	0.0703217		0.399462	1.31902	0.132825		0.020014	1.01397	0.933205		-0.387215	-1.30787	0.114072		-0.560416	-1.47469	0.0435219		-0.275456	-1.21038	0.281345		-0.413558	-1.33197	0.0694621		-0.0324251	-1.02273	0.907872
7091		1200014M14Rik	0.125201	1.09066	0.552729		0.0810715	1.0578	0.63346		0.321221	1.24939	0.334874		-0.346473	-1.27145	0.150757		-0.278969	-1.21333	0.176185		-0.191042	-1.14159	0.382665		0.058516	1.04139	0.754292		-0.321604	-1.24972	0.175601		-0.0202862	-1.01416	0.925719		0.0649015	1.04601	0.737504		-0.01617	-1.01127	0.893175		-0.254653	-1.19305	0.0154877
41909		1200014M14Rik	-0.555738	-1.46992	0.251611		0.081334	1.058	0.728659		-0.62139	-1.53836	0.158482		0.373773	1.29574	0.277676		0.565918	1.48033	0.267128		0.5642	1.47857	0.301003		0.598325	1.51396	0.139218		-0.207689	-1.15484	0.45325		-0.313922	-1.24308	0.65493		0.383723	1.3047	0.319019		0.302389	1.23318	0.397462		1.21992	2.32933	0.0696614
28058		1200015F23Rik	-0.0184032	-1.01284	0.941528		0.256442	1.19453	0.25796		0.493694	1.40805	0.244039		0.153686	1.11241	0.550471		-0.244037	-1.1843	0.41612		0.503138	1.41729	0.104107		0.403514	1.32273	0.0891142		0.339177	1.26503	0.347348		-0.27995	-1.21415	0.307798		0.215449	1.16107	0.338122		-0.040993	-1.02882	0.76008		-0.0733949	-1.05219	0.380157
34945		1200015F23Rik	-1.46713	-2.76471	0.00494374		-0.0862319	-1.06159	0.681903		-0.714788	-1.64124	0.139557		-0.121761	-1.08806	0.642397		-0.579165	-1.49398	0.232114		0.309543	1.23932	0.25495		-0.599945	-1.51566	0.0513144		-0.445484	-1.36177	0.212247		-0.793376	-1.73313	0.0589682		-0.597481	-1.51307	0.0659279		-0.511249	-1.42528	0.0377471		0.095871	1.06871	0.117441
38172		1200015F23Rik	-1.29173	-2.44821	0.0115007		0.264698	1.20138	0.285345		0.566127	1.48054	0.218778		-0.455739	-1.37148	0.15918		-1.91167	-3.76245	0.0376497		0.734877	1.66426	0.0227721		0.129116	1.09362	0.750954		-1.15698	-2.2299	0.035826		-0.856291	-1.81038	0.0812446		-0.299297	-1.23054	0.383445		-0.563995	-1.47836	0.0881713		-0.268535	-1.20458	0.538947
22866		1200015N20Rik	1.55331	2.9349	0.0248189		0.591763	1.50709	0.153854		0.564361	1.47873	0.414492		0.287983	1.22093	0.545073		-0.490411	-1.40485	0.37534		0.159953	1.11725	0.651977		0.227191	1.17055	0.552128		1.42122	2.67811	0.0503083		0.410576	1.32922	0.372531		0.832791	1.78113	0.0652535		0.241027	1.18183	0.365309		0.590585	1.50586	0.402768
33455		1200015N20Rik	1.07974	2.11366	0.140945		0.769958	1.70522	0.138037		0.31676	1.24553	0.482731		0.853655	1.80707	0.119986		0.843095	1.79389	0.0563266		-0.0272199	-1.01905	0.963461		0.621134	1.53808	0.131532		-1.40058	-2.64007	0.0065439		0.166114	1.12203	0.592194		0.531242	1.44517	0.14304		-0.238716	-1.17994	0.613557		0	-1	1
2276		1200016B10Rik	-1.17169	-2.25276	0.00411596		-0.818285	-1.76331	0.0154291		-0.0248338	-1.01736	0.935594		-0.565732	-1.48014	0.0648979		-0.874608	-1.83351	0.00743881		-1.71683	-3.28714	0.000279232		-0.365243	-1.2881	0.0890683		-0.488554	-1.40304	0.0931751		-0.221471	-1.16592	0.422333		-1.42247	-2.68045	0.0183739		-0.60419	-1.52012	0.217292		-1.08098	-2.11547	0.160655
22088		1200016B10Rik	-1.41991	-2.67568	0.000171405		-0.678305	-1.60026	0.00181783		-0.446996	-1.3632	0.0472594		-0.444241	-1.3606	0.0152815		-0.453869	-1.36971	0.281767		-0.403063	-1.32231	0.0377729		-0.582483	-1.49742	0.00150481		-1.77404	-3.42011	0.000134572		-1.13421	-2.19498	0.00376758		-1.02389	-2.0334	0.000761931		-0.345588	-1.27067	0.0642395		-0.0854839	-1.06104	0.0631195
31068		1200016B10Rik	0.980819	1.97359	0.196026		-0.743836	-1.67462	0.200398		0	-1	1		0	-1	1		0.0824817	1.05884	0.577864		0	-1	1		0	-1	1		0	-1	1		0	-1	1		-0.31295	-1.24224	0.135071		0.430886	1.34806	0.446378		0	-1	1
37284		1200016B10Rik	-0.00961067	-1.00668	0.943185		-0.327677	-1.25499	0.127587		0.217328	1.16258	0.297973		-0.0799658	-1.05699	0.648669		-0.374833	-1.29669	0.0513808		-0.196032	-1.14554	0.194767		-0.140328	-1.10216	0.48962		0.633893	1.55175	0.00761201		-0.128662	-1.09328	0.426063		-0.0228101	-1.01594	0.940074		0.304867	1.2353	0.367826		-0.224416	-1.1683	0.0582072
41567		1300001I01Rik	0.475859	1.39075	0.0151809		0.0503144	1.03549	0.620425		0.0444356	1.03128	0.757606		-0.0576275	-1.04075	0.706621		-0.204896	-1.1526	0.266923		0.154983	1.11341	0.234631		0.318531	1.24706	0.077991		0.109752	1.07904	0.31817		-0.169586	-1.12474	0.248409		0.108007	1.07774	0.464195		0.0576927	1.0408	0.651157		0.154748	1.11323	0.0259759
39847		1300002E11Rik	-0.376353	-1.29806	0.294357		-0.0584514	-1.04135	0.826133		-0.724605	-1.65245	0.213492		-0.0589738	-1.04172	0.857987		0.0782959	1.05577	0.805909		-0.627564	-1.54495	0.105666		-0.434313	-1.35127	0.356033		0.49334	1.4077	0.278031		-0.457412	-1.37308	0.228036		-0.59055	-1.50582	0.0796097		-0.532099	-1.44603	0.0133986		-0.0217418	-1.01518	0.343682
45180		1300002E11Rik	-0.821146	-1.76681	0.0523073		-0.667556	-1.58838	0.00853278		0.130075	1.09435	0.622821		-0.715058	-1.64155	0.0295181		-0.175526	-1.12938	0.397263		-1.52405	-2.87597	0.000703251		-0.686711	-1.60961	0.184423		-1.113	-2.16294	0.00352227		0.244879	1.18499	0.652098		-0.860706	-1.81593	0.0087713		-0.19315	-1.14326	0.36334		-0.651125	-1.57039	0.0728453
32967		1300002K09Rik	1.13963	2.20325	0.0439867		0.510454	1.4245	0.176549		0.290776	1.2233	0.640969		0.117798	1.08508	0.784606		0.460867	1.37637	0.274579		0.365265	1.28812	0.295399		0.871058	1.829	0.132684		0.151857	1.111	0.71581		0.216789	1.16214	0.637035		0.312838	1.24215	0.418293		-0.197615	-1.1468	0.450281		0.11379	1.08207	0.925001
39286		1300002K09Rik	0.430214	1.34743	0.176445		0.0881082	1.06298	0.489659		0.0554802	1.0392	0.719161		0.0554802	1.0392	0.64596		0.528105	1.44203	0.300527		0.0554802	1.0392	0.57914		0.0554802	1.0392	0.570277		-0.350942	-1.27539	0.076926		0.141385	1.10296	0.342396		-0.190567	-1.14121	0.301738		-0.278675	-1.21308	0.147234		0	-1	1
41779		1300003B13Rik	-0.547623	-1.46168	0.1268		-0.523326	-1.43727	0.0716416		-0.244528	-1.18471	0.602694		-0.313679	-1.24287	0.336618		-0.00683986	-1.00475	0.978801		-0.454144	-1.36997	0.113993		0.140757	1.10248	0.670403		-1.621	-3.07589	0.00472016		-0.524029	-1.43796	0.138488		-0.42579	-1.34331	0.16084		0.0975368	1.06995	0.54246		-0.0963273	-1.06905	0.509462
13052		1300007F04Rik	-0.490909	-1.40533	0.0630427		-0.0468131	-1.03298	0.857568		-0.358409	-1.28201	0.0782316		-0.30241	-1.2332	0.0508638		-0.401921	-1.32127	0.0688735		-0.0477228	-1.03363	0.72096		-0.944557	-1.9246	0.00030326		-0.858279	-1.81287	0.00601158		0.157402	1.11528	0.305764		-0.8381	-1.78769	0.0460231		-0.791287	-1.73062	0.0942836		0.329171	1.25629	0.171478
16813		1300007F04Rik	0.0367598	1.02581	0.907002		0.596043	1.51157	0.0778707		1.57096	2.97102	0.0289659		0.605069	1.52105	0.11953		0.340411	1.26612	0.198087		0.68255	1.60497	0.0469796		0.183722	1.13581	0.518751		0.16204	1.11887	0.575716		0.841617	1.79206	0.0517239		0.420104	1.33802	0.301777		-0.17594	-1.1297	0.63591		0.486888	1.40142	0.598739
3213		1300010F03Rik	-0.746573	-1.6778	0.0114986		0.116211	1.08388	0.458098		-0.666306	-1.587	0.0726785		-0.190015	-1.14078	0.438484		-0.000693363	-1.00048	0.99726		0.640515	1.55889	0.00572935		-0.338324	-1.26429	0.0582306		-0.306452	-1.23666	0.140023		-0.230711	-1.17341	0.27709		-0.800395	-1.74158	0.157907		-0.916605	-1.88767	0.106234		0.089927	1.06432	0.250227
29479		1300010F03Rik	-0.232362	-1.17476	0.0667466		-0.345833	-1.27088	0.00997323		-0.241001	-1.18181	0.12311		-0.30291	-1.23363	0.0343609		0.121023	1.08751	0.405921		0.336377	1.26258	0.0807715		-0.196009	-1.14553	0.107964		-1.25452	-2.38588	0.000570293		0.1593	1.11674	0.27673		-0.716172	-1.64282	0.0119778		-0.370339	-1.29266	0.0962901		-0.22135	-1.16582	0.294738
43067		1300010F03Rik	0.641268	1.5597	0.449651		0.762236	1.69612	0.240144		0.714077	1.64043	0.5584		0.654538	1.57411	0.416347		0.760743	1.69436	0.240441		-0.256291	-1.1944	0.67573		1.37971	2.60215	0.0738479		1.98094	3.9475	0.0542821		0.0683147	1.04849	0.928479		0.627776	1.54518	0.460065		-0.13446	-1.09768	0.81843		-0.197085	-1.14638	0.830654
6276		1300010M03Rik	-1.47632	-2.78238	0.00213528		-0.00565734	-1.00393	0.978793		-0.422928	-1.34065	0.261077		-0.10013	-1.07187	0.695649		-0.415702	-1.33395	0.421703		0.644366	1.56305	0.0200324		-0.738936	-1.66894	0.0628008		-1.51059	-2.84926	0.00212105		-0.581334	-1.49623	0.123128		-0.501701	-1.41588	0.225662		-0.496044	-1.41034	0.209383		0.305164	1.23556	0.259541
8695		1300010M03Rik	-1.20118	-2.29928	0.0119597		-0.154359	-1.11293	0.520794		0.144194	1.10511	0.745432		-0.0641425	-1.04546	0.82713		0.121105	1.08757	0.751164		-0.105741	-1.07605	0.750124		-0.572613	-1.48721	0.0697191		-0.434845	-1.35177	0.211942		-0.706886	-1.63228	0.063506		-0.438206	-1.35492	0.156508		-0.283847	-1.21744	0.148411		-0.243178	-1.1836	0.264462
14606		1300012G16Rik	0.276845	1.21154	0.140377		0.00638813	1.00444	0.964121		-0.23535	-1.17719	0.342746		0.0457695	1.03223	0.781121		-0.140537	-1.10232	0.534954		0.257786	1.19564	0.172675		-0.0170212	-1.01187	0.9048		0.0115367	1.00803	0.940603		0.465719	1.38101	0.0430138		-0.0789027	-1.05621	0.665987		-0.0852909	-1.0609	0.576167		0.229481	1.17241	0.109476
39780		1300012G16Rik	-1.38625	-2.61399	0.172608		-0.316332	-1.24516	0.213461		0.414889	1.3332	0.359734		-0.93319	-1.90949	0.0506681		-0.90966	-1.8786	0.157766		-0.951791	-1.93427	0.00857289		-1.59267	-3.01607	0.0147802		0.671099	1.59229	0.0705174		-1.11959	-2.17285	0.149472		0.0566068	1.04002	0.870084		0.372939	1.29499	0.227914		0.628541	1.546	0.197828
31242		1300014I06Rik	-0.113662	-1.08197	0.407942		-0.0514986	-1.03634	0.748933		-0.310887	-1.24047	0.136375		-0.191564	-1.142	0.181006		0.356053	1.27992	0.0669202		0.614733	1.53127	0.0116783		-0.241017	-1.18183	0.244822		-0.126488	-1.09163	0.324535		0.384897	1.30577	0.0361194		0.172897	1.12732	0.42519		0.224395	1.16829	0.34311		0.118559	1.08565	0.566338
8033		1300015D01Rik	-0.228892	-1.17193	0.625303		0.341272	1.26687	0.358979		0.51945	1.43341	0.47371		0.738932	1.66894	0.157763		0.0422853	1.02974	0.914274		1.0653	2.0926	0.0412303		0.499722	1.41394	0.244246		2.65747	6.30925	0.00500341		0.503383	1.41753	0.359008		-0.335415	-1.26174	0.433209		-0.676687	-1.59846	0.0268464		-0.31484	-1.24387	0.0838779
12215		1300015D01Rik	-0.45274	-1.36864	0.418153		-0.316961	-1.2457	0.539438		-0.45274	-1.36864	0.589368		-0.45274	-1.36864	0.416559		-0.472736	-1.38774	0.283137		-0.160831	-1.11793	0.719855		-0.774426	-1.71051	0.17611		2.2709	4.82624	0.0108491		-0.640854	-1.55925	0.275708		-0.0683133	-1.04849	0.880907		0.248648	1.18809	0.488512		0.081275	1.05795	0.583431
29109		1300017J02Rik	0.255602	1.19383	0.102014		0.124987	1.0905	0.322602		0.58509	1.50013	0.0260972		0.179473	1.13247	0.267605		-0.526622	-1.44055	0.00872925		0.39778	1.31748	0.0312832		0.663026	1.5834	0.00177448		0.905089	1.87266	0.00107922		0.0875861	1.06259	0.504642		0.497382	1.41165	0.0288273		0.372395	1.2945	0.0679905		-0.0403954	-1.0284	0.922158
44721		1300017J02Rik	-0.818155	-1.76315	0.0712065		-0.113109	-1.08156	0.67917		-0.0936784	-1.06709	0.857007		0.0750816	1.05342	0.834665		-0.682865	-1.60532	0.105477		0.376774	1.29844	0.207249		-0.0143956	-1.01003	0.957903		-0.0217913	-1.01522	0.949382		-0.548722	-1.46279	0.16898		-0.14689	-1.10718	0.615353		-0.0337812	-1.02369	0.794879		-0.0391102	-1.02748	0.919183
11383		1300018I05Rik	-0.580096	-1.49495	0.0468545		0.172976	1.12738	0.359832		-0.197974	-1.14709	0.54466		0.230578	1.17331	0.343113		0.0881353	1.063	0.696516		0.336459	1.26265	0.212387		-0.296072	-1.2278	0.133939		0.324594	1.25231	0.246535		-0.0896591	-1.06412	0.690837		-0.167903	-1.12342	0.563857		-0.340878	-1.26653	0.200531		0.158828	1.11638	0.254084
20301		1300018I17Rik	0.32826	1.2555	0.174635		0.0548119	1.03872	0.693337		-0.143816	-1.10482	0.546312		-0.00265705	-1.00184	0.988024		0.146567	1.10693	0.423678		0.700183	1.62471	0.0181298		-0.616602	-1.53326	0.0661775		0.248106	1.18765	0.188595		0.505669	1.41978	0.031757		-0.289024	-1.22181	0.152053		-0.343835	-1.26913	0.0512508		0.178648	1.13182	0.455489
42045		1300018J18Rik	0.31529	1.24426	0.220571		0.587145	1.50227	0.0227767		0.642335	1.56085	0.132801		0.39479	1.31475	0.144091		0.387381	1.30802	0.118923		0.716888	1.64363	0.0175171		0.179035	1.13213	0.408384		0.556189	1.47038	0.0591778		0.583284	1.49826	0.0533772		0.489131	1.4036	0.0505754		-0.0980142	-1.0703	0.467928		-0.239686	-1.18074	0.287625
32759		1500001A10Rik	1.81518	3.51903	0.0784217		1.77241	3.41625	0.0312196		1.04837	2.0682	0.43186		1.54981	2.92778	0.123865		0.683908	1.60649	0.456738		1.57354	2.97633	0.0494123		1.272	2.41497	0.159347		2.67596	6.39062	0.0261137		1.41735	2.67094	0.163205		1.23637	2.35606	0.127284		-0.536039	-1.44999	0.169364		-0.0605769	-1.04288	0.831832
34216		1500001A10Rik	0	-1	1		0.0912683	1.06531	0.458709		0	-1	1		0	-1	1		-0.589337	-1.50455	0.104044		0	-1	1		0	-1	1		1.27314	2.41687	0.000816874		-0.325805	-1.25336	0.226756		0.589944	1.50519	0.0854457		0.498676	1.41292	0.136878		0	-1	1
43212		1500001A10Rik	0.394336	1.31434	0.206762		0.0763606	1.05435	0.805527		0.0085443	1.00594	0.941141		-0.257162	-1.19513	0.253826		-0.056107	-1.03966	0.80744		0.0292088	1.02045	0.737202		0.0085443	1.00594	0.916477		2.28843	4.88523	0.000120531		-0.0931636	-1.06671	0.602759		0.782641	1.72028	0.0753777		0.706281	1.63159	0.172658		0	-1	1
21857		1500001M20Rik	0.451795	1.36774	0.0637327		-0.133411	-1.09688	0.545524		0.095938	1.06876	0.703381		-0.506926	-1.42102	0.0430422		-0.384034	-1.30499	0.0697381		-0.648777	-1.56784	0.0297034		-0.0465682	-1.03281	0.821038		0.00644715	1.00448	0.972246		0.219105	1.16401	0.282669		-0.305148	-1.23555	0.164322		-0.171737	-1.12641	0.455981		-0.293381	-1.22551	0.155892
27218		1500002C15Rik	-0.771334	-1.70685	0.334895		-0.0896484	-1.06411	0.790799		0.71226	1.63837	0.0262332		0.212614	1.15879	0.212424		0.573189	1.48781	0.536773		0.777364	1.714	0.0607915		0.284658	1.21812	0.181906		0.670291	1.59139	0.155475		-0.472495	-1.38751	0.0355692		0.503044	1.4172	0.173888		0.592692	1.50806	0.222609		-0.0950249	-1.06808	0.682653
40118		1500002I01Rik	0.29543	1.22725	0.43273		0.296822	1.22844	0.319428		0.29543	1.22725	0.598883		0.29543	1.22725	0.432176		-0.0627503	-1.04446	0.88431		0.29543	1.22725	0.325648		0.29543	1.22725	0.327445		0.47208	1.38711	0.2581		-0.120861	-1.08738	0.791254		0.477435	1.39227	0.289737		0.180613	1.13337	0.585377		-0.634984	-1.55292	0.580554
39748		1500002K03Rik	-1.22982	-2.34538	0.00278193		-0.243868	-1.18416	0.215307		-2.77489	-6.84425	0.00159484		-0.128621	-1.09325	0.491044		-0.105031	-1.07552	0.54739		-1.51011	-2.84832	0.217372		-0.128621	-1.09325	0.392105		-0.185501	-1.13721	0.723278		-0.233155	-1.1754	0.277181		-0.202937	-1.15104	0.671358		0.0409301	1.02878	0.930319		2.64627	6.26047	0.000420629
27914		1500002O10Rik	0.19133	1.14182	0.451755		0.19133	1.14182	0.347901		0.19133	1.14182	0.609031		0.19133	1.14182	0.453385		0.102706	1.07379	0.652311		0.435106	1.35201	0.184617		0.19133	1.14182	0.350502		0.19133	1.14182	0.449523		-0.302801	-1.23354	0.477963		-0.0942157	-1.06748	0.77842		-0.285546	-1.21887	0.328859		0	-1	1
17528		1500002O20Rik	0.0739915	1.05262	0.553028		0.489914	1.40436	0.00979409		0.503374	1.41752	0.043015		0.0738225	1.0525	0.559697		0.0907414	1.06492	0.569039		0.321521	1.24965	0.0468978		0.124834	1.09038	0.30437		0.829641	1.77724	0.00140471		0.302181	1.23301	0.0754116		0.353435	1.2776	0.0634372		-0.136478	-1.09922	0.403207		-0.111122	-1.08007	0.112333
10802		1500003O03Rik	0.604536	1.52049	0.0373188		0.222986	1.16715	0.215224		0.417382	1.3355	0.222012		0.466508	1.38176	0.100043		0.342742	1.26816	0.174407		0.363421	1.28647	0.0813268		0.296137	1.22785	0.125323		-1.0614	-2.08696	0.00486721		0.764058	1.69826	0.0153024		0.169965	1.12503	0.373695		-0.0530215	-1.03744	0.650258		0.163101	1.11969	0.165508
13816		1500003O03Rik	-0.912559	-1.88238	0.013409		-0.380091	-1.30142	0.0450249		-0.534469	-1.44841	0.123818		0.233437	1.17563	0.257723		0.0105932	1.00737	0.980683		0.326137	1.25365	0.228577		-0.35392	-1.27803	0.16508		-3.22537	-9.35261	4.71769e-05		-0.872206	-1.83046	0.0464555		-0.370502	-1.2928	0.104729		0.00958922	1.00667	0.947776		0.255846	1.19404	0.035669
38635		1500003O03Rik	-0.580615	-1.49549	0.0316102		-0.391761	-1.31199	0.0249759		-0.429254	-1.34654	0.138151		0.368922	1.29139	0.0727275		0.0581915	1.04116	0.890415		0.546281	1.46032	0.0580919		-0.175671	-1.12949	0.430626		-3.07641	-8.43514	3.23539e-05		-0.498653	-1.41289	0.035183		-0.282124	-1.21598	0.185535		0.109637	1.07896	0.49235		0.355591	1.27951	0.0579239
18523		1500003O22Rik	-0.292473	-1.22474	0.15217		-0.130861	-1.09495	0.392648		-0.173606	-1.12787	0.493662		0.00621031	1.00431	0.975188		-0.312873	-1.24218	0.266918		0.386758	1.30745	0.0967057		-0.412395	-1.33089	0.0333469		-0.65646	-1.57621	0.0140226		-0.379584	-1.30097	0.128634		-0.185385	-1.13712	0.332179		-0.0545236	-1.03852	0.707785		-0.0891831	-1.06377	0.646638
1333		1500004A13Rik	1.17024	2.25049	0.0697573		0.645725	1.56453	0.175868		1.37085	2.58623	0.152831		0.755642	1.68838	0.232169		0.715643	1.64221	0.151578		0.331596	1.2584	0.473993		0.689067	1.61224	0.176598		0.723267	1.65092	0.206324		1.02063	2.0288	0.141367		0.398879	1.31848	0.621847		-0.246846	-1.18661	0.733081		0.363373	1.28643	0.494692
30458		1500004A13Rik	1.55488	2.9381	0.000760444		0.787541	1.72613	0.00791584		-1.27118	-2.41359	0.0148621		0.600961	1.51673	0.0992617		0.464422	1.37976	0.0786349		0.290703	1.22324	0.411438		0.748121	1.6796	0.0632397		0.261752	1.19893	0.195093		0.38942	1.30987	0.34444		0.64158	1.56004	0.0718892		-0.145961	-1.10647	0.629736		1.75808	3.38247	0.0416315
39934		1500004A13Rik	0.870565	1.82838	0.136345		0.511802	1.42583	0.228483		0.145586	1.10618	0.8476		1.19002	2.28156	0.0967851		0.591176	1.50647	0.211038		0.36619	1.28894	0.422933		0.921079	1.89353	0.0794758		2.11943	4.34522	0.0455815		0.587053	1.50217	0.295363		0.906339	1.87428	0.147003		0.394537	1.31452	0.368175		-0.210037	-1.15672	0.523582
14079		1500005A01Rik	-0.108602	-1.07818	0.536916		0.045754	1.03222	0.782651		0.803146	1.7449	0.0372094		-0.339497	-1.26531	0.099659		-0.772935	-1.70874	0.00461875		-0.651682	-1.571	0.0324232		0.298011	1.22945	0.07776		0.410419	1.32907	0.0707392		-0.16326	-1.11981	0.394455		-0.0243554	-1.01703	0.910115		-0.0701095	-1.0498	0.728833		-0.516377	-1.43036	0.259821
16722		1500005I02Rik	0.0894185	1.06394	0.862727		0.649509	1.56863	0.137494		0.516658	1.43064	0.503311		0.196697	1.14607	0.712944		0.0979274	1.07023	0.810057		0.151832	1.11098	0.709734		0.144755	1.10554	0.742863		0.167923	1.12344	0.753066		0.907505	1.8758	0.11782		0.171888	1.12653	0.697477		-0.477621	-1.39245	0.101596		0	-1	1
186		1500005K14Rik	-0.000974251	-1.00068	0.998309		-0.165953	-1.12191	0.680872		0.133196	1.09672	0.849006		-0.515995	-1.42998	0.297536		-0.562424	-1.47675	0.157551		-0.310977	-1.24055	0.411681		-0.675817	-1.5975	0.114703		-1.09284	-2.13293	0.126157		0.327163	1.25454	0.491322		-0.746669	-1.67791	0.160052		-0.580717	-1.49559	0.160723		0.135154	1.09821	0.649277
42951		1500005K14Rik	-0.152219	-1.11128	0.450226		0.34356	1.26888	0.254227		0.216616	1.162	0.341127		0.0765961	1.05453	0.620508		-0.0413757	-1.02909	0.875101		0.589085	1.50429	0.0299522		-0.656805	-1.57659	0.0232819		-1.60639	-3.04489	0.0022686		0.266068	1.20253	0.142442		-0.022461	-1.01569	0.94029		-0.366021	-1.28879	0.351898		0.290995	1.22348	0.46792
44600		1500009C09Rik	1.58571	3.00156	0.103486		1.07197	2.1023	0.128895		1.58684	3.0039	0.257828		0.877119	1.8367	0.30778		0.80429	1.74629	0.226484		0.618148	1.5349	0.35007		1.37348	2.59096	0.0753132		2.25714	4.78044	0.041226		1.00473	2.00657	0.247221		1.63091	3.09709	0.0510613		0.558941	1.47319	0.102192		-0.403405	-1.32263	0.288169
9347		1500009L16Rik	0.33808	1.26407	0.431063		0.187694	1.13894	0.55172		-0.156407	-1.11451	0.723448		0.258408	1.19616	0.557982		0.573547	1.48818	0.076526		0.669317	1.59032	0.203026		0.506195	1.4203	0.0835994		0.241211	1.18198	0.446169		0.480003	1.39475	0.168272		0.0101568	1.00706	0.974887		-0.177538	-1.13095	0.577406		-0.725379	-1.65333	0.0706817
38227		1500010C09Rik	0.310022	1.23973	0.194047		0.0788045	1.05614	0.821743		0.0397661	1.02795	0.770726		0.0397661	1.02795	0.720222		0.0944323	1.06765	0.854622		-0.640908	-1.55931	0.00311522		-0.12257	-1.08867	0.495239		0.0397661	1.02795	0.688518		-0.293609	-1.2257	0.282746		-0.402313	-1.32163	0.289585		-0.481118	-1.39582	0.342411		0	-1	1
26698		1500010J02Rik	-1.25206	-2.38181	0.0359816		-0.678682	-1.60068	0.140612		-0.69595	-1.61995	0.333938		-0.304702	-1.23516	0.492727		0.0478191	1.0337	0.908416		0.523568	1.43751	0.179538		-0.676075	-1.59779	0.094742		-1.0756	-2.10761	0.0577485		-0.42981	-1.34706	0.348621		-0.92177	-1.89444	0.0350855		-0.243088	-1.18352	0.361198		-0.21623	-1.16169	0.194011
44983		1500010J02Rik	0.334843	1.26124	0.4295		0.134632	1.09781	0.67478		0.334843	1.26124	0.597184		0.334843	1.26124	0.42855		0.0883855	1.06318	0.821083		0.587788	1.50294	0.178792		0.334843	1.26124	0.323532		0.334843	1.26124	0.430978		-0.283226	-1.21691	0.499262		0.445437	1.36173	0.328984		0.310805	1.2404	0.333475		0	-1	1
37665		1500011B03Rik	-0.703864	-1.62886	0.0125381		-0.276796	-1.2115	0.0938545		-0.314178	-1.2433	0.210804		-0.643553	-1.56217	0.0172624		-0.257721	-1.19559	0.232235		-0.376411	-1.29811	0.0424694		-0.599102	-1.51477	0.0198619		0.121482	1.08785	0.584136		0.0209281	1.01461	0.940279		-0.701413	-1.6261	0.0263922		-0.424618	-1.34222	0.102639		-0.213796	-1.15974	0.45127
13066		1500011H22Rik	0.276324	1.2111	0.0841032		-0.298151	-1.22957	0.0288757		-0.0848886	-1.06061	0.570037		-0.347365	-1.27223	0.0340221		-0.0960449	-1.06884	0.589657		-0.544858	-1.45888	0.0217249		-0.0885957	-1.06333	0.62535		-0.246949	-1.18669	0.0697286		-0.0319191	-1.02237	0.805898		-0.347073	-1.27198	0.0461494		-0.0489222	-1.03449	0.699115		-0.191471	-1.14193	0.199946
16090		1500012F01Rik	0.267044	1.20334	0.25115		-0.448221	-1.36436	0.0834458		0.419458	1.33743	0.22977		-0.263894	-1.20072	0.252274		0.191025	1.14157	0.341013		-0.90956	-1.87847	0.008953		0.675407	1.59705	0.00993783		0.379558	1.30094	0.128564		-0.0959276	-1.06875	0.657021		0.167831	1.12337	0.681325		0.616052	1.53268	0.165888		-0.388437	-1.30897	0.11832
40861		1500015L24Rik	1.62533	3.08513	0.028704		0.820426	1.76593	0.0864059		1.8422	3.58556	0.0861207		0.516831	1.43081	0.343		0.761886	1.69571	0.108104		0.345489	1.27058	0.420396		1.48558	2.80029	0.0137757		1.22167	2.33217	0.0715043		0.458666	1.37427	0.390242		1.39108	2.62275	0.0382094		0.570653	1.4852	0.163532		-0.595141	-1.51062	0.297193
19857		1500015O10Rik	0.537289	1.45124	0.238228		-0.295393	-1.22722	0.603491		0.262518	1.19957	0.645168		0.518636	1.4326	0.245665		-0.560107	-1.47438	0.26271		0.323012	1.25094	0.44501		-0.0191055	-1.01333	0.95557		0.262518	1.19957	0.491485		0.248512	1.18798	0.698261		-0.298439	-1.22981	0.456403		-0.00304584	-1.00211	0.995562		0	-1	1
42302		1500016L03Rik	-0.36853	-1.29104	0.350958		-0.399993	-1.3195	0.1814		0.115919	1.08367	0.635169		0.739172	1.66922	0.0104193		0.0682604	1.04845	0.68737		0.540143	1.45412	0.0732399		1.11332	2.16343	0.248849		-1.19338	-2.28688	0.00187514		-0.171306	-1.12608	0.422538		-0.446819	-1.36303	0.394894		-0.0468258	-1.03299	0.931436		0	-1	1
12141		1500016O10Rik	0.664987	1.58555	0.121874		0.0581995	1.04117	0.859438		-1.49076	-2.81037	0.0613133		-0.39482	-1.31478	0.319499		-0.137908	-1.10031	0.641425		-1.08811	-2.12595	0.346833		-0.14824	-1.10822	0.705821		-0.257558	-1.19545	0.592011		0.382941	1.304	0.379872		0.289864	1.22253	0.421432		0.231665	1.17419	0.411903		0.48646	1.401	0.235799
14067		1500019G21Rik	-0.175996	-1.12974	0.451383		0.407486	1.32637	0.0618361		-0.155822	-1.11406	0.638382		-0.202185	-1.15044	0.487034		-0.134874	-1.098	0.503696		0.203631	1.15159	0.306515		0.168945	1.12424	0.361572		0.353464	1.27762	0.16089		-0.243151	-1.18357	0.549468		0.189835	1.14063	0.389761		-0.217651	-1.16284	0.166083		0.0452647	1.03187	0.63742
36968		1500019G21Rik	0.217004	1.16232	0.217976		0.824993	1.77153	0.000848513		0.192404	1.14267	0.343768		0.125798	1.09111	0.580282		0.207167	1.15442	0.231656		0.780366	1.71757	0.00287546		-0.155761	-1.11401	0.805386		0.64844	1.56747	0.00616918		0.419752	1.3377	0.0440055		0.496838	1.41112	0.0254981		-0.328155	-1.25541	0.0696827		0.246248	1.18612	0.0800781
16087		1500026H17Rik	-0.0554659	-1.03919	0.860269		0.792413	1.73197	0.0791619		1.53001	2.88788	0.0325504		0.0434628	1.03058	0.883036		0.00537231	1.00373	0.982219		0.204226	1.15207	0.48152		0.476239	1.39111	0.335921		0.847327	1.79916	0.0742619		0.273732	1.20893	0.444702		0.5349	1.44884	0.0675313		-0.257513	-1.19542	0.443377		-1.35013	-2.54935	0.184054
16999		1500026H17Rik	0.146054	1.10654	0.472809		0.146054	1.10654	0.37673		0.146054	1.10654	0.620549		0.146054	1.10654	0.476574		0.146054	1.10654	0.433471		0.146054	1.10654	0.377853		0.41779	1.33588	0.200102		0.146054	1.10654	0.467403		0.146054	1.10654	0.484055		0.509347	1.42341	0.209284		0.363292	1.28636	0.316567		0	-1	1
17963		1500026H17Rik	0.699413	1.62384	0.420473		0.699413	1.62384	0.304285		0.699413	1.62384	0.592473		1.18735	2.27734	0.239336		0.699413	1.62384	0.295248		0.699413	1.62384	0.309527		0.275337	1.21028	0.78642		1.66769	3.17704	0.147109		1.19724	2.293	0.313547		1.37298	2.59005	0.161392		0.673568	1.59501	0.301662		-0.420209	-1.33812	0.522047
7046		1500031H01Rik	-0.499118	-1.41335	0.0119389		-0.276801	-1.21151	0.121526		-0.317451	-1.24613	0.130567		0.102017	1.07327	0.592529		0.100565	1.07219	0.559894		0.356379	1.28021	0.0431832		-0.341191	-1.2668	0.0986425		-0.255716	-1.19393	0.172275		0.400953	1.32038	0.077322		-0.353356	-1.27753	0.0562247		-0.0765545	-1.0545	0.659158		-0.233302	-1.17552	0.10182
288		1500031L02Rik	1.18548	2.27439	0.00999154		0.581703	1.49661	0.0900195		0.466897	1.38213	0.217802		-0.401791	-1.32115	0.138		0.129885	1.09421	0.545225		0.101462	1.07286	0.574559		0.0323148	1.02265	0.85479		-0.456475	-1.37219	0.117063		0.917226	1.88848	0.0124873		0.321761	1.24985	0.23052		-0.259942	-1.19743	0.403219		0.139308	1.10138	0.612103
21650		1500032D16Rik	0.402516	1.32181	0.082741		-0.317147	-1.24586	0.0795073		0.15027	1.10978	0.585989		0.0033347	1.00231	0.986401		-0.0128013	-1.00891	0.950541		0.203993	1.15188	0.306608		-0.0399813	-1.0281	0.836515		0.255651	1.19387	0.219376		-0.0613193	-1.04342	0.756247		-0.156634	-1.11468	0.520387		0.160513	1.11768	0.435112		-0.0648636	-1.04599	0.617425
37638		1500032D16Rik	-0.137849	-1.10026	0.20169		0.415976	1.3342	0.0205634		0.0268801	1.01881	0.821328		0.112039	1.08075	0.505709		-0.210338	-1.15696	0.200924		0.515537	1.42953	0.0187875		0.214904	1.16063	0.119977		0.844785	1.796	0.00312145		-0.483864	-1.39848	0.152965		0.0994933	1.0714	0.623811		-0.316483	-1.24529	0.179651		0.334291	1.26076	0.27473
43358		1500032D16Rik	0.0816292	1.05821	0.627667		0.223306	1.16741	0.150664		-0.209965	-1.15666	0.363686		0.0489868	1.03454	0.777143		-0.142626	-1.10391	0.383703		0.43611	1.35295	0.0168172		0.0394779	1.02774	0.90132		-0.198353	-1.14739	0.364587		0.102673	1.07376	0.577585		0.410126	1.3288	0.13065		0.18682	1.13825	0.419347		0.395913	1.31578	0.0539833
41183		1500032F14Rik	-0.285183	-1.21856	0.45952		-0.129556	-1.09396	0.837941		0.198241	1.1473	0.607874		0.413101	1.33155	0.205483		0.234808	1.17675	0.36644		-0.510493	-1.42454	0.334814		0.790189	1.7293	0.461509		0.198241	1.1473	0.447718		-0.103107	-1.07408	0.752438		0.156762	1.11478	0.669575		0.286318	1.21952	0.671798		0	-1	1
2829		1500032L24Rik	0.090977	1.06509	0.69377		0.362528	1.28568	0.0967512		0.35513	1.2791	0.339875		-0.224768	-1.16859	0.35739		-0.174898	-1.12888	0.401284		0.167827	1.12336	0.403981		0.294462	1.22643	0.172992		0.116137	1.08383	0.621948		0.0181006	1.01263	0.938316		0.258287	1.19606	0.251963		-0.104241	-1.07493	0.442169		0.00729994	1.00507	0.802679
33491		1500032O14Rik	-1.09785	-2.14035	0.100535		-0.361753	-1.28499	0.22839		0.880005	1.84038	0.141988		0.154311	1.11289	0.638684		-0.166714	-1.1225	0.628078		-0.552204	-1.46632	0.099223		-1.07415	-2.10549	0.0181407		-0.883297	-1.84459	0.0427008		0.287525	1.22054	0.409535		-0.692029	-1.61555	0.0458273		-0.330276	-1.25725	0.123431		-0.956266	-1.94028	0.134905
10930		1500035H01Rik	-0.596313	-1.51185	0.195085		0.390688	1.31102	0.149529		1.54136	2.91069	0.0317881		-0.842873	-1.79362	0.161828		0.335942	1.2622	0.290545		0.431699	1.34882	0.113238		0.372928	1.29498	0.292874		-1.28804	-2.44196	0.0679322		-0.17284	-1.12728	0.640265		-0.402524	-1.32182	0.454842		-0.793211	-1.73293	0.143225		-0.405305	-1.32437	0.853274
27916		1500035H01Rik	0.017573	1.01226	0.918745		0.0233857	1.01634	0.893008		0.112524	1.08112	0.652844		-0.082734	-1.05902	0.68275		0.0725183	1.05155	0.673389		0.0632339	1.04481	0.694052		0.0799216	1.05696	0.574644		0.928394	1.90316	0.00439441		0.0515791	1.0364	0.775181		0.263149	1.2001	0.244964		0.239763	1.1808	0.259758		0.0297774	1.02085	0.929804
40161		1500035N22Rik	0.268972	1.20495	0.54915		-0.260482	-1.19788	0.364408		-0.0887311	-1.06343	0.847667		0.265221	1.20182	0.507703		-0.00614986	-1.00427	0.988104		0.106532	1.07664	0.72735		-0.53544	-1.44938	0.220076		0.14298	1.10418	0.681414		-0.103936	-1.0747	0.829614		0.0406858	1.0286	0.890426		0.301168	1.23214	0.217572		0.0306228	1.02145	0.599892
4912		1500037F05Rik	0.655747	1.57543	0.200346		0	-1	1		0	-1	1		0	-1	1		0	-1	1		0	-1	1		0	-1	1		0	-1	1		0	-1	1		0	-1	1		0	-1	1		0	-1	1
17315		1500041N16Rik	-1.14326	-2.2088	0.000591529		-0.507444	-1.42153	0.00543902		-0.349495	-1.27411	0.0504629		-0.687763	-1.61078	0.00307542		-0.629791	-1.54734	0.136749		-0.630116	-1.54769	0.00115037		-0.817589	-1.76246	0.000511285		-0.889803	-1.85292	0.000426538		-1.03904	-2.05486	0.00347986		-0.606646	-1.52271	0.013119		-0.099202	-1.07118	0.588366		-0.147398	-1.10757	0.44245
20579		1500041N16Rik	-0.877049	-1.83661	0.00113603		-0.433324	-1.35034	0.025246		-0.144795	-1.10557	0.292625		-0.587592	-1.50274	0.00546307		-0.524809	-1.43874	0.118581		-0.505108	-1.41923	0.00192871		-0.590258	-1.50552	0.00096975		-0.926634	-1.90084	0.000664424		-0.974392	-1.96481	0.00102993		-0.404709	-1.32382	0.0257777		0.0286143	1.02003	0.865526		-0.215901	-1.16143	0.0431001
15900		1520401A03Rik	-0.391631	-1.31188	0.430187		0.136769	1.09944	0.544404		0.199466	1.14827	0.60768		0.199466	1.14827	0.450604		0.806699	1.7492	0.260828		0.340951	1.26659	0.284387		0.653939	1.57346	0.296218		0.199466	1.14827	0.447416		-0.0783295	-1.05579	0.876908		-0.154052	-1.11269	0.63248		-0.290822	-1.22334	0.308796		0	-1	1
37813		1520402A15Rik	0.136446	1.09919	0.485356		-0.278921	-1.21329	0.364379		0.0313817	1.02199	0.908968		-0.366697	-1.2894	0.558718		-0.481982	-1.39666	0.164125		-0.757933	-1.69107	0.170296		-0.588752	-1.50395	0.228985		0.298825	1.23014	0.249059		-0.23565	-1.17744	0.417604		-0.101253	-1.0727	0.75637		0.177668	1.13105	0.648282		0.0814304	1.05807	0.58342
12089		1600002D24Rik	1.63423	3.10422	0.00270941		0.29589	1.22764	0.209885		0.0531362	1.03752	0.892771		-0.0184915	-1.0129	0.968841		0.102217	1.07342	0.659786		-0.0547412	-1.03867	0.798067		0.0194788	1.01359	0.964022		-0.115802	-1.08358	0.685177		0.934139	1.91075	0.0519127		0.888962	1.85184	0.0676936		0.593072	1.50846	0.142593		1.24164	2.36467	0.0572103
34131		1600002H07Rik	-0.518864	-1.43283	0.0824391		0.0164672	1.01148	0.934473		-0.123827	-1.08962	0.732304		-0.471946	-1.38698	0.113846		-0.388085	-1.30865	0.138606		-0.0729631	-1.05187	0.716599		-0.665251	-1.58584	0.0540574		-0.287767	-1.22075	0.269109		-0.0183034	-1.01277	0.950284		-0.286456	-1.21964	0.334334		-0.302923	-1.23364	0.215089		-0.427722	-1.34511	0.00629467
25464		1600002K03Rik	0.434786	1.35171	0.0542151		-0.122768	-1.08882	0.412892		0.283281	1.21696	0.287012		-0.347337	-1.27221	0.0956877		-0.255161	-1.19347	0.249027		-0.482079	-1.39676	0.0441679		0.410069	1.32875	0.0398511		0.497278	1.41155	0.0304878		-0.295793	-1.22756	0.141894		0.0187991	1.01312	0.935233		0.141567	1.1031	0.497614		-0.241607	-1.18231	0.0298464
19102		1600012F09Rik	-0.525809	-1.43974	0.0397118		-0.451233	-1.36721	0.0315656		-0.340368	-1.26608	0.163366		-0.684179	-1.60679	0.00712611		-0.349688	-1.27428	0.112197		-0.616929	-1.53361	0.0132154		-0.430512	-1.34771	0.0202672		-1.93142	-3.8143	0.000145741		-0.471534	-1.38658	0.0701832		-0.583577	-1.49856	0.0183274		-0.132344	-1.09607	0.490548		-0.555454	-1.46963	0.033935
33432		1600012F09Rik	-0.760065	-1.69357	0.0941369		-0.84113	-1.79145	0.0305522		-0.342644	-1.26808	0.536458		-0.833589	-1.78211	0.0658726		-0.559151	-1.4734	0.111242		-0.791062	-1.73035	0.0307637		-0.457834	-1.37348	0.169949		-1.32361	-2.50291	0.0163053		-0.555816	-1.47	0.188826		-0.824921	-1.77144	0.0302712		0.016209	1.0113	0.924857		-0.649482	-1.56861	0.108301
33931		1600012F09Rik	-1.08314	-2.11864	0.174969		-0.853533	-1.80692	0.330672		0.144697	1.1055	0.888551		0.557009	1.47122	0.432405		-0.528857	-1.44279	0.402342		-1.20901	-2.3118	0.142023		0.303605	1.23422	0.673116		1.41034	2.658	0.102335		-0.259078	-1.19671	0.769842		-1.07147	-2.10157	0.18132		-0.217933	-1.16307	0.792658		0.40457	1.32369	0.322014
39429		1600012H06Rik	-0.299765	-1.23094	0.159097		-0.434509	-1.35145	0.0286106		-1.0694	-2.09856	0.0237487		-0.672238	-1.59354	0.029421		-0.0745937	-1.05306	0.674708		0.169737	1.12485	0.365964		-1.21701	-2.32465	0.00173441		-1.04945	-2.06974	0.00680902		0.0274237	1.01919	0.885328		-1.02148	-2.03001	0.00391934		-0.586976	-1.5021	0.0165245		0.00541694	1.00376	0.969359
15010		1600012P17Rik	0.514178	1.42818	0.365514		-0.334989	-1.26137	0.50032		-0.301809	-1.23269	0.710424		0.0442342	1.03114	0.941885		0.820652	1.7662	0.0961383		-0.687843	-1.61087	0.17159		-0.148466	-1.10839	0.760957		-0.781913	-1.71941	0.216216		-0.154091	-1.11272	0.775242		-0.21556	-1.16115	0.61651		0.119428	1.0863	0.686206		0.294309	1.2263	0.429231
18462		1600014C10Rik	-1.02803	-2.03924	0.0614035		-0.288061	-1.221	0.421177		-0.986537	-1.98142	0.195468		-0.113328	-1.08172	0.791768		-0.377654	-1.29923	0.384188		0.36921	1.29165	0.33756		-1.37236	-2.58894	0.00782146		0.614502	1.53103	0.197663		-0.273849	-1.20903	0.587141		-0.959143	-1.94415	0.0776276		-0.671083	-1.59227	0.0953217		0.109513	1.07886	0.900219
18827		1600014C10Rik	0.683873	1.60645	0.0133907		0.384249	1.30518	0.059002		0.237535	1.17898	0.346134		0.0572458	1.04048	0.739904		-0.11401	-1.08223	0.505557		0.499644	1.41386	0.0416848		-0.105666	-1.07599	0.490717		1.42417	2.68361	0.000768501		0.704423	1.62949	0.0126522		0.35906	1.28259	0.0715261		-0.0251888	-1.01761	0.873264		0.202847	1.15097	0.469255
25765		1600014C10Rik	-0.28481	-1.21825	0.0894366		-0.706013	-1.63129	0.00274807		0.27538	1.21031	0.214808		0.273904	1.20908	0.104348		0.313808	1.24298	0.439677		-0.374838	-1.29669	0.0499736		0.160959	1.11803	0.238194		2.74608	6.70892	5.63137e-05		-0.626425	-1.54373	0.00949492		0.103371	1.07428	0.804357		0.809384	1.75246	0.0909182		-0.103615	-1.07446	0.139787
35889		1600014C10Rik	0.655811	1.5755	0.00629502		0.197832	1.14697	0.227431		0.0491091	1.03463	0.784402		-0.0793738	-1.05656	0.560852		-0.103942	-1.07471	0.528767		0.211536	1.15792	0.208355		0.069211	1.04914	0.607917		0.595949	1.51147	0.00808497		0.479647	1.3944	0.0227376		0.432943	1.34998	0.0668786		0.235111	1.177	0.277246		0.150004	1.10957	0.0777123
37983		1600014C23Rik	-0.16727	-1.12293	0.740973		-0.134313	-1.09757	0.557838		-1.12796	-2.18549	0.0310798		0.0387295	1.02721	0.860246		0.323539	1.2514	0.134725		-0.166448	-1.12229	0.356981		-0.631218	-1.54887	0.274838		0.601196	1.51697	0.356499		0.164284	1.12061	0.817487		-0.0755909	-1.05379	0.691797		0.0587223	1.04154	0.745895		1.25695	2.3899	0.119809
26410		1600014K23Rik	1.90781	3.75238	0.0520807		0.78257	1.72019	0.214315		2.2836	4.86892	0.11907		0.625281	1.54251	0.418212		0.824153	1.7705	0.206124		0.765913	1.70045	0.235736		0.885901	1.84792	0.221436		1.18661	2.27617	0.166032		1.34564	2.54143	0.123106		1.69479	3.2373	0.0599385		0.912221	1.88194	0.10613		-0.749721	-1.68147	0.0660484
36608		1600015I10Rik	1.86542	3.64374	0.0087179		0.761839	1.69565	0.0580962		1.22074	2.33066	0.129732		0.509293	1.42335	0.269364		0.73533	1.66478	0.137196		0.347808	1.27263	0.322179		1.11753	2.16976	0.0236513		2.15656	4.4585	0.00620096		0.873683	1.83233	0.085357		1.56725	2.96339	0.0290759		0.805411	1.74764	0.122116		-0.198801	-1.14774	0.343919
40429		1600016N20Rik	2.88848	7.4049	0.00997752		0.951155	1.93342	0.114828		2.75488	6.74997	0.0641261		1.34795	2.54549	0.0994838		1.47196	2.77399	0.0422671		1.26786	2.40804	0.0534607		1.65927	3.15858	0.0223271		2.01068	4.02973	0.0394915		2.11111	4.32023	0.0294132		2.29287	4.90031	0.0221273		1.34172	2.53453	0.0499963		-0.699961	-1.62446	0.038035
23693		1600017P15Rik	0.194312	1.14418	0.450804		0.419512	1.33748	0.366409		0.194312	1.14418	0.608518		0.194312	1.14418	0.45233		-0.135998	-1.09885	0.604584		0.194312	1.14418	0.349291		0.437048	1.35383	0.185967		0.436322	1.35315	0.193237		0.133524	1.09697	0.605408		0.614311	1.53083	0.0760261		0.194799	1.14456	0.671738		0	-1	1
30244		1600020E01Rik	-0.917113	-1.88833	0.00136462		-0.00211638	-1.00147	0.992767		-0.547291	-1.46134	0.0384939		-0.0104489	-1.00727	0.947522		0.215134	1.16081	0.371266		-0.00411188	-1.00285	0.976228		-0.21868	-1.16367	0.0838127		0.294845	1.22675	0.0895386		-0.447787	-1.36395	0.0680501		-0.0223189	-1.01559	0.892939		-0.0202025	-1.0141	0.935809		-0.100228	-1.07194	0.373929
25060		1600021P15Rik	-0.547222	-1.46127	0.183136		0.896937	1.86211	0.0128775		-0.114164	-1.08235	0.814173		-0.858267	-1.81286	0.0936035		0.506442	1.42054	0.395536		-0.248144	-1.18768	0.490405		-0.0665236	-1.04719	0.801036		-0.596545	-1.51209	0.124252		0.105045	1.07553	0.801246		0.166682	1.12247	0.735885		-0.730255	-1.65893	0.130599		-0.296154	-1.22787	0.852792
43593		1600021P15Rik	0.685593	1.60836	0.00726773		-0.0699813	-1.0497	0.601962		-0.574237	-1.48889	0.0361091		-0.271586	-1.20713	0.0865787		0.0934793	1.06694	0.680084		-0.560104	-1.47438	0.00837236		0.532955	1.44689	0.186913		-1.97678	-3.93614	0.0105228		-0.04082	-1.0287	0.793947		0.238666	1.1799	0.534712		0.308647	1.23855	0.425551		2.38039	5.20679	0.00178374
464		1600025M17Rik	-0.051922	-1.03665	0.951647		-0.440308	-1.35689	0.505019		-0.222805	-1.167	0.860137		-1.58697	-3.00417	0.108101		-0.734945	-1.66433	0.271848		-0.754716	-1.6873	0.280166		-0.674604	-1.59616	0.336784		-0.525656	-1.43959	0.53971		-0.993094	-1.99045	0.263941		-0.839239	-1.78911	0.296069		-0.398931	-1.31853	0.375316		-0.603986	-1.51991	0.751044
41750		1600025M17Rik	3.10174	8.58456	0.00163427		1.19436	2.28844	0.0149104		1.63521	3.10633	0.0775491		1.012	2.0167	0.0697741		1.20682	2.30828	0.0403457		0.783485	1.72128	0.0858436		1.96348	3.90003	0.00241295		1.93337	3.81946	0.00941596		1.22697	2.34075	0.0496174		2.05148	4.14532	0.0104999		0.857122	1.81142	0.103183		0.349275	1.27392	0.340157
23436		1600027J07Rik	0.354033	1.27813	0.29983		0.667679	1.58852	0.170901		0.185366	1.13711	0.610126		0.374696	1.29657	0.214741		0.0169162	1.01179	0.942977		0.448638	1.36475	0.286186		0.254767	1.19314	0.351371		0.305419	1.23578	0.264188		0.0480694	1.03388	0.870378		-0.29797	-1.22941	0.525447		-0.96565	-1.95294	0.137051		-0.389053	-1.30953	0.580635
2459		1600027N09Rik	-0.227615	-1.1709	0.182336		0.0408289	1.0287	0.780274		0.413906	1.33229	0.0874273		0.115953	1.08369	0.505235		0.325089	1.25274	0.0700442		0.135642	1.09858	0.349709		-0.296117	-1.22784	0.119883		0.331386	1.25822	0.143808		0.185888	1.13752	0.261351		-0.64497	-1.56371	0.0784634		-0.685799	-1.60859	0.0663354		-0.0861906	-1.06156	0.518946
27367		1600029D21Rik	0.75948	1.69288	0.377485		1.19092	2.28299	0.136026		0.499353	1.41358	0.681966		0.195321	1.14498	0.80535		0.178363	1.1316	0.772425		0.900437	1.86663	0.246174		0.746993	1.67829	0.27067		-1.00106	-2.00148	0.25067		1.26917	2.41023	0.161174		0.461937	1.37739	0.516679		-0.728987	-1.65747	0.189308		0	-1	1
38530		1600029D21Rik	0.375657	1.29743	0.354399		0.0203105	1.01418	0.949305		0.904793	1.87228	0.189981		0.261905	1.19906	0.552998		0.0401846	1.02825	0.895928		0.390132	1.31051	0.241012		0.220228	1.16492	0.697747		0.208215	1.15526	0.59365		0.538045	1.452	0.241841		0.500237	1.41445	0.241905		0.479926	1.39467	0.146109		-1.14352	-2.20919	0.00962696
36806		1600029I14Rik	-0.0770018	-1.05482	0.775161		0.190624	1.14126	0.518586		-0.183411	-1.13557	0.47616		-0.407672	-1.32654	0.165347		-0.0597906	-1.04231	0.82924		0.915358	1.88604	0.00111011		-0.266346	-1.20276	0.578337		-0.311982	-1.24141	0.549594		-0.182204	-1.13462	0.781541		-0.237746	-1.17915	0.54646		-0.42837	-1.34571	0.355748		-0.360716	-1.28406	0.829768
16036		1600029O15Rik	-0.129799	-1.09414	0.234224		-0.723201	-1.65084	0.00170165		0.0116918	1.00814	0.924524		-0.0335236	-1.02351	0.752222		0.256103	1.19425	0.115653		-0.592348	-1.5077	0.0031813		0.0489224	1.03449	0.58813		0.316332	1.24516	0.072276		-0.208053	-1.15513	0.129581		-0.293893	-1.22594	0.317891		0.429308	1.34659	0.174335		-0.336409	-1.26261	0.0620694
18656		1700001C02Rik	2.28685	4.87991	0.000712381		1.07776	2.11076	0.00162523		2.35707	5.1233	0.00429291		0.702602	1.62744	0.0286537		1.14383	2.20966	0.00383886		0.71439	1.64079	0.00718457		0.71411	1.64047	0.270548		1.91757	3.77785	0.000670734		1.09149	2.13093	0.0330582		1.86485	3.64229	0.00915975		0.787086	1.72559	0.137789		-0.493997	-1.40834	0.543929
42904		1700001C02Rik	0.819841	1.76521	0.0598204		0.372489	1.29458	0.203586		0.397024	1.31679	0.459733		0.524966	1.4389	0.273804		0.677363	1.59921	0.0557221		0.195578	1.14518	0.485672		0.969901	1.95871	0.018441		1.49383	2.81635	0.010835		0.290286	1.22288	0.417965		0.597794	1.5134	0.107182		0.225304	1.16902	0.300657		0.253184	1.19183	0.20518
14467		1700001C19Rik	0.85584	1.80981	0.115171		0.0561159	1.03966	0.806231		0.650506	1.56972	0.133312		-0.25753	-1.19543	0.320581		0.846982	1.79873	0.03411		-0.204842	-1.15256	0.730768		1.07435	2.10577	0.00834678		1.26201	2.39829	0.00628527		-0.677111	-1.59893	0.357568		0.811006	1.75443	0.0761929		0.75489	1.6875	0.0830569		-0.347207	-1.2721	0.614144
25315		1700001C19Rik	0.55319	1.46733	0.0943809		0.100407	1.07208	0.670749		0.194603	1.14441	0.619654		-0.124651	-1.09024	0.713864		0.194052	1.14397	0.616377		0.136163	1.09898	0.515906		0.423144	1.34085	0.111671		0.288822	1.22164	0.295431		-0.401966	-1.32131	0.195713		0.24778	1.18738	0.545393		0.147373	1.10755	0.693778		0.0182787	1.01275	0.62899
23725		1700001E04Rik	0.692955	1.61659	0.121276		-0.291618	-1.22401	0.428914		-0.0529395	-1.03738	0.9105		0.159943	1.11724	0.624547		-0.221728	-1.16613	0.407286		-0.132258	-1.09601	0.609134		-0.118834	-1.08586	0.722614		0.0910145	1.06512	0.786265		0.53857	1.45253	0.37267		0.710499	1.63637	0.113369		1.00212	2.00294	0.0459163		0.722565	1.65011	0.301328
29859		1700001E04Rik	1.24388	2.36834	0.245852		0.35585	1.27974	0.644144		1.84954	3.60385	0.273183		0.272177	1.20763	0.781962		0.527588	1.44152	0.49028		0.0654064	1.04638	0.931997		1.12802	2.18559	0.183542		0.693711	1.61744	0.49742		0.271657	1.20719	0.778975		1.24912	2.37696	0.174866		0.893268	1.85738	0.0581306		-0.537996	-1.45195	0.559329
13447		1700001F09Rik	1.90894	3.75532	0.0265432		0.79188	1.73133	0.142896		0.602251	1.51808	0.509589		0.650811	1.57005	0.293136		0.88817	1.85083	0.109446		-0.0182485	-1.01273	0.971234		1.57363	2.97652	0.0151411		0.798946	1.73983	0.214117		0.798814	1.73967	0.241711		1.68088	3.20624	0.045164		0.889001	1.85189	0.146204		1.30271	2.46692	0.0839317
14287		1700001F09Rik	1.59646	3.024	0.0760478		1.33057	2.51502	0.0557175		1.01475	2.02055	0.389671		0.975571	1.96642	0.219947		0.906982	1.87512	0.153461		0.516205	1.43019	0.404348		1.02499	2.03494	0.132814		2.60703	6.0925	0.0202875		0.582316	1.49725	0.428601		1.48683	2.80273	0.036905		0.156264	1.1144	0.413146		0.802596	1.74424	0.00549684
2019		1700001J03Rik	1.48859	2.80614	0.0631854		0.647505	1.56646	0.166805		0.152401	1.11142	0.830314		0.440902	1.35745	0.383651		0.83854	1.78824	0.0693995		-0.422505	-1.34025	0.302259		1.33358	2.52027	0.0263173		0.073268	1.0521	0.87558		0.030458	1.02134	0.947473		1.45481	2.74121	0.0920538		0.807306	1.74994	0.270721		0.520454	1.43441	0.0910687
6998		1700001J04Rik	2.27173	4.82902	0.0086096		0.740825	1.67113	0.0942564		1.3323	2.51804	0.145908		0.923348	1.89651	0.112889		0.768237	1.70319	0.101899		0.101261	1.07271	0.814058		1.55459	2.93751	0.0090462		2.21103	4.63006	0.00839637		0.785198	1.72333	0.152551		1.90429	3.74326	0.0216681		1.16347	2.23995	0.0578013		0.111247	1.08016	0.830062
40171		1700001J11Rik	0.416267	1.33447	0.391505		-0.352754	-1.277	0.36259		0.677535	1.5994	0.371183		-0.374432	-1.29633	0.433471		-0.0583714	-1.04129	0.883329		-0.641516	-1.55997	0.125115		0.0697996	1.04957	0.876704		-2.09487	-4.27187	0.0485853		0.101783	1.0731	0.843006		-0.056363	-1.03984	0.899817		0.296391	1.22807	0.33691		-0.920495	-1.89276	0.145804
17709		1700001K19Rik	0.963344	1.94982	0.0249583		0.417813	1.3359	0.116629		0.681962	1.60432	0.195934		0.332437	1.25914	0.300819		0.367674	1.29027	0.231638		0.234112	1.17618	0.341769		0.824938	1.77146	0.0157294		0.73631	1.66591	0.0583238		0.330997	1.25788	0.299074		0.933839	1.91035	0.0342144		0.516026	1.43001	0.0944263		-0.0489287	-1.0345	0.809695
38590		1700001K23Rik	-1.17709	-2.2612	0.223108		-0.466403	-1.38166	0.468362		-0.00890868	-1.00619	0.99411		0.207354	1.15457	0.816084		-0.628252	-1.54569	0.408166		-1.49752	-2.82356	0.0526595		-0.404388	-1.32353	0.525386		-0.930799	-1.90633	0.319773		-1.19848	-2.29498	0.200192		-0.363609	-1.28664	0.5599		0.102795	1.07385	0.545125		0.100066	1.07182	0.905142
11752		1700001L05Rik	0.340242	1.26597	0.471995		0.375178	1.297	0.227424		0.542462	1.45646	0.33391		-0.255591	-1.19382	0.495662		-0.327082	-1.25447	0.411984		0.782026	1.71954	0.155028		-0.263477	-1.20037	0.356361		0.428814	1.34613	0.273498		0.202993	1.15108	0.563824		0.566103	1.48052	0.0990706		0.190925	1.1415	0.332223		-0.375448	-1.29724	0.685457
24571		1700001L05Rik	-0.491708	-1.40611	0.0555352		-0.144061	-1.10501	0.31999		0.214346	1.16018	0.388543		-0.150583	-1.11002	0.43165		-0.609205	-1.52542	0.0197454		-0.30172	-1.23261	0.0735415		-0.819102	-1.76431	0.178446		-0.160472	-1.11765	0.476372		-0.15975	-1.11709	0.397986		-0.0965148	-1.06919	0.613816		0.0475464	1.03351	0.75636		-0.713491	-1.63977	0.013514
35083		1700001L19Rik	0.550106	1.46419	0.440448		0.214969	1.16068	0.563247		0.114573	1.08265	0.636046		0.114573	1.08265	0.506419		0.964928	1.95197	0.0640862		0.48976	1.40421	0.134091		0.114573	1.08265	0.409313		0.244268	1.18449	0.422246		-0.471487	-1.38654	0.0418362		1.39454	2.62905	0.0146999		1.17957	2.2651	0.0593866		-0.309193	-1.23901	0.58071
20083		1700001N15Rik	0.0466008	1.03283	0.91187		-0.285556	-1.21888	0.531621		0.0466008	1.03283	0.941892		0.0466008	1.03283	0.911691		-0.301675	-1.23257	0.562963		0.0335382	1.02352	0.919605		-0.0623093	-1.04414	0.85829		0.253131	1.19179	0.577869		-0.0664189	-1.04711	0.875758		-0.0697922	-1.04957	0.844072		0.215764	1.16132	0.529409		0	-1	1
17594		1700001O22Rik	0.530842	1.44477	0.333546		0.421308	1.33914	0.28347		1.60736	3.04694	0.0900873		-0.261186	-1.19846	0.577861		0.277643	1.21221	0.493127		0.432231	1.34932	0.281566		0.63051	1.54811	0.129111		0.922692	1.89565	0.101404		0.134952	1.09806	0.793757		0.755838	1.68861	0.0837894		0.334529	1.26097	0.0782898		-1.27933	-2.42726	0.0981344
20457		1700001O22Rik	3.67244	12.7502	0.00585159		1.14807	2.21617	0.0925458		1.82119	3.53373	0.175427		1.05741	2.08119	0.205132		1.64821	3.13445	0.0386768		1.14242	2.20751	0.106064		1.56961	2.96824	0.0374476		1.21382	2.3195	0.161027		2.03394	4.09521	0.037273		3.08684	8.49633	0.0271072		1.93877	3.83379	0.0774214		0.287495	1.22052	0.570633
5968		1700001P01Rik	-0.507163	-1.42125	0.556111		0.356195	1.28005	0.563137		0.685078	1.60779	0.536177		-0.379332	-1.30074	0.603855		0.062769	1.04447	0.913653		0.147002	1.10727	0.802294		0.234217	1.17627	0.679536		2.68298	6.42182	0.0231567		0.617462	1.53417	0.396705		0.505547	1.41966	0.379947		0.149352	1.10907	0.62979		-0.411344	-1.32992	0.823625
20473		1700001P01Rik	1.01849	2.0258	0.133499		0.582474	1.49741	0.220725		1.05721	2.08091	0.264921		0.12083	1.08736	0.829522		0.281895	1.21579	0.542194		0.12675	1.09183	0.79384		0.109214	1.07864	0.847938		1.54731	2.92273	0.0476816		1.11898	2.17194	0.148394		0.930365	1.90576	0.0947902		0.347891	1.2727	0.217875		0.201736	1.15008	0.751158
17313		1700003E16Rik	-0.246459	-1.18629	0.521776		-0.550958	-1.46506	0.134519		-0.383476	-1.30448	0.500162		-0.72548	-1.65345	0.122908		-0.301924	-1.23279	0.386101		-1.27691	-2.42319	0.0355107		-0.337668	-1.26371	0.27545		-0.568223	-1.4827	0.168257		-0.629531	-1.54706	0.195775		-0.273899	-1.20907	0.426268		0.277059	1.21172	0.299603		-0.533489	-1.44743	0.52714
21245		1700003F12Rik	-1.25127	-2.3805	0.104164		-0.339924	-1.26569	0.394269		-0.336448	-1.26264	0.518117		-1.04499	-2.06335	0.127797		-0.474211	-1.38916	0.140679		-0.0142949	-1.00996	0.959769		-0.315238	-1.24422	0.627117		-0.555884	-1.47007	0.178965		-0.252797	-1.19151	0.473524		-0.616097	-1.53272	0.168438		-0.276173	-1.21098	0.523847		0.540315	1.45429	0.580573
21139		1700003F17Rik	-0.821919	-1.76776	0.304366		0.764774	1.6991	0.228341		-0.150667	-1.11008	0.861532		0.277776	1.21232	0.664839		-0.577198	-1.49195	0.300301		-0.798173	-1.7389	0.185101		0.157709	1.11551	0.73844		-0.0124466	-1.00866	0.982744		-0.471935	-1.38697	0.421971		-0.291246	-1.2237	0.617244		-1.05602	-2.07919	0.0934945		0	-1	1
34589		1700003G18Rik	-0.0568389	-1.04018	0.872505		-0.247516	-1.18716	0.326761		-0.222828	-1.16702	0.366299		-0.0963261	-1.06905	0.871128		0.344553	1.26976	0.12423		-0.748542	-1.68009	0.0237142		0.511405	1.42544	0.135937		-0.6496	-1.56873	0.180912		-0.207501	-1.15469	0.285297		0.594896	1.51036	0.26068		0.842412	1.79305	0.147378		0.631216	1.54887	0.683384
25923		1700003H04Rik	-0.166346	-1.12221	0.59211		-0.0342914	-1.02405	0.8406		0.213587	1.15957	0.388528		0.449117	1.3652	0.103079		-0.46944	-1.38457	0.0422565		0.33414	1.26063	0.0797163		0.318619	1.24714	0.0944324		0.213587	1.15957	0.220345		-0.648563	-1.56761	0.0584894		0.106078	1.0763	0.612635		0.14037	1.10219	0.495022		0	-1	1
42627		1700003H04Rik	-0.0202329	-1.01412	0.83567		-0.298507	-1.22987	0.2807		-0.0202329	-1.01412	0.866825		-0.0202329	-1.01412	0.843897		-0.231778	-1.17428	0.341273		-0.388217	-1.30877	0.296162		-0.0202329	-1.01412	0.808435		-0.0202329	-1.01412	0.821311		-0.760854	-1.69449	0.183765		-0.0636526	-1.04511	0.796709		0.234854	1.17679	0.499355		0	-1	1
19873		1700003M02Rik	-0.174652	-1.12869	0.609919		-0.323644	-1.25149	0.315734		-0.174652	-1.12869	0.733962		-0.174652	-1.12869	0.609787		-0.671305	-1.59251	0.0980501		-0.174652	-1.12869	0.521184		0.0231777	1.0162	0.943055		-0.237674	-1.17909	0.49747		-0.177011	-1.13054	0.604333		-0.0523561	-1.03696	0.908064		0.271288	1.20688	0.511768		0	-1	1
35971		1700003M02Rik	0.168313	1.12374	0.460643		0.0688026	1.04885	0.782711		0.168313	1.12374	0.613856		0.168313	1.12374	0.46321		-0.104258	-1.07494	0.65911		0.168313	1.12374	0.362094		0.55578	1.46996	0.204455		0.168313	1.12374	0.457032		0.058063	1.04107	0.806299		-0.349121	-1.27378	0.299237		-0.417923	-1.336	0.230024		0	-1	1
19904		1700003O08Rik	0.0430561	1.03029	0.947525		0.27434	1.20944	0.594403		1.39026	2.62126	0.222063		-0.0731556	-1.05202	0.90875		-0.17905	-1.13214	0.726728		0.0937011	1.0671	0.854562		-0.26541	-1.20198	0.646127		1.06362	2.09018	0.154553		0.164447	1.12074	0.807118		-0.537328	-1.45128	0.403153		-0.811668	-1.75524	0.080716		-0.876738	-1.83622	0.264446
15489		1700003O11Rik	-0.804801	-1.7469	0.28217		-0.223791	-1.1678	0.41471		0.160501	1.11768	0.615928		-0.235577	-1.17738	0.504653		-0.128647	-1.09327	0.675376		-0.353503	-1.27766	0.212999		-0.234098	-1.17617	0.375754		0.744929	1.67589	0.154581		-0.550812	-1.46491	0.199304		-0.308137	-1.23811	0.256822		-0.0843461	-1.06021	0.767286		-0.00361215	-1.00251	0.993876
22449		1700006A11Rik	0.852513	1.80564	0.0643347		1.15675	2.22955	0.0105878		0.574804	1.48948	0.327506		0.97427	1.96465	0.051474		0.716704	1.64342	0.118045		1.49329	2.8153	0.0128851		0.711822	1.63787	0.190121		0.945743	1.92618	0.132229		1.01707	2.0238	0.0778005		0.668578	1.58951	0.150024		-0.488174	-1.40267	0.202252		-0.0861675	-1.06155	0.944863
11655		1700006E09Rik	-0.958513	-1.94331	0.066914		-0.323118	-1.25103	0.39858		-0.107805	-1.07759	0.852188		-0.870135	-1.82783	0.0879188		-0.595711	-1.51122	0.111184		-0.8264	-1.77326	0.108818		-0.193017	-1.14315	0.756526		-0.0602268	-1.04263	0.87514		-0.896176	-1.86113	0.080764		-0.350819	-1.27528	0.374101		-0.0277001	-1.01939	0.932406		0.312508	1.24186	0.580706
23825		1700006E09Rik	0.0708481	1.05033	0.782666		0.505469	1.41958	0.0826341		0.0900588	1.06441	0.81424		-1.35191	-2.55249	0.00960959		-0.605826	-1.52185	0.188732		-0.203854	-1.15177	0.353564		-0.20418	-1.15203	0.549415		-0.232318	-1.17472	0.503721		-1.0831	-2.11858	0.0512		-0.360229	-1.28363	0.453431		-0.865698	-1.82222	0.09524		0.302792	1.23353	0.519273
41825		1700007B13Rik	1.52678	2.88141	0.000470395		0.356378	1.28021	0.380734		0.104022	1.07477	0.643857		-0.298938	-1.23024	0.171483		0.0895286	1.06402	0.589298		-0.68321	-1.60571	0.500313		0.207049	1.15432	0.460702		1.6394	3.11537	0.000713906		0.286583	1.21975	0.385645		0.880816	1.84142	0.00570381		0.524438	1.43837	0.229203		0	-1	1
44067		1700007B14Rik	0.0454862	1.03203	0.675416		0.058265	1.04121	0.735239		0.0434912	1.0306	0.756632		0.317384	1.24607	0.193011		-0.275819	-1.21068	0.394363		-0.391752	-1.31199	0.363525		0.0434912	1.0306	0.635172		-0.0148409	-1.01034	0.890845		-0.150787	-1.11017	0.417078		-0.0808528	-1.05764	0.634639		-0.139118	-1.10123	0.511537		0	-1	1
23068		1700007E06Rik	0.510514	1.42456	0.151366		0.560122	1.47439	0.0572643		0.485733	1.4003	0.338581		0.485733	1.4003	0.166732		0.113901	1.08215	0.710377		1.21818	2.32652	0.0166251		0.464314	1.37966	0.10231		0.639313	1.55759	0.103986		0.87292	1.83137	0.339854		-0.0533786	-1.03769	0.902559		-0.613501	-1.52997	0.13782		-0.0460546	-1.03244	0.959829
43123		1700007G11Rik	0.735257	1.66469	0.0882257		0.0800987	1.05709	0.718943		0.340489	1.26619	0.348041		0.801414	1.74281	0.16152		0.915619	1.88638	0.00379595		1.3384	2.52871	0.174483		0.78502	1.72312	0.0424055		-0.205387	-1.153	0.382862		0.0872006	1.06231	0.920425		1.41617	2.66875	0.175974		1.33607	2.52462	0.195115		0.289026	1.22182	0.580739
29135		1700007H22Rik	0.874723	1.83366	0.176037		0.158062	1.11579	0.734602		-0.315321	-1.24429	0.57945		-0.677767	-1.59966	0.365452		0.154671	1.11317	0.752886		-0.778061	-1.71482	0.0493546		-0.717925	-1.64481	0.0978094		-0.111531	-1.08037	0.776621		-0.88425	-1.84581	0.0730676		0.0121601	1.00846	0.974274		-0.145902	-1.10642	0.743102		1.00737	2.01024	0.342472
44311		1700007I06Rik	-0.319231	-1.24766	0.705929		-0.126466	-1.09162	0.826316		-0.123477	-1.08936	0.910953		0.0987201	1.07082	0.933178		0.0221629	1.01548	0.979661		0.448612	1.36473	0.47184		0.174143	1.12829	0.859994		-0.239754	-1.18079	0.74452		0.694904	1.61878	0.385437		-0.198115	-1.1472	0.785033		-0.071649	-1.05092	0.882746		0	-1	1
16034		1700007J24Rik	-0.962488	-1.94867	0.196615		0.56954	1.48405	0.230744		-0.105078	-1.07555	0.825196		-0.105078	-1.07555	0.739974		-0.368992	-1.29145	0.307212		0.0105604	1.00735	0.975871		-0.105078	-1.07555	0.676832		0.317192	1.2459	0.473775		-0.0674764	-1.04788	0.83099		-0.981022	-1.97386	0.028036		-1.55056	-2.92931	0.0122658		0	-1	1
41071		1700007K09Rik	1.75575	3.37703	0.0201148		0.456505	1.37221	0.203689		1.53992	2.90779	0.0724338		1.27038	2.41225	0.0512753		1.16414	2.241	0.0114247		0.226312	1.16984	0.522774		1.52502	2.8779	0.0114756		1.74943	3.36225	0.0122438		0.473372	1.38835	0.272229		1.17229	2.25369	0.0307249		0.715787	1.64238	0.0578108		-0.61184	-1.52821	0.0379992
24048		1700007K13Rik	0	-1	1		0.300009	1.23115	0.266732		0	-1	1		0.4505	1.36651	0.208584		0.071733	1.05098	0.61641		0.748781	1.68037	0.181936		0	-1	1		0	-1	1		-0.306111	-1.23637	0.231973		0.489027	1.4035	0.123863		0.189018	1.13999	0.606069		0	-1	1
31007		1700007K13Rik	-0.01075	-1.00748	0.984493		-0.136748	-1.09942	0.761324		-0.204819	-1.15254	0.798565		-1.0926	-2.13259	0.0934961		-0.412052	-1.33058	0.482769		0.147199	1.10742	0.829196		0.207081	1.15435	0.655981		-2.36744	-5.16023	0.0154387		-0.21448	-1.16029	0.686157		0.152152	1.11123	0.716119		0.288899	1.22171	0.219348		0.159049	1.11655	0.054355
31545		1700007N14Rik	1.47395	2.77782	0.0177255		0.863414	1.81934	0.0483074		1.15992	2.23445	0.127068		0.667491	1.58831	0.201846		0.945443	1.92578	0.0220941		0.499223	1.41345	0.348818		0.764367	1.69862	0.0853606		1.11232	2.16193	0.0468656		0.848217	1.80027	0.166388		0.995205	1.99336	0.0639013		0.131791	1.09565	0.728198		0.0354757	1.02489	0.95926
43007		1700008A04Rik	2.08561	4.24456	0.00129811		0.537602	1.45156	0.0499673		1.23836	2.3593	0.0383356		0.358228	1.28185	0.352313		0.788405	1.72716	0.158234		0.509776	1.42383	0.049957		0.701154	1.6258	0.379248		0.536801	1.45075	0.0861618		1.0355	2.04983	0.0235988		1.40495	2.64808	0.0268623		0.867346	1.8243	0.101709		-0.109452	-1.07882	0.719566
19603		1700008A07Rik	-0.340367	-1.26608	0.336239		-0.279682	-1.21393	0.508066		-0.123579	-1.08943	0.675995		-0.52757	-1.4415	0.15682		-0.50169	-1.41587	0.221529		-0.632366	-1.55011	0.0125024		-0.386897	-1.30758	0.175828		-0.747359	-1.67872	0.0159216		-0.281984	-1.21587	0.299979		-0.763572	-1.69769	0.204196		-0.48389	-1.39851	0.470658		0.617279	1.53398	0.203368
34967		1700008F21Rik	0.664567	1.58509	0.156176		0.420818	1.33869	0.0785921		0.127517	1.09241	0.628524		0.0263239	1.01841	0.896463		1.01934	2.02699	0.0402954		-0.409994	-1.32868	0.194716		0.307742	1.23777	0.20206		0.127517	1.09241	0.479696		-0.46996	-1.38507	0.317595		0.871985	1.83018	0.121801		0.451167	1.36715	0.385305		0	-1	1
44742		1700008F21Rik	-0.013287	-1.00925	0.946848		0.384172	1.30511	0.112895		0.125445	1.09084	0.629601		0.125445	1.09084	0.494187		0.0582933	1.04123	0.745371		0.125445	1.09084	0.398669		0.558284	1.47252	0.227049		0.125445	1.09084	0.481353		0.246965	1.18671	0.256921		0.493451	1.40781	0.0757906		0.109279	1.07869	0.665668		0	-1	1
4188		1700008G05Rik	0	-1	1		-0.460231	-1.37576	0.3093		0	-1	1		-0.134853	-1.09798	0.347775		0.302406	1.2332	0.349912		-0.195068	-1.14478	0.348984		0	-1	1		0	-1	1		0	-1	1		-0.224357	-1.16826	0.362719		0.235873	1.17762	0.623284		0	-1	1
13684		1700008G05Rik	1.20762	2.30956	0.271815		0.565738	1.48014	0.480955		1.56312	2.95492	0.350989		0.265689	1.20221	0.791291		0.580453	1.49532	0.459862		0.115495	1.08335	0.885094		1.33579	2.52413	0.140665		0.944736	1.92484	0.382121		-0.0890564	-1.06367	0.928483		1.31797	2.49315	0.161639		0.752228	1.68439	0.0878055		-0.46462	-1.37995	0.583294
1076		1700008H02Rik	1.12481	2.18073	0.0651682		0.686353	1.60921	0.116054		0.679322	1.60139	0.379281		0.591734	1.50706	0.253542		1.06523	2.09251	0.0831788		0.723013	1.65063	0.138803		-0.158994	-1.11651	0.776094		0.679322	1.60139	0.200031		0.801493	1.7429	0.236633		0.440749	1.35731	0.281059		-0.245604	-1.18559	0.209967		-1.77602	-3.4248	0.580512
2574		1700008I05Rik	0.39565	1.31554	0.694035		-0.149787	-1.10941	0.824898		-0.404119	-1.32328	0.751361		-0.663843	-1.5843	0.447646		-0.624064	-1.54121	0.349166		0.431466	1.3486	0.567966		-0.581203	-1.4961	0.404971		-0.479719	-1.39447	0.57306		-0.695836	-1.61982	0.414377		-0.52841	-1.44234	0.482268		-0.378623	-1.3001	0.394384		0	-1	1
16271		1700008O03Rik	-0.277065	-1.21173	0.364113		-0.282254	-1.21609	0.46016		0.183493	1.13563	0.610491		-0.275834	-1.21069	0.494581		-0.0571179	-1.04039	0.822056		-0.260725	-1.19808	0.457954		0.183493	1.13563	0.353774		0.183493	1.13563	0.451798		0.443015	1.35944	0.196626		0.247582	1.18722	0.272236		0.529836	1.44376	0.157383		0	-1	1
6735		1700008P02Rik	-0.0619362	-1.04387	0.803098		0.00482139	1.00335	0.981474		0.236871	1.17843	0.373117		0.246265	1.18613	0.769908		0.360217	1.28362	0.402056		0.772385	1.70809	0.0148833		-0.0896629	-1.06412	0.756362		1.14777	2.21571	0.00472265		-0.601929	-1.51774	0.0711502		0.337005	1.26313	0.151102		0.332184	1.25892	0.184473		-0.067833	-1.04814	0.969749
28447		1700008P20Rik	1.10686	2.15376	0.123156		0.0870904	1.06223	0.72094		0.724539	1.65237	0.0957339		-0.143078	-1.10426	0.606781		-0.142394	-1.10374	0.526981		0.0506667	1.03574	0.790989		0.203041	1.15112	0.292649		-2.59562	-6.04451	0.000218743		0.394258	1.31427	0.386962		-0.121846	-1.08813	0.690425		-0.208936	-1.15584	0.502719		0.568729	1.48322	0.532603
1130		1700009J07Rik	-0.415949	-1.33418	0.74477		-0.960134	-1.94549	0.351567		-0.851617	-1.80452	0.665187		-0.726721	-1.65487	0.571282		-0.983391	-1.97711	0.327071		-1.03262	-2.04573	0.322849		-1.12289	-2.17782	0.294295		-1.43061	-2.69561	0.316226		-1.05926	-2.08386	0.4136		-0.853351	-1.80669	0.40366		0.106783	1.07682	0.653728		0.254454	1.19288	0.587465
33387		1700009J07Rik	3.39787	10.5405	0.00813999		1.38028	2.60319	0.0746355		1.37103	2.58656	0.275998		1.55032	2.92882	0.20909		1.61733	3.06806	0.0333501		1.95261	3.87075	0.0282496		0.892462	1.85634	0.322621		2.85619	7.24102	0.0148991		2.04328	4.1218	0.0384667		2.68685	6.43905	0.0387045		1.30657	2.47352	0.196326		1.04453	2.06269	0.234661
35193		1700009N14Rik	0.260373	1.19779	0.157298		0.280896	1.21495	0.0945747		0.319988	1.24832	0.149393		-0.903997	-1.87124	0.0934749		0.161497	1.11845	0.535022		0.153894	1.11257	0.700117		0.0150744	1.0105	0.974046		1.25819	2.39195	0.0056638		-0.259108	-1.19674	0.564281		0.108919	1.07842	0.751277		-0.171977	-1.1266	0.619598		0.907444	1.87572	0.148877
20926		1700009P17Rik	0.173599	1.12787	0.257427		-0.185226	-1.137	0.0899456		0.265653	1.20218	0.0999079		-0.196935	-1.14626	0.290844		0.256919	1.19492	0.113488		-0.612742	-1.52916	0.0154038		0.367689	1.29028	0.0333732		-1.83367	-3.56443	2.72017e-05		-0.352721	-1.27697	0.0294628		0.26169	1.19888	0.238137		0.446917	1.36312	0.0617055		-0.157157	-1.11509	0.1745
34965		1700010A17Rik	0.75087	1.68281	0.147875		0.584114	1.49912	0.135027		0.925445	1.89927	0.232455		0.229433	1.17237	0.622064		0.884668	1.84634	0.0423611		0.172891	1.12732	0.656328		0.359983	1.28341	0.406381		0.184517	1.13644	0.687599		0.403518	1.32273	0.379718		0.88296	1.84416	0.0648174		0.298846	1.23016	0.21417		0.191029	1.14158	0.228211
5149		1700010B08Rik	1.72025	3.29493	0.0644822		0.87722	1.83683	0.157717		1.21325	2.31859	0.315898		1.0846	2.12078	0.212137		1.34396	2.53847	0.0527424		1.18762	2.27777	0.0933375		0.869181	1.82663	0.209259		1.30335	2.46802	0.135393		1.03099	2.04343	0.197		2.00485	4.01347	0.0338738		1.12763	2.18499	0.0634645		1.54206	2.9121	0.177254
30099		1700010B13Rik	0.342933	1.26833	0.418819		0.0139699	1.00973	0.965717		0.21403	1.15992	0.724733		0.0933272	1.06683	0.841396		0.121758	1.08806	0.772526		-0.0231396	-1.01617	0.950102		-0.312609	-1.24195	0.378123		-0.00389425	-1.0027	0.992408		-0.08421	-1.06011	0.841262		0.315041	1.24405	0.393376		0.301071	1.23206	0.195604		0.276571	1.21131	0.796073
5704		1700010C24Rik	0.523484	1.43742	0.437678		-0.723071	-1.65069	0.277172		0.268015	1.20415	0.678764		-0.580795	-1.49567	0.256852		-0.0877043	-1.06268	0.825034		0.00577296	1.00401	0.987785		0.544933	1.45895	0.194836		1.52044	2.86878	0.0375137		-0.0465146	-1.03277	0.930862		0.651619	1.57093	0.307768		1.37469	2.59312	0.104291		0	-1	1
18772		1700010C24Rik	0.258738	1.19643	0.669165		0.601291	1.51707	0.228305		0.483616	1.39824	0.59402		0.323172	1.25108	0.706392		0.583446	1.49842	0.238501		-0.16042	-1.11761	0.818252		-0.449096	-1.36518	0.515417		0.483616	1.39824	0.425998		0.251564	1.1905	0.67413		0.936253	1.91355	0.165246		0.334962	1.26134	0.454587		0	-1	1
26949		1700010D01Rik	0.262367	1.19944	0.712935		0.130382	1.09458	0.723877		0.735504	1.66498	0.320987		-0.314836	-1.24387	0.497878		0.343308	1.26866	0.438505		0.0900185	1.06438	0.810656		0.638328	1.55652	0.168429		0.484056	1.39867	0.309747		-0.191261	-1.14176	0.684573		0.661557	1.58179	0.14479		0.531175	1.44511	0.0819436		-0.0598874	-1.04238	0.153574
3510		1700010H22Rik	0.048939	1.0345	0.797351		0.0353255	1.02479	0.82299		0.33113	1.258	0.251445		-0.154824	-1.11329	0.533809		-0.046681	-1.03289	0.872864		0.296587	1.22824	0.320097		-0.496698	-1.41098	0.360204		-0.45502	-1.3708	0.0481068		-0.183126	-1.13534	0.342648		-0.580821	-1.4957	0.240712		-0.616147	-1.53278	0.205544		-0.21484	-1.16057	0.780686
5459		1700010I14Rik	0.578198	1.49298	0.194332		0.352521	1.27679	0.305879		0.30987	1.2396	0.606891		-0.261222	-1.19849	0.519095		0.0421064	1.02962	0.892275		-0.0600472	-1.0425	0.844658		0.23523	1.17709	0.458232		1.19697	2.29258	0.0303343		0.311267	1.2408	0.452278		0.117372	1.08476	0.724396		-0.235149	-1.17703	0.254418		-0.134224	-1.0975	0.15345
29118		1700010L04Rik	3.52574	11.5174	0.00897463		0.835556	1.78454	0.264488		2.48996	5.61764	0.110482		1.13398	2.19464	0.193859		1.85817	3.62546	0.0297724		1.53977	2.90747	0.04704		1.30761	2.47531	0.17205		1.58259	2.99507	0.0993113		1.8711	3.65811	0.0585688		2.79316	6.93144	0.0626856		1.9576	3.88415	0.131438		0.384903	1.30577	0.742477
36626		1700010M22Rik	1.37399	2.59186	0.0094189		0.596813	1.51237	0.0469266		0.117767	1.08505	0.799402		0.161207	1.11822	0.626635		0.838712	1.78845	0.0185613		0.0913356	1.06536	0.72709		0.136324	1.0991	0.660948		1.40118	2.64117	0.031362		0.0690255	1.04901	0.841662		0.850548	1.80319	0.0817167		0.253735	1.19229	0.476724		1.93134	3.8141	0.000717681
42440		1700010M22Rik	2.34383	5.0765	0.00578564		0.810219	1.75348	0.0709313		1.60863	3.04962	0.0943278		0.73707	1.66679	0.233593		1.03499	2.0491	0.0657015		0.961762	1.94769	0.0616034		0.623969	1.54111	0.266908		0.671392	1.59261	0.228967		1.74327	3.34793	0.0160805		2.02382	4.0666	0.0291766		1.21361	2.31917	0.0953682		-0.166899	-1.12264	0.797134
9340		1700010N08Rik	2.07441	4.21172	0.0398753		0.55104	1.46514	0.356211		1.26695	2.40652	0.309823		0.483029	1.39767	0.527506		1.02808	2.03931	0.116885		-0.369209	-1.29164	0.535608		1.52961	2.88708	0.0458576		0.562695	1.47703	0.463537		0.602932	1.5188	0.452271		1.57867	2.98694	0.0880433		1.02763	2.03867	0.109861		0.418292	1.33634	0.111494
16054		1700011A15Rik	1.78488	3.44589	0.0279028		0.785482	1.72367	0.12739		0.613897	1.53039	0.495838		0.439797	1.35641	0.455422		0.871608	1.8297	0.118125		0.61441	1.53093	0.221272		0.687068	1.61001	0.282191		0.42511	1.34267	0.479409		1.50719	2.84257	0.0442815		1.4206	2.67697	0.0453457		0.635118	1.55306	0.150616		0.247426	1.18709	0.139846
36046		1700011B04Rik	-0.0144038	-1.01003	0.880666		-0.0889416	-1.06359	0.435134		-0.0144038	-1.01003	0.902615		-0.0144038	-1.01003	0.886882		-0.170553	-1.12549	0.567495		-0.0144038	-1.01003	0.865759		1.09681	2.13881	0.316301		-0.0144038	-1.01003	0.869716		-0.0144038	-1.01003	0.89768		-0.394167	-1.31418	0.3051		-0.305226	-1.23561	0.418693		0	-1	1
12632		1700011E24Rik	2.16784	4.4935	0.00936536		0.946747	1.92752	0.0508883		1.37475	2.59324	0.145196		1.155	2.22684	0.0669877		0.471783	1.38682	0.304647		1.09467	2.13564	0.032953		1.26812	2.40848	0.0536058		1.41077	2.65879	0.0426544		1.02708	2.0379	0.121574		1.89328	3.71478	0.014335		0.946532	1.92723	0.0591719		0.932376	1.90842	0.483978
17229		1700011F03Rik	0.165117	1.12126	0.706889		0.541391	1.45538	0.19631		-0.110046	-1.07926	0.673321		-0.487868	-1.40237	0.469995		0.963394	1.94989	0.112932		-0.178416	-1.13164	0.578387		-0.036573	-1.02567	0.888852		-0.131012	-1.09506	0.468375		-0.873268	-1.83181	0.0564561		0.246781	1.18656	0.493602		-0.29461	-1.22655	0.547156		0	-1	1
554		1700011F14Rik	-1.19409	-2.288	0.326909		-1.5729	-2.97501	0.154662		-0.975577	-1.96643	0.584148		-0.975577	-1.96643	0.407636		-1.34201	-2.53505	0.176146		-1.48131	-2.79203	0.151796		-0.975577	-1.96643	0.301624		-0.707012	-1.63242	0.549632		-0.950682	-1.93279	0.412966		-1.44475	-2.72215	0.171462		0.128148	1.09289	0.836973		0	-1	1
12875		1700011F14Rik	0.0103507	1.0072	0.913369		-0.684997	-1.6077	0.198915		0.0103507	1.0072	0.92904		0.0103507	1.0072	0.917973		-0.712657	-1.63882	0.131733		-0.699357	-1.62378	0.315871		0.00621448	1.00432	0.939384		0.0103507	1.0072	0.905218		-0.65794	-1.57783	0.0512014		-0.0390792	-1.02746	0.764248		0.645918	1.56473	0.221763		0	-1	1
23709		1700011H14Rik	0.990982	1.98754	0.223705		1.45961	2.75033	0.0871882		0.656368	1.57611	0.563337		1.51618	2.86032	0.122268		1.73999	3.34034	0.0422567		1.30501	2.47085	0.115565		0.449543	1.36561	0.537694		-1.58948	-3.0094	0.0818859		1.65955	3.15917	0.0832235		1.12743	2.18469	0.119753		-0.332176	-1.25891	0.564871		0.490719	1.40515	0.580587
4016		1700011H22Rik	0.62826	1.5457	0.18544		0.125287	1.09072	0.721646		0.620668	1.53759	0.369071		0.588606	1.50379	0.208243		0.642003	1.56049	0.189881		0.257481	1.19539	0.478728		0.58071	1.49559	0.125583		1.07506	2.10682	0.123595		-0.0508153	-1.03585	0.905457		0.0508252	1.03586	0.910088		-0.0744615	-1.05297	0.826516		0.453262	1.36913	0.580601
21659		1700011I03Rik	-0.160286	-1.11751	0.481422		0.499386	1.41361	0.364292		0.160466	1.11765	0.615938		0.160466	1.11765	0.467398		-0.427724	-1.34511	0.4582		-0.641524	-1.55998	0.172935		0.298369	1.22975	0.422295		0.160466	1.11765	0.460263		-0.403258	-1.32249	0.152235		0.0662344	1.04698	0.794609		-0.433152	-1.35018	0.430649		0	-1	1
14740		1700011J10Rik	0.0994977	1.0714	0.736738		0.0281093	1.01967	0.93336		0.0339296	1.0238	0.938584		-0.264599	-1.2013	0.535677		0.0472458	1.03329	0.847478		-0.743047	-1.67371	0.0371811		-0.641446	-1.55989	0.0372287		-0.414206	-1.33257	0.217278		0.369409	1.29182	0.264295		-0.134675	-1.09785	0.662512		-0.162785	-1.11945	0.616228		-0.0454	-1.03197	0.853016
10358		1700011L22Rik	0.114029	1.08225	0.847943		0.0629098	1.04457	0.801302		0.471546	1.38659	0.0674819		0.104469	1.0751	0.704427		-0.346128	-1.27114	0.209859		0.109908	1.07916	0.592805		0.275579	1.21048	0.141171		0.984682	1.97888	0.00159212		0.131797	1.09566	0.639275		-0.0652747	-1.04628	0.81135		-0.128185	-1.09292	0.70697		0.125131	1.09061	0.801426
16120		1700012A03Rik	2.77595	6.84926	0.012863		0.679045	1.60108	0.217532		1.13032	2.18908	0.30775		0.462455	1.37788	0.493298		0.706704	1.63207	0.244775		0.196574	1.14597	0.706189		0.98714	1.98225	0.147022		2.42157	5.35753	0.0172254		1.15252	2.22302	0.126861		1.63471	3.10526	0.0617534		0.955667	1.93948	0.113987		0.645441	1.56422	0.208202
37617		1700012A16Rik	0.0359162	1.02521	0.955741		0.33083	1.25774	0.527532		0.82096	1.76658	0.432143		0.230459	1.17321	0.725202		0.773169	1.70902	0.252618		0.0329331	1.02309	0.951195		0.438525	1.35522	0.418973		0.461905	1.37736	0.489759		-0.129917	-1.09423	0.838512		-0.113646	-1.08196	0.839802		-0.444475	-1.36082	0.169705		0.373169	1.29519	0.460608
16237		1700012B07Rik	1.99681	3.99116	0.0163147		1.12946	2.18777	0.00750661		1.1301	2.18874	0.10865		1.08093	2.11541	0.0306019		1.23255	2.34982	0.0141061		0.656767	1.57655	0.0593469		1.20035	2.29796	0.0483158		0.586333	1.50143	0.29237		0.839751	1.78974	0.0865685		2.11856	4.3426	0.0210789		0.989099	1.98495	0.159555		0.0528115	1.03728	0.845777
10730		1700012B09Rik	-0.914875	-1.88541	0.114107		-0.855423	-1.80929	0.0727248		-0.995987	-1.99444	0.237557		0.515925	1.42991	0.342972		-0.375292	-1.2971	0.418748		-0.942035	-1.92124	0.0485752		-0.14205	-1.10347	0.831725		0.207953	1.15505	0.670055		-0.149536	-1.10921	0.774537		-0.839168	-1.78902	0.068691		0.0162548	1.01133	0.931891		0.121144	1.0876	0.646997
37896		1700012B09Rik	-0.836907	-1.78622	0.0105222		-0.643971	-1.56262	0.0153192		-0.925427	-1.89925	0.0414867		0.656331	1.57607	0.106236		-0.352371	-1.27666	0.123018		-0.830666	-1.77851	0.00907956		-0.0852272	-1.06085	0.89227		0.182861	1.13513	0.373574		-0.216054	-1.16155	0.565306		-0.843774	-1.79474	0.00452214		-0.199803	-1.14854	0.2462		0.10751	1.07737	0.817597
29031		1700012B15Rik	-1.74707	-3.35676	0.00227255		-0.480628	-1.39535	0.072101		-0.260696	-1.19806	0.535496		0.1214	1.08779	0.733358		0.477126	1.39197	0.381082		0.562348	1.47667	0.0573089		-0.857184	-1.8115	0.0516788		0.479438	1.3942	0.131762		-0.323777	-1.2516	0.409411		-1.10959	-2.15784	0.0128342		-0.628962	-1.54645	0.0446443		-0.236898	-1.17846	0.501403
14887		1700012C08Rik	-0.591108	-1.5064	0.202782		0.0501793	1.03539	0.609547		0.00110912	1.00077	0.992281		0.00110912	1.00077	0.991125		0.420484	1.33838	0.554051		0.146335	1.10675	0.375216		-0.187001	-1.13839	0.354411		-0.825266	-1.77186	0.200507		0.0474688	1.03345	0.682829		-0.179822	-1.13274	0.51232		-0.230001	-1.17284	0.402708		0	-1	1
39486		1700012C15Rik	0.544868	1.45889	0.0186304		0.189778	1.14059	0.23317		0.624445	1.54162	0.0448233		0.346243	1.27125	0.517193		0.50624	1.42034	0.245106		-0.120882	-1.0874	0.5728		1.18209	2.26905	0.00761193		1.07895	2.11249	0.0280922		0.333487	1.26006	0.427791		0.691092	1.6145	0.377998		0.501313	1.4155	0.513809		0.0591288	1.04184	0.585982
2473		1700012D14Rik	-2.65507	-6.29877	0.0700548		-0.850368	-1.80296	0.361482		-0.301903	-1.23277	0.863924		-1.98163	-3.94939	0.161334		-0.728013	-1.65636	0.443691		-1.4433	-2.71942	0.153299		-2.24391	-4.7368	0.0872889		-1.40844	-2.6545	0.265032		-0.890132	-1.85335	0.447375		-0.884855	-1.84658	0.386456		-0.0344871	-1.02419	0.938824		-0.827725	-1.77488	0.33275
26939		1700012D14Rik	-2.33031	-5.02913	0.0183231		-0.723574	-1.65127	0.180712		0.0161509	1.01126	0.985694		-0.327274	-1.25464	0.602672		-0.366781	-1.28947	0.481222		-0.178363	-1.1316	0.727993		-1.05227	-2.07379	0.186736		0.986155	1.9809	0.168113		-0.0613921	-1.04347	0.916617		-0.941208	-1.92014	0.115225		-0.217635	-1.16283	0.507209		-0.943591	-1.92331	0.418149
19624		1700012G19Rik	-1.00994	-2.01383	0.00480029		-0.0520428	-1.03673	0.751627		-0.781415	-1.71882	0.0581271		-0.263076	-1.20003	0.316932		-0.452527	-1.36844	0.193045		-0.0991343	-1.07113	0.579631		-0.92004	-1.89217	0.00259306		-1.02089	-2.02917	0.0102959		-0.533633	-1.44757	0.0951824		-0.49985	-1.41407	0.138922		-0.447807	-1.36397	0.140714		0.137974	1.10036	0.030777
19890		1700012G19Rik	-0.434412	-1.35136	0.0804085		-0.403157	-1.3224	0.0450225		-0.357652	-1.28134	0.27613		-0.446734	-1.36295	0.0794246		-0.431929	-1.34904	0.0799028		-0.198222	-1.14728	0.374524		-0.487934	-1.40244	0.046389		0.0197348	1.01377	0.920273		-0.556623	-1.47082	0.0430785		-0.617208	-1.5339	0.0295655		-0.214051	-1.15994	0.228792		-0.292281	-1.22457	0.421613
2234		1700012H17Rik	-1.09177	-2.13135	0.276525		-0.552755	-1.46688	0.463941		0.0979248	1.07023	0.944013		-0.236158	-1.17785	0.795674		-0.579248	-1.49407	0.431676		-0.0310274	-1.02174	0.965592		-0.548165	-1.46222	0.466975		-1.13289	-2.19297	0.259702		-0.460077	-1.37562	0.619706		-0.887784	-1.85033	0.269357		-0.335029	-1.2614	0.360578		-0.621163	-1.53811	0.0167193
12037		1700012H17Rik	0.123291	1.08922	0.491035		-0.273355	-1.20861	0.358734		0.123291	1.08922	0.630769		-0.142657	-1.10394	0.57871		-0.0507809	-1.03583	0.859771		0.123291	1.08922	0.401314		0.123291	1.08922	0.398109		0.123291	1.08922	0.483146		-0.182164	-1.13458	0.515719		0.136815	1.09947	0.501427		0.410169	1.32884	0.19302		0	-1	1
7991		1700012L04Rik	-0.562118	-1.47644	0.0939453		0.0219966	1.01536	0.913108		0.275419	1.21035	0.470763		-0.0788829	-1.0562	0.759898		0.157588	1.11542	0.568313		-0.00242635	-1.00168	0.991075		0.399065	1.31865	0.300916		0.256168	1.1943	0.398069		-0.300801	-1.23183	0.269836		-0.341396	-1.26698	0.202584		-0.363393	-1.28645	0.0773645		-0.338338	-1.2643	0.236754
23464		1700012L04Rik	-0.447835	-1.36399	0.164726		-0.127672	-1.09253	0.537619		-0.0838018	-1.05981	0.814975		-0.29297	-1.22516	0.272299		0.0727305	1.05171	0.734042		-0.244342	-1.18455	0.254707		0.400701	1.32015	0.0827697		0.0860162	1.06144	0.727147		-0.425766	-1.34329	0.166042		-0.0553612	-1.03912	0.826033		0.072311	1.0514	0.704338		0.162357	1.11911	0.420613
32325		1700012P22Rik	1.39543	2.63067	0.0172308		0.586608	1.50171	0.0982968		0.612067	1.52845	0.310665		0.223292	1.16739	0.726741		1.04035	2.05673	0.0315299		0.249182	1.18853	0.500588		-0.223467	-1.16754	0.537221		2.30658	4.94709	0.00612324		0.522302	1.43625	0.24932		1.29244	2.44942	0.0485942		0.705833	1.63109	0.174931		0.376435	1.29813	0.814267
43163		1700012P22Rik	0.465033	1.38035	0.252309		0.343543	1.26887	0.293692		0.811805	1.75541	0.214095		-0.509087	-1.42315	0.269453		0.237158	1.17867	0.451792		0.415623	1.33387	0.364061		1.16038	2.23517	0.151238		-0.367425	-1.29005	0.387671		-0.371982	-1.29413	0.39623		1.13542	2.19683	0.0134625		0.791879	1.73133	0.00849585		-0.129037	-1.09356	0.79166
9670		1700013B16Rik	1.26543	2.40398	0.0156492		0.44485	1.36117	0.137643		0.756019	1.68882	0.206753		0.321961	1.25003	0.365593		0.568443	1.48292	0.101856		-0.0391363	-1.0275	0.883984		1.12159	2.17586	0.00693969		1.38501	2.61173	0.0119127		0.334085	1.26058	0.347844		1.04981	2.07026	0.0352089		0.604963	1.52094	0.0856369		-0.0817956	-1.05833	0.479675
30105		1700013D24Rik	0.0626714	1.0444	0.865595		-0.630116	-1.54769	0.162988		-0.200137	-1.14881	0.681426		-0.200137	-1.14881	0.539602		-0.0606091	-1.04291	0.891976		-0.637295	-1.55541	0.132547		-0.314132	-1.24326	0.274522		-0.200137	-1.14881	0.539586		-0.904887	-1.8724	0.0462173		-0.524291	-1.43823	0.106758		0.105825	1.07611	0.764785		0	-1	1
27516		1700013F07Rik	3.97284	15.7016	0.00165882		0.830551	1.77836	0.142353		3.22283	9.33615	0.0260092		1.69329	3.23394	0.0286847		1.51765	2.86325	0.0566994		1.72324	3.30178	0.0124004		1.10865	2.15643	0.12891		2.34376	5.07623	0.0103984		2.48845	5.61175	0.00818466		3.17048	9.00348	0.0389592		2.33993	5.06279	0.0887404		-0.348441	-1.27318	0.507146
4579		1700013G24Rik	0.88851	1.85126	0.10257		1.00558	2.00775	0.0301304		1.99456	3.98496	0.0504887		0.799828	1.74089	0.125669		0.555719	1.4699	0.158433		0.804214	1.74619	0.078534		0.787879	1.72653	0.0777902		1.47137	2.77286	0.0253449		0.74802	1.67949	0.144606		1.08029	2.11445	0.025045		0.0747087	1.05315	0.674607		-0.835619	-1.78462	0.534057
19798		1700013H16Rik	0.0790206	1.0563	0.774165		0.504024	1.41816	0.278925		0.296777	1.2284	0.459751		0.296777	1.2284	0.28298		0.420948	1.33881	0.302791		0.632244	1.54997	0.131552		0.296777	1.2284	0.184659		-0.203105	-1.15117	0.638937		0.734543	1.66387	0.0508688		-0.60351	-1.51941	0.396897		-1.10753	-2.15477	0.185133		-0.404436	-1.32357	0.580625
17712		1700014B07Rik	3.14907	8.87084	0.00332342		0.948299	1.9296	0.0538834		1.64146	3.1198	0.0934836		0.447031	1.36323	0.399638		1.14891	2.21746	0.104352		0.0192383	1.01342	0.962017		1.01775	2.02476	0.0579529		0.296197	1.2279	0.546211		1.5779	2.98535	0.0254449		2.19896	4.59147	0.0226762		1.25066	2.3795	0.0958138		0.0620185	1.04393	0.949122
11493		1700014D04Rik	0.105158	1.07561	0.701391		0.686158	1.60899	0.0737019		0.207629	1.15479	0.606469		0.207629	1.15479	0.448101		-0.754324	-1.68684	0.287248		0.147434	1.1076	0.506112		0.207629	1.15479	0.34473		-0.0271988	-1.01903	0.929442		0.614994	1.53155	0.273884		-0.0782189	-1.05571	0.896513		-0.764377	-1.69864	0.247924		0	-1	1
14614		1700014D06Rik	0.0529066	1.03735	0.644645		0.0104229	1.00725	0.921682		0.0529066	1.03735	0.726278		0.0529066	1.03735	0.656658		-0.148542	-1.10845	0.51561		0.0529066	1.03735	0.591887		0.0529066	1.03735	0.58291		0.0529066	1.03735	0.625143		0.254948	1.19329	0.214322		0.0254973	1.01783	0.881492		0.0150744	1.0105	0.923583		0	-1	1
21753		1700014N06Rik	0.0396646	1.02787	0.708921		0.116152	1.08384	0.298207		0.0396646	1.02787	0.771128		0.0396646	1.02787	0.720774		-0.387566	-1.30818	0.354143		0.0396646	1.02787	0.66826		0.319405	1.24782	0.27605		0.0396646	1.02787	0.689084		0.516251	1.43023	0.127721		-0.57448	-1.48914	0.115937		-0.690632	-1.61399	0.0678127		0	-1	1
38468		1700015E13Rik	-0.179397	-1.13241	0.286834		-0.124444	-1.09009	0.29395		-0.0710299	-1.05047	0.684808		0.584087	1.49909	0.0881287		-0.709414	-1.63514	0.0231776		0.00667095	1.00463	0.982324		0.420482	1.33837	0.384209		0.0730943	1.05197	0.644057		-1.11239	-2.16203	0.162439		0.0670509	1.04757	0.89125		0.191495	1.14195	0.693896		0.12903	1.09356	0.581674
44294		1700015P03Rik	-0.411659	-1.33021	0.460188		0.937665	1.91543	0.0848607		0.241849	1.18251	0.602581		0.241849	1.18251	0.439993		-0.0814159	-1.05806	0.830616		0.154239	1.11283	0.759852		0.637435	1.55556	0.186602		0.71415	1.64052	0.160427		0.713727	1.64004	0.389297		-0.427688	-1.34508	0.355899		-1.36535	-2.57639	0.0447113		0	-1	1
40147		1700016A09Rik	0.832215	1.78042	0.114794		0.0411491	1.02893	0.897734		1.55036	2.9289	0.0698942		0.166507	1.12234	0.689194		0.46324	1.37863	0.280109		0.178479	1.13169	0.63208		0.537766	1.45172	0.21117		0.880599	1.84114	0.110085		0.842183	1.79276	0.153798		0.906463	1.87444	0.103588		0.865314	1.82174	0.0634772		-1.56674	-2.96235	0.125353
39197		1700016B15Rik	0.722708	1.65028	0.0413965		0.031884	1.02235	0.891027		0.492805	1.40718	0.261533		0.272532	1.20793	0.386258		0.682641	1.60508	0.531242		0.551573	1.46568	0.202052		0.991484	1.98823	0.383991		1.00855	2.01189	0.0701097		-0.966839	-1.95455	0.0209799		1.15934	2.23355	0.208482		1.12745	2.18473	0.212207		-0.0485832	-1.03425	0.902675
28210		1700016C15Rik	0.950325	1.93231	0.0127067		0.120009	1.08674	0.791941		0.056827	1.04018	0.694606		0.173491	1.12778	0.252734		-0.647741	-1.56671	0.117373		-0.0614157	-1.04349	0.629627		0.904122	1.8714	0.153209		-0.65763	-1.57749	0.234904		-0.246099	-1.186	0.0998715		-0.210847	-1.15737	0.328652		-0.330856	-1.25776	0.499225		0	-1	1
14269		1700016D06Rik	0.245676	1.18565	0.272768		0.526479	1.44041	0.0512751		0.292374	1.22465	0.368246		0.292374	1.22465	0.203126		-0.211717	-1.15807	0.664729		0.702523	1.62735	0.132447		0.292374	1.22465	0.118526		0.292374	1.22465	0.196755		0.0384652	1.02702	0.886466		-0.0320901	-1.02249	0.891686		-0.558569	-1.47281	0.0493816		0	-1	1
2904		1700016D08Rik	-1.6791	-3.20228	0.030838		-0.764726	-1.69905	0.0975385		-1.66573	-3.17275	0.102422		-0.947049	-1.92793	0.121226		-1.1071	-2.15412	0.0647288		-0.626091	-1.54338	0.17352		-0.726414	-1.65452	0.160015		-1.39702	-2.63356	0.0933064		-1.30684	-2.47399	0.0615429		-0.644745	-1.56346	0.155957		0.119982	1.08672	0.452729		0.75085	1.68278	0.373031
777		1700016F12Rik	-0.885366	-1.84723	0.650686		-2.39715	-5.26763	0.152931		-3.4973	-11.2926	0.290796		-1.78503	-3.44625	0.380507		-1.73717	-3.3338	0.262223		-2.25487	-4.77292	0.176996		-1.90459	-3.74402	0.278998		-1.92371	-3.79397	0.351422		-1.3342	-2.52135	0.503248		-1.29104	-2.44705	0.411326		1.10611	2.15265	0.0317355		2.0632	4.17913	0.0293024
29066		1700016G05Rik	2.05892	4.16674	0.00727351		0.55927	1.47352	0.145603		1.12584	2.18228	0.159032		0.468215	1.3834	0.31107		0.772228	1.70791	0.0800069		-0.343504	-1.26883	0.344846		1.53915	2.90624	0.00981091		1.8858	3.69557	0.00957986		-0.157595	-1.11543	0.721394		1.84098	3.58253	0.022766		1.28171	2.43127	0.0467707		0.0336797	1.02362	0.947747
39276		1700016G22Rik	-0.941869	-1.92101	0.0635458		-0.359823	-1.28327	0.32724		0.0195774	1.01366	0.870702		1.18406	2.27215	0.0134466		0.0331597	1.02325	0.934369		0.246856	1.18662	0.303655		1.82691	3.54776	0.10883		1.17173	2.25281	0.19216		-0.0287831	-1.02015	0.807179		-0.184655	-1.13655	0.774666		0.175168	1.1291	0.808708		0	-1	1
24348		1700016H13Rik	1.15675	2.22954	0.00135398		0.43051	1.34771	0.0796079		1.01833	2.02557	0.0157992		0.42416	1.34179	0.261107		0.131609	1.09552	0.569112		0.665488	1.5861	0.00492719		0.0254685	1.01781	0.950093		0.858981	1.81376	0.232808		0.974009	1.96429	0.159903		0.868576	1.82586	0.0814466		0.438066	1.35479	0.343406		0.15335	1.11215	0.905476
34975		1700016K13Rik	2.03323	4.0932	0.0054812		0.3588	1.28236	0.427879		1.65066	3.13977	0.0624229		1.09251	2.13245	0.0458255		0.7786	1.71547	0.058146		0.66554	1.58616	0.111117		0.889614	1.85268	0.0877855		0.748418	1.67995	0.118537		1.1694	2.24919	0.0687961		1.63108	3.09744	0.024342		1.27228	2.41542	0.0562959		-0.702932	-1.62781	0.403838
16227		1700016K19Rik	1.00352	2.00489	0.0685342		0.43361	1.35061	0.234265		1.23995	2.36191	0.135805		0.262138	1.19925	0.55551		0.646167	1.565	0.150574		0.246413	1.18625	0.506204		0.943768	1.92355	0.0384323		1.04077	2.05732	0.0634616		0.905848	1.87365	0.0907403		0.758915	1.69222	0.088207		0.325305	1.25293	0.135415		-0.00683016	-1.00475	0.791408
2624		1700016M24Rik	2.45923	5.49923	0.00914548		0.410488	1.32914	0.294665		0.354139	1.27822	0.621244		1.10191	2.14638	0.0697499		1.33825	2.52844	0.0199883		0.070436	1.05003	0.855394		0.854052	1.80757	0.0564972		1.38583	2.61322	0.0371981		0.949264	1.93089	0.114437		1.97721	3.93731	0.0477228		1.56672	2.96231	0.0725741		-0.0470036	-1.03312	0.900952
18620		1700017G19Rik	1.67685	3.19728	0.00422195		0.430576	1.34777	0.114283		0.471065	1.38613	0.338606		2.46974	5.53945	0.0132057		1.26199	2.39826	0.00617251		1.59925	3.02986	0.00087933		-0.214293	-1.16014	0.652573		0.504624	1.41875	0.146556		1.31431	2.48683	0.0182716		1.57555	2.9805	0.0191465		1.14498	2.21143	0.0406127		0.759103	1.69244	0.0264691
21526		1700017I07Rik	0	-1	1		0	-1	1		0	-1	1		-0.00747249	-1.00519	0.940352		0.483284	1.39792	0.320082		0	-1	1		0	-1	1		0	-1	1		0.00298047	1.00207	0.978513		0	-1	1		0	-1	1		0.0176669	1.01232	0.631802
26291		1700017N19Rik	0.373738	1.29571	0.410601		0.25459	1.193	0.50765		0.189246	1.14017	0.765888		0.93196	1.90787	0.201582		0.19452	1.14434	0.675643		0.433591	1.35059	0.350673		0.189246	1.14017	0.571501		0.601166	1.51694	0.272468		-0.190614	-1.14125	0.696426		0.117551	1.08489	0.838578		-0.137039	-1.09965	0.791599		-0.925184	-1.89893	0.0514056
17675		1700018A04Rik	0.86619	1.82284	0.00155356		0.18989	1.14068	0.251544		0.916059	1.88695	0.0100159		-0.379393	-1.30079	0.192339		-0.105646	-1.07598	0.670422		-0.0966467	-1.06929	0.527163		0.646627	1.5655	0.074407		-1.68622	-3.21812	0.000380825		-0.291826	-1.22419	0.153596		0.607032	1.52312	0.0660032		0.417143	1.33528	0.182963		0.462158	1.3776	0.314512
25103		1700018A14Rik	2.32233	5.00141	0.00765864		0.505024	1.41915	0.238846		1.46583	2.76223	0.131449		0.453815	1.36966	0.43725		0.691183	1.61461	0.153212		0.295547	1.22735	0.505794		0.463266	1.37866	0.288908		1.23605	2.35552	0.103691		1.17187	2.25303	0.0639261		1.49537	2.81936	0.039563		0.990345	1.98666	0.0618882		-0.256356	-1.19446	0.564954
34320		1700018B08Rik	0.575191	1.48987	0.0189561		0.036933	1.02593	0.779584		0.0325134	1.02279	0.87448		0.0325134	1.02279	0.827619		0.00669988	1.00465	0.985767		-0.636657	-1.55472	0.167998		0.24059	1.18148	0.316199		0.0325134	1.02279	0.81848		-0.537659	-1.45162	0.234826		0.319269	1.2477	0.579556		0.282336	1.21616	0.618401		-2.00597	-4.0166	0.580511
12671		1700018B24Rik	0.880263	1.84071	0.0679301		0.499685	1.4139	0.333489		-0.0880346	-1.06292	0.843982		-0.192933	-1.14309	0.695086		-0.172927	-1.12734	0.555817		0.137854	1.10027	0.680815		0.0189079	1.01319	0.95351		-0.794844	-1.73489	0.210789		0.0115121	1.00801	0.974843		-0.163557	-1.12005	0.691687		-0.663242	-1.58364	0.257566		0	-1	1
39204		1700018C11Rik	-0.315076	-1.24408	0.572081		-0.129719	-1.09408	0.806759		-0.255617	-1.19385	0.760148		0.484175	1.39879	0.523541		-0.781206	-1.71857	0.145478		0.0427613	1.03008	0.926018		-0.255617	-1.19385	0.559673		-0.255617	-1.19385	0.645076		-0.350281	-1.27481	0.587549		-0.823811	-1.77008	0.149207		-0.694092	-1.61787	0.150814		0	-1	1
32431		1700018F24Rik	3.52211	11.4884	0.00593492		1.24624	2.37223	0.046588		3.32064	9.99108	0.0310466		1.43728	2.7081	0.0624653		1.62301	3.08017	0.0209456		1.50196	2.83228	0.0228434		1.52098	2.86986	0.0606831		1.66459	3.17025	0.0591538		1.71284	3.27804	0.039307		2.71649	6.57274	0.0173753		1.47025	2.7707	0.0837838		-0.12797	-1.09276	0.877273
28849		1700018G05Rik	0.503217	1.41737	0.211203		1.07833	2.11158	0.00664392		0.897918	1.86338	0.136657		1.12292	2.17788	0.0250525		0.118458	1.08557	0.813644		0.965918	1.95331	0.0107949		0.524573	1.43851	0.242203		0.540522	1.4545	0.173949		0.5446	1.45862	0.190241		0.395134	1.31507	0.477108		-0.683192	-1.60569	0.201295		-0.114608	-1.08268	0.577956
29954		1700018L24Rik	0.298735	1.23007	0.275811		-0.0802593	-1.05721	0.644718		0.147021	1.10728	0.620203		0.388636	1.30916	0.182843		-0.155366	-1.1137	0.635193		0.387976	1.30856	0.175641		0.0872268	1.06233	0.609476		-0.0359501	-1.02523	0.876902		-0.0937625	-1.06715	0.719662		0.0353093	1.02478	0.853594		0.115569	1.0834	0.420558		0	-1	1
7425		1700018M17Rik	-0.675591	-1.59725	0.0159198		-0.00888559	-1.00618	0.952682		-0.186893	-1.13831	0.487967		-0.159397	-1.11682	0.410142		0.372269	1.29439	0.105423		-0.198239	-1.1473	0.293345		-0.14084	-1.10255	0.589296		0.0615615	1.04359	0.828044		0.00372186	1.00258	0.986102		-0.38539	-1.30621	0.283341		-0.376504	-1.29819	0.262584		0.0679953	1.04826	0.738947
38005		1700019A02Rik	-0.415925	-1.33415	0.150484		-1.25891	-2.39315	0.00246418		-1.21011	-2.31355	0.0400794		0.477912	1.39273	0.272528		0.801527	1.74294	0.0684518		-0.383211	-1.30424	0.196454		-0.4183	-1.33635	0.247257		0.479337	1.3941	0.134143		-0.373687	-1.29566	0.22537		-0.510174	-1.42422	0.241172		0.748735	1.68032	0.0945998		0.351441	1.27583	0.280162
30553		1700019B03Rik	0.465129	1.38044	0.185136		0.271316	1.20691	0.34837		0.770696	1.70609	0.143094		-0.021769	-1.0152	0.947205		0.0385897	1.02711	0.874353		0.26093	1.19825	0.43398		-0.029662	-1.02077	0.917441		0.836339	1.78551	0.0343795		0.60961	1.52585	0.132513		0.462889	1.3783	0.201936		0.191573	1.14201	0.5387		0.216202	1.16167	0.853686
39839		1700019D03Rik	0.339824	1.2656	0.447449		-0.284187	-1.21772	0.438568		0.144667	1.10548	0.825522		0.350683	1.27516	0.453623		0.913905	1.88414	0.0428612		-0.016588	-1.01156	0.964232		0.468699	1.38386	0.219418		0.701819	1.62655	0.167808		-0.0265917	-1.0186	0.95238		0.30551	1.23586	0.49766		0.589697	1.50493	0.104434		0.184547	1.13646	0.421404
37513		1700019E08Rik	0.647326	1.56626	0.071191		0.172007	1.12662	0.704608		0.55388	1.46803	0.20278		0.136928	1.09956	0.711763		0.125969	1.09124	0.782042		-0.799926	-1.74101	0.195513		0.308826	1.2387	0.330176		0.55388	1.46803	0.0740277		0.505911	1.42002	0.309219		0.405589	1.32463	0.303947		0.233582	1.17575	0.65416		-0.122542	-1.08865	0.899517
34401		1700019E19Rik	0.464095	1.37945	0.402105		0.0333169	1.02336	0.935707		2.431	5.39268	0.0471087		-0.0435327	-1.03063	0.933385		0.209366	1.15618	0.63137		0.182136	1.13456	0.694753		-0.266686	-1.20304	0.586335		0.451642	1.3676	0.417215		0.684015	1.6066	0.228994		0.428731	1.34605	0.332788		0.395414	1.31532	0.0436967		-2.0304	-4.08518	0.00909469
16438		1700019G17Rik	-1.21952	-2.3287	0.157409		0.0700194	1.04973	0.850745		0.0545003	1.0385	0.932961		0.0322109	1.02258	0.948776		-0.29984	-1.23101	0.656415		0.63265	1.55041	0.204533		-0.1492	-1.10895	0.741838		-0.32652	-1.25398	0.462462		0.628517	1.54598	0.443781		-0.171132	-1.12594	0.652702		-0.241152	-1.18194	0.357593		0.224357	1.16826	0.251307
40804		1700019G17Rik	-0.455568	-1.37132	0.0610665		-0.727011	-1.65521	0.0209178		-1.13487	-2.19599	0.016529		-0.742294	-1.67283	0.012124		0.203743	1.15168	0.515696		-0.40756	-1.32644	0.127419		-0.275246	-1.2102	0.451507		-0.546851	-1.46089	0.0252145		-0.292587	-1.22483	0.399342		-0.551898	-1.46601	0.0487032		0.175113	1.12905	0.519609		0.6236	1.54072	0.221056
42120		1700019G17Rik	-0.183202	-1.1354	0.253905		-0.636187	-1.55422	0.00203317		-0.730576	-1.6593	0.0236477		0.0466061	1.03283	0.8417		0.379851	1.30121	0.0876844		-0.1415	-1.10305	0.551251		-0.349646	-1.27425	0.375296		-2.06506	-4.18451	0.011643		-0.205909	-1.15341	0.257881		-0.142087	-1.1035	0.604655		0.494099	1.40844	0.0963468		-0.18837	-1.13948	0.698152
42598		1700019G17Rik	1.32393	2.50347	0.00925024		0.348651	1.27337	0.197602		0.400903	1.32033	0.410014		0.230017	1.17285	0.464821		0.743523	1.67426	0.0410687		-0.0766693	-1.05458	0.77139		1.03716	2.05219	0.0119287		0.712828	1.63901	0.0657424		0.134026	1.09735	0.673614		0.905126	1.87271	0.0336336		0.556475	1.47067	0.0666075		0.23668	1.17828	0.423951
7611		1700019H03Rik	1.24267	2.36636	0.0588602		0.715597	1.64216	0.119988		1.38047	2.60353	0.147327		0.639643	1.55794	0.244495		0.895447	1.86019	0.0638145		0.565911	1.48032	0.196888		0.607709	1.52384	0.253254		1.01883	2.02628	0.0990669		0.689096	1.61227	0.2137		1.05933	2.08396	0.0703042		0.343731	1.26903	0.31689		-0.0167914	-1.01171	0.989405
19326		1700019H03Rik	0.899259	1.86511	0.00679226		0.800141	1.74127	0.0220251		0.726163	1.65423	0.0260241		0.0734568	1.05223	0.776588		0.2149	1.16062	0.318071		0.569005	1.4835	0.00421586		-0.0929236	-1.06653	0.517801		1.22036	2.33005	0.000735848		0.999144	1.99881	0.00242458		0.41485	1.33316	0.0748931		-0.385291	-1.30612	0.218242		-0.226957	-1.17036	0.0196371
31939		1700019H22Rik	-0.260874	-1.1982	0.283675		0.239992	1.18099	0.59084		0.0330366	1.02316	0.799522		0.520565	1.43452	0.184626		-0.433732	-1.35072	0.640019		-0.0785961	-1.05599	0.57119		0.245476	1.18548	0.284857		-0.0450633	-1.03173	0.846896		-0.312681	-1.24201	0.26651		-0.261303	-1.19856	0.392593		-0.501296	-1.41548	0.350108		0.356088	1.27995	0.58066
18225		1700019J19Rik	-0.78316	-1.7209	0.064506		0.1689	1.1242	0.438723		-0.0850239	-1.06071	0.776048		-0.766453	-1.70108	0.0199806		-0.143476	-1.10456	0.500065		-0.801243	-1.7426	0.163076		-0.0633606	-1.0449	0.750809		-0.0850239	-1.06071	0.673359		-0.265635	-1.20216	0.242281		0.0993871	1.07132	0.768225		-0.0695132	-1.04936	0.83302		0.919098	1.89093	0.580529
25359		1700019L03Rik	0.872676	1.83106	0.0738908		0.810242	1.75351	0.029879		1.21293	2.31807	0.0796485		1.48174	2.79285	0.0175522		0.642314	1.56083	0.0900507		0.905928	1.87375	0.0167331		0.549003	1.46307	0.0854029		1.31487	2.48779	0.0570096		0.860532	1.81571	0.284053		0.770746	1.70615	0.180685		-0.039496	-1.02775	0.934179		-0.108178	-1.07787	0.809358
32222		1700019L03Rik	-0.0379948	-1.02669	0.846819		-0.501595	-1.41578	0.479881		0.0212707	1.01485	0.860768		0.0212707	1.01485	0.836497		-0.216245	-1.16171	0.224976		-0.342302	-1.26778	0.425185		-0.250228	-1.18939	0.367729		0.434379	1.35133	0.194997		-0.271848	-1.20735	0.268571		0.309997	1.2397	0.288722		0.811592	1.75515	0.29342		0	-1	1
31112		1700019M22Rik	-0.049631	-1.035	0.943352		1.11543	2.16659	0.102096		0.660759	1.58091	0.527071		0.823223	1.76935	0.337661		0.869078	1.8265	0.151967		1.29193	2.44856	0.0759215		0.362048	1.28525	0.582052		0.660759	1.58091	0.347489		0.743955	1.67476	0.287966		0.720718	1.648	0.198878		-0.394711	-1.31468	0.245554		0.896967	1.86215	0.182821
21311		1700019N12Rik	0.0941159	1.06741	0.747994		0.089774	1.0642	0.703707		0.0773965	1.05511	0.799841		-0.787445	-1.72601	0.0333328		-0.459353	-1.37492	0.141979		0.344734	1.26992	0.385767		-0.501588	-1.41577	0.187109		0.540877	1.45486	0.04748		-0.212015	-1.15831	0.344422		-0.54139	-1.45537	0.18301		-0.631164	-1.54881	0.134637		0.00617745	1.00429	0.995855
25411		1700019N12Rik	2.24417	4.73765	0.0032948		0.68129	1.60357	0.0769623		1.24558	2.37114	0.106138		0.466882	1.38212	0.290555		0.561403	1.4757	0.112494		0.397477	1.3172	0.246933		0.719474	1.64658	0.140763		1.1246	2.18041	0.0384052		1.58649	3.00318	0.0106478		1.61822	3.06997	0.0128457		0.936935	1.91446	0.0454481		0.197582	1.14677	0.120395
5340		1700019N19Rik	1.13496	2.19613	0.130937		0.355315	1.27927	0.401258		0.149217	1.10897	0.851466		-0.0162222	-1.01131	0.975595		0.217961	1.16309	0.621867		0.424506	1.34211	0.327955		0.879517	1.83976	0.0745393		1.2811	2.43024	0.060003		0.467757	1.38296	0.396107		0.690753	1.61413	0.151962		0.335438	1.26176	0.101494		-0.142061	-1.10348	0.0588136
8768		1700019N19Rik	1.84484	3.59213	0.0603978		0.796298	1.73664	0.21406		0.828464	1.77579	0.489352		0.880857	1.84147	0.310219		0.893966	1.85828	0.172031		0.524441	1.43838	0.412096		0.323331	1.25122	0.604403		0.622956	1.54003	0.428129		1.07085	2.10066	0.194351		1.77137	3.41378	0.0429327		0.975074	1.96574	0.0577746		0.467085	1.38231	0.500433
24506		1700019O17Rik	2.0205	4.05726	0.0107108		0.576511	1.49124	0.150411		1.07756	2.11046	0.194711		0.589103	1.50431	0.253473		0.990173	1.98642	0.0535362		0.30686	1.23701	0.428169		1.1592	2.23333	0.0238517		1.38071	2.60396	0.0332432		1.51976	2.86744	0.0231393		1.82767	3.54963	0.0388969		1.25116	2.38032	0.0814339		-0.281055	-1.21508	0.147742
7939		1700020A23Rik	0.745511	1.67657	0.196488		0.429262	1.34654	0.320055		2.17259	4.50832	0.0544832		-0.224548	-1.16841	0.654605		0.730413	1.65911	0.132815		0.0538285	1.03802	0.892439		0.665953	1.58662	0.143994		0.565311	1.47971	0.34832		0.127506	1.0924	0.795774		0.558008	1.47223	0.204396		0.128746	1.09334	0.524227		-0.0229034	-1.016	0.944533
5396		1700020C07Rik	-0.547405	-1.46145	0.0115284		0.141314	1.10291	0.308433		-0.0373008	-1.02619	0.838834		0.00243611	1.00169	0.986361		-0.207689	-1.15484	0.357005		-0.0416008	-1.02926	0.806589		0.154463	1.11301	0.296276		0.813921	1.75798	0.00375908		-0.623135	-1.54022	0.0128688		-0.042448	-1.02986	0.8001		-0.183762	-1.13584	0.263843		0.130532	1.0947	0.325596
10983		1700020C11Rik	0.279609	1.21387	0.218633		-0.0458504	-1.03229	0.730378		0.560513	1.47479	0.0744631		-0.747853	-1.67929	0.00711967		-0.72544	-1.65341	0.00376275		-0.56786	-1.48232	0.039668		-0.107966	-1.07771	0.62382		0.451633	1.36759	0.0418598		-0.267169	-1.20344	0.157979		-0.448561	-1.36468	0.0696734		-0.40271	-1.32199	0.0587301		-0.60806	-1.52421	0.0614997
35357		1700020D05Rik	-0.48839	-1.40288	0.0162126		-0.181565	-1.13411	0.152939		0.368982	1.29144	0.113274		-0.0582707	-1.04122	0.6891		-0.305969	-1.23625	0.3346		0.170686	1.12559	0.266871		-0.433256	-1.35028	0.351348		0.0428166	1.03012	0.741637		-0.750859	-1.68279	0.0093379		-0.355223	-1.27918	0.0538667		-0.173659	-1.12792	0.197443		-0.242868	-1.18334	0.0141644
7085		1700020G17Rik	0.892781	1.85675	0.181699		-0.287215	-1.22028	0.380383		0.115489	1.08334	0.768076		0.0336396	1.02359	0.899598		0.305994	1.23627	0.505179		0.284684	1.21814	0.508512		-0.31066	-1.24027	0.308354		0.115489	1.08334	0.659409		0.0172694	1.01204	0.947462		-0.0352221	-1.02471	0.912177		0.251993	1.19085	0.476628		0	-1	1
24508		1700020I14Rik	0.266036	1.2025	0.12077		-0.558452	-1.47269	0.011488		0.176767	1.13035	0.4053		0.354279	1.27835	0.29319		0.502158	1.41633	0.014848		-0.80287	-1.74457	0.000740566		-0.311534	-1.24103	0.223954		-0.73376	-1.66297	0.021628		-0.113974	-1.08221	0.510027		-0.390692	-1.31102	0.10394		0.16776	1.12331	0.433477		-0.0845417	-1.06035	0.608308
30375		1700020I14Rik	0.0890244	1.06365	0.456373		-0.418717	-1.33674	0.0124415		0.0227444	1.01589	0.881691		0.125272	1.09071	0.644962		0.149862	1.10946	0.304447		-0.49555	-1.40986	0.00672084		-0.49727	-1.41154	0.0427995		-1.27201	-2.41498	0.000868013		-0.255721	-1.19393	0.145728		-0.339437	-1.26526	0.0605298		0.0792803	1.05649	0.582417		0.000678187	1.00047	0.996348
33659		1700020I14Rik	0.113903	1.08215	0.294747		-0.420628	-1.33851	0.00644936		-0.0640061	-1.04536	0.617165		-0.0638067	-1.04522	0.555386		-0.483396	-1.39803	0.0144434		-0.729278	-1.65781	0.00703628		-0.269941	-1.20576	0.130518		0.0372496	1.02616	0.767587		-0.309481	-1.23926	0.0466294		-0.332144	-1.25888	0.0397246		0.088484	1.06325	0.473213		-0.139376	-1.10143	0.508372
43977		1700020L24Rik	0.776302	1.71273	0.00560312		0.107487	1.07735	0.369369		0.376364	1.29807	0.113867		-0.319851	-1.2482	0.0681283		0.19074	1.14135	0.226903		0.483922	1.39854	0.00756384		-0.166239	-1.12213	0.248897		0.810829	1.75422	0.00282288		0.480101	1.39484	0.0602157		0.147468	1.10762	0.415539		0.0399811	1.0281	0.790724		-0.194859	-1.14461	0.375431
19627		1700020N01Rik	1.54009	2.90812	0.00884189		0.557396	1.47161	0.142863		0.829428	1.77698	0.186454		0.665483	1.5861	0.292901		1.00131	2.00182	0.0457937		1.44907	2.73032	0.0363068		0.443439	1.35984	0.479919		0.0462742	1.03259	0.920952		1.73859	3.33709	0.00582941		0.967823	1.95589	0.0839599		0.410427	1.32908	0.37837		1.51957	2.86705	0.0360686
15600		1700020N18Rik	0.355357	1.2793	0.134186		0.266719	1.20307	0.190086		0.232145	1.17458	0.417703		-0.17819	-1.13146	0.601043		-0.042443	-1.02986	0.851208		0.727818	1.65613	0.143487		0.481366	1.39606	0.275639		0.65459	1.57417	0.111166		-0.753576	-1.68597	0.164398		0.752121	1.68427	0.204729		0.485402	1.39998	0.386819		0.0520981	1.03677	0.920117
42276		1700020O03Rik	-1.31583	-2.48945	0.00572267		-0.637255	-1.55537	0.0132234		-0.806231	-1.74864	0.0648224		-0.336054	-1.2623	0.166129		-0.244106	-1.18436	0.290865		-0.0831369	-1.05932	0.708638		-0.870697	-1.82855	0.0476281		-1.44437	-2.72143	0.00725723		0.539803	1.45377	0.052533		-1.01487	-2.02072	0.00199989		-0.377617	-1.29919	0.0314779		-0.0349357	-1.02451	0.684966
29455		1700021C14Rik	0.150553	1.10999	0.549065		0.0433357	1.03049	0.846481		0.461656	1.37712	0.264849		-0.0473746	-1.03338	0.848119		0.209746	1.15648	0.426709		0.138875	1.10105	0.584304		0.166401	1.12226	0.462193		0.928069	1.90273	0.0193842		0.465969	1.38124	0.186801		0.180543	1.13331	0.435662		0.137207	1.09977	0.431362		-0.66043	-1.58055	0.0168478
32766		1700021C14Rik	1.13462	2.19561	0.0101408		0.141633	1.10315	0.514756		0.480417	1.39515	0.282951		0.226976	1.17038	0.457127		0.685098	1.60781	0.0478323		-0.368749	-1.29123	0.125905		0.773689	1.70964	0.0154809		1.15342	2.2244	0.011334		0.412338	1.33084	0.245227		0.862579	1.81829	0.091843		0.720945	1.64826	0.109435		-0.152803	-1.11173	0.689282
18005		1700021F05Rik	0.23829	1.17959	0.119142		-0.053594	-1.03785	0.63664		0.418598	1.33663	0.0813948		-0.57883	-1.49364	0.0136182		-0.411342	-1.32992	0.0810548		-0.775749	-1.71208	0.0113855		0.0442046	1.03111	0.8074		0.29626	1.22796	0.064265		-0.379682	-1.30105	0.052592		-0.344014	-1.26928	0.109435		-0.29042	-1.223	0.126129		-0.411554	-1.33012	0.00864554
11251		1700021F07Rik	1.58592	3.00199	0.0634466		0.842723	1.79343	0.168449		0.926432	1.90057	0.396136		0.881531	1.84233	0.235426		0.937377	1.91504	0.118852		-0.112185	-1.08086	0.861427		1.01716	2.02394	0.0995403		1.5247	2.87728	0.0722292		1.00842	2.0117	0.192196		1.56583	2.96047	0.0511882		0.723104	1.65073	0.156364		0.136307	1.09909	0.795372
41668		1700021F07Rik	0.15698	1.11495	0.799564		0.240014	1.181	0.65646		0.46907	1.38422	0.623865		-0.43033	-1.34754	0.530271		0.852119	1.80515	0.151959		-0.0203729	-1.01422	0.968055		0.662002	1.58228	0.253219		0.406708	1.32566	0.563105		0.706503	1.63184	0.320629		-0.20075	-1.1493	0.681939		-0.440764	-1.35732	0.149208		-0.304076	-1.23463	0.607567
4754		1700021J08Rik	1.38491	2.61156	0.0149671		0.409812	1.32851	0.174257		0.501715	1.4159	0.373643		0.220552	1.16518	0.532571		0.60593	1.52196	0.08397		-0.298954	-1.23025	0.318583		1.39404	2.62813	0.00774475		0.302191	1.23302	0.423359		-0.771926	-1.70755	0.0775807		1.32035	2.49726	0.0262692		0.910536	1.87974	0.0484588		0.190092	1.14084	0.646236
25602		1700021K02Rik	0.843004	1.79378	0.00961258		0.318174	1.24675	0.451651		0.0330985	1.02321	0.799238		-0.620174	-1.53706	0.0465706		-0.115129	-1.08307	0.521007		0.0726857	1.05167	0.93924		0.0330985	1.02321	0.704755		0.0330985	1.02321	0.728447		0.00143101	1.00099	0.997066		-0.728313	-1.6567	0.145322		-1.04649	-2.06549	0.120303		0.00919838	1.0064	0.710401
40621		1700021K02Rik	1.19041	2.28217	0.175185		0.509279	1.42334	0.0906335		0.45409	1.36992	0.38065		1.4344	2.7027	0.0108336		0.0213602	1.01492	0.969706		0.639104	1.55736	0.0608118		0.68947	1.61269	0.0815926		0.141279	1.10288	0.665672		-0.144052	-1.105	0.683294		0.346106	1.27113	0.362775		-0.163172	-1.11975	0.568245		0.0879429	1.06285	0.930914
44529		1700021K10Rik	-0.59881	-1.51447	0.413097		0.0955659	1.06848	0.760782		0.0756959	1.05387	0.870799		0.290865	1.22337	0.415081		0.96582	1.95317	0.145509		-0.71789	-1.64477	0.130572		1.07987	2.11385	0.115151		0.0756959	1.05387	0.806588		0.732979	1.66207	0.132005		-0.53771	-1.45167	0.160439		-0.633276	-1.55108	0.0900209		0.381883	1.30304	0.425206
25872		1700021K14Rik	0.198068	1.14716	0.536462		0.176081	1.12981	0.475828		0.760224	1.69375	0.165294		0.399535	1.31908	0.317174		0.215941	1.16146	0.429735		0.126781	1.09185	0.677169		0.42736	1.34477	0.139599		0.885082	1.84687	0.035712		0.184194	1.13618	0.567201		0.403796	1.32298	0.214976		0.227715	1.17098	0.295946		-0.282855	-1.2166	0.458385
870		1700021K19Rik	-3.91141	-15.047	0.0561554		-1.65865	-3.15721	0.213148		-1.81239	-3.51224	0.473612		-2.99284	-7.96039	0.115427		-1.47924	-2.78802	0.325954		-1.63034	-3.09585	0.235752		-2.37305	-5.18035	0.119108		-2.54443	-5.83377	0.168716		-2.40214	-5.28585	0.216864		-1.89903	-3.72961	0.1589		-0.240375	-1.1813	0.384047		0.0728388	1.05178	0.381121
2634		1700021K19Rik	-0.765341	-1.69977	0.00681142		-0.557485	-1.4717	0.0805663		-1.85451	-3.61629	0.0034964		-0.685114	-1.60783	0.0125674		-0.217204	-1.16248	0.255437		-0.85381	-1.80727	0.00362443		-1.26732	-2.40714	0.00652769		-0.831186	-1.77915	0.00490106		-0.906182	-1.87408	0.00896607		-0.308934	-1.23879	0.212033		0.248551	1.18801	0.430947		0.460835	1.37634	0.273201
11377		1700021K19Rik	0.102604	1.07371	0.613564		-0.0477711	-1.03367	0.940251		0.102604	1.07371	0.729478		-0.752082	-1.68422	0.260818		0.140084	1.10197	0.713977		-0.354676	-1.2787	0.76667		-0.278176	-1.21266	0.136326		-1.62772	-3.09025	0.00236768		0.13032	1.09454	0.537262		-0.0574093	-1.0406	0.895953		-0.00963817	-1.0067	0.989559		0.100695	1.07229	0.582419
11650		1700021O21Rik	-0.604133	-1.52007	0.0351071		-0.125888	-1.09118	0.54992		-0.0330573	-1.02318	0.799427		-0.0330573	-1.02318	0.758795		-0.250919	-1.18996	0.161867		-0.298571	-1.22993	0.574075		0.0280697	1.01965	0.954147		-0.125287	-1.09072	0.306286		0.134307	1.09757	0.426395		0.33953	1.26534	0.408997		0.465418	1.38072	0.307294		0	-1	1
14459		1700021O21Rik	-0.239865	-1.18088	0.332399		0.205346	1.15296	0.249787		0.0658794	1.04672	0.619349		-0.685198	-1.60792	0.232418		0.106612	1.0767	0.645305		0.300642	1.23169	0.492649		0.391387	1.31165	0.622785		0.0658794	1.04672	0.499857		-0.150476	-1.10994	0.394748		-0.672579	-1.59392	0.204628		-0.877925	-1.83773	0.122754		0	-1	1
4762		1700021P04Rik	1.75884	3.38425	0.118877		0.687413	1.61039	0.183658		0.452492	1.3684	0.418936		-0.704475	-1.62955	0.214956		0.205209	1.15285	0.500459		0.53729	1.45124	0.124453		0.425661	1.34319	0.298527		0.571992	1.48657	0.163015		0.383684	1.30467	0.313065		0.870107	1.8278	0.0337886		0.182695	1.135	0.668985		0.215454	1.16107	0.580926
33487		1700021P22Rik	0.0925208	1.06623	0.755408		0.260408	1.19782	0.410617		0.185609	1.1373	0.669159		0.107342	1.07724	0.731409		0.35637	1.2802	0.203883		0.0538756	1.03805	0.821083		-0.648759	-1.56782	0.315013		-1.30122	-2.46437	0.00824578		-0.23548	-1.1773	0.446253		0.268836	1.20484	0.346745		0.00842769	1.00586	0.97473		-0.0948651	-1.06797	0.811188
24069		1700022A21Rik	1.02534	2.03543	0.00167296		0.569769	1.48429	0.00562806		0.189486	1.14036	0.391614		0.388796	1.3093	0.0628305		0.328707	1.25589	0.368348		1.25595	2.38824	0.00180835		0.404848	1.32395	0.291737		0.865736	1.82227	0.00914645		0.703006	1.62789	0.040411		1.11976	2.17311	0.00857092		0.54999	1.46408	0.087274		1.86662	3.64678	0.06258
33110		1700022A22Rik	2.30103	4.9281	0.0110526		0.778777	1.71568	0.065656		0.86143	1.81684	0.131545		-0.00261262	-1.00181	0.998104		0.453505	1.36936	0.430372		0.0709598	1.05042	0.781992		0.29649	1.22815	0.595287		0.480877	1.39559	0.161573		0.594285	1.50972	0.277061		0.913662	1.88382	0.203539		0.134886	1.09801	0.841521		0.16938	1.12457	0.85635
34654		1700022C21Rik	-0.170238	-1.12524	0.212308		-0.317771	-1.2464	0.0405697		0.168249	1.12369	0.223009		-0.734041	-1.66329	0.0059546		-0.0614161	-1.04349	0.729288		-0.784828	-1.72289	0.00331149		-0.871125	-1.82909	0.0501776		-0.387317	-1.30796	0.0130305		-0.38484	-1.30571	0.0217703		-0.415113	-1.3334	0.0301715		-0.0973419	-1.0698	0.550496		-0.748254	-1.67976	0.017074
3839		1700022E09Rik	-0.852611	-1.80577	0.426327		-0.852611	-1.80577	0.309904		-0.852611	-1.80577	0.597556		-0.852611	-1.80577	0.424119		-0.632973	-1.55076	0.443596		-0.852611	-1.80577	0.315235		-0.852611	-1.80577	0.318414		-0.852611	-1.80577	0.429569		-0.750658	-1.68256	0.473116		-0.852611	-1.80577	0.307503		0	-1	1		0	-1	1
22550		1700022F17Rik	0.694003	1.61777	0.065592		1.41635	2.6691	0.0123455		0.17789	1.13123	0.611643		0.680711	1.60293	0.256302		0.444533	1.36087	0.439689		0.235164	1.17704	0.253293		0.17789	1.13123	0.356348		0.17789	1.13123	0.453591		0.345923	1.27096	0.55146		0.377765	1.29933	0.181853		-1.03859	-2.05422	0.0384731		-0.483433	-1.39807	0.580589
2567		1700022I11Rik	-0.321098	-1.24928	0.55328		-1.01463	-2.02039	0.0170221		0.0374016	1.02626	0.948594		-0.856129	-1.81018	0.0851763		-0.350732	-1.27521	0.360757		-0.894284	-1.85869	0.0431028		-0.922318	-1.89516	0.0277344		0.318371	1.24692	0.490741		-1.30407	-2.46925	0.0357758		-0.814936	-1.75922	0.0885516		0.199697	1.14846	0.515565		0.255754	1.19396	0.765425
31497		1700022P22Rik	0.617982	1.53473	0.0342519		-0.712812	-1.639	0.43522		-0.248183	-1.18771	0.390152		-0.248183	-1.18771	0.227991		-0.0865893	-1.06186	0.683646		-0.161234	-1.11824	0.641839		-0.248183	-1.18771	0.138885		-0.248183	-1.18771	0.218303		-0.546865	-1.46091	0.100113		-0.138496	-1.10076	0.468991		0.574315	1.48897	0.519291		0	-1	1
16293		1700023A16Rik	2.62986	6.18968	0.00124393		0.992472	1.98959	0.0091281		3.18522	9.09591	0.00615718		1.13327	2.19355	0.0194759		1.23969	2.36148	0.0081114		0.745838	1.67695	0.0443254		1.68594	3.21749	0.00136594		1.58345	2.99687	0.00619481		1.21267	2.31767	0.0215084		2.24195	4.73036	0.014456		1.24948	2.37755	0.0840426		-0.825082	-1.77164	0.0150207
10566		1700023B02Rik	0.375912	1.29766	0.0434161		0.392716	1.31286	0.0133715		0.586076	1.50116	0.0156627		0.123486	1.08936	0.445487		-0.272247	-1.20769	0.0777793		-1.07165	-2.10184	0.01761		0.804075	1.74603	0.0012147		0.00964488	1.00671	0.942289		-0.0977646	-1.07011	0.42418		0.463509	1.37889	0.010942		0.070793	1.05029	0.587809		0.00710617	1.00494	0.982139
41584		1700023B02Rik	-0.151333	-1.1106	0.426783		0.226967	1.17037	0.261309		0.217377	1.16262	0.433562		-0.163834	-1.12026	0.416245		-0.238961	-1.18014	0.217138		-0.416118	-1.33433	0.04146		0.0376539	1.02644	0.817015		-0.699836	-1.62432	0.023462		-0.310346	-1.24001	0.15463		0.133252	1.09676	0.539679		-0.0937149	-1.06711	0.651192		-0.129233	-1.09371	0.645661
29588		1700023D19Rik	1.42395	2.68319	0.0333757		0.130854	1.09494	0.778034		0.807133	1.74973	0.314632		1.6474	3.13269	0.0401105		0.0849673	1.06066	0.845076		0.913689	1.88386	0.192535		0.557209	1.47142	0.234562		0.49577	1.41007	0.337329		0.983478	1.97723	0.0901707		0.373402	1.2954	0.445454		0.242548	1.18308	0.561543		-0.255406	-1.19367	0.43792
10742		1700023E05Rik	0.270211	1.20598	0.579163		0.568328	1.4828	0.186544		0.950186	1.93212	0.198563		-0.161835	-1.11871	0.749219		0.0943705	1.0676	0.787312		-0.00767728	-1.00534	0.984202		0.582011	1.49693	0.133837		1.31365	2.4857	0.0913561		0.833598	1.78212	0.0983027		0.278613	1.21303	0.421542		-0.289715	-1.2224	0.284811		0.35168	1.27605	0.499942
7365		1700023F06Rik	2.23003	4.69143	0.055202		1.37385	2.59161	0.0893078		1.76803	3.40589	0.255174		0.486218	1.40077	0.590807		0.739341	1.66941	0.394065		1.04835	2.06817	0.176122		1.87103	3.65794	0.0372758		2.25947	4.78817	0.0551383		1.27096	2.41322	0.195236		2.00393	4.01092	0.034174		0.630086	1.54766	0.0802901		-0.142919	-1.10414	0.105877
44865		1700023I07Rik	-0.0488786	-1.03446	0.899123		-0.586232	-1.50132	0.29505		-2.18855	-4.55847	0.0268462		-0.56851	-1.48299	0.358403		0.230685	1.17339	0.639929		0.00909856	1.00633	0.980965		-0.395484	-1.31538	0.249852		-0.164676	-1.12091	0.666928		0.184711	1.13659	0.738469		-0.565328	-1.47972	0.264672		0.0209042	1.0146	0.971083		2.02387	4.06675	0.000621321
3878		1700023L04Rik	-0.482333	-1.397	0.0916078		-0.423642	-1.34131	0.0734254		0.0919246	1.06579	0.633072		0.576635	1.49137	0.105473		-0.109052	-1.07852	0.794015		0.833357	1.78183	0.0320677		-0.519538	-1.4335	0.137602		-0.895443	-1.86018	0.239455		0.92317	1.89628	0.12841		-0.547427	-1.46148	0.0303854		-0.123785	-1.08959	0.603804		0.357001	1.28076	0.0415556
38096		1700024G13Rik	1.86319	3.63811	0.00316975		0.871429	1.82947	0.0132844		0.95077	1.9329	0.121687		1.28776	2.44148	0.0131245		1.08363	2.11937	0.0311516		0.793427	1.73319	0.0467013		1.14855	2.21691	0.0235958		2.456	5.48693	0.00121826		0.827765	1.77493	0.0540169		1.64241	3.12186	0.0156712		0.770976	1.70642	0.116682		0.851935	1.80492	0.247105
13938		1700024I08Rik	0.199851	1.14858	0.232993		-0.325885	-1.25343	0.472753		0.199851	1.14858	0.389018		0.556957	1.47116	0.106644		-0.215849	-1.16139	0.560512		-0.415814	-1.33405	0.220954		0.582752	1.4977	0.181744		0.199851	1.14858	0.222634		-0.986337	-1.98115	0.0568789		0.669581	1.59061	0.193468		0.995466	1.99373	0.150238		-0.342992	-1.26838	0.742568
2009		1700024J04Rik	0.573501	1.48813	0.0513318		0.187145	1.13851	0.493274		0.117634	1.08495	0.722782		-0.18191	-1.13438	0.683946		-0.0625534	-1.04431	0.889458		-0.479867	-1.39461	0.148561		-0.221525	-1.16597	0.455271		0.117634	1.08495	0.598586		0.237676	1.17909	0.353426		0.147551	1.10769	0.507758		-0.039594	-1.02782	0.870836		0	-1	1
3692		1700024J04Rik	0.866618	1.82338	0.00414903		0.280226	1.21439	0.112383		0.128612	1.09324	0.524094		-0.463388	-1.37878	0.310203		0.657995	1.57789	0.169446		0.132641	1.0963	0.424336		0.215481	1.16109	0.501596		0.500555	1.41476	0.138334		-0.517931	-1.4319	0.0349709		-0.358645	-1.28222	0.205696		-0.638872	-1.55711	0.0473443		0.231398	1.17397	0.58087
19761		1700024P04Rik	1.32775	2.51011	0.171264		0.238199	1.17952	0.713727		-0.202564	-1.15074	0.866281		-0.89498	-1.85958	0.302241		0.295175	1.22703	0.635698		0.255029	1.19336	0.693212		0.441345	1.35787	0.526308		1.71951	3.29325	0.114119		0.262396	1.19947	0.736587		0.624284	1.54145	0.401565		0.386085	1.30684	0.40423		0.814796	1.75905	0.332397
12410		1700024P16Rik	-0.693493	-1.61719	0.327659		0.547203	1.46125	0.068325		0.838666	1.7884	0.147312		0.544907	1.45893	0.216682		0.275327	1.21027	0.472145		-0.355774	-1.27967	0.237741		-0.316787	-1.24555	0.460785		0.49172	1.40612	0.208294		-0.672553	-1.59389	0.137644		0.0246153	1.01721	0.958038		-0.522588	-1.43653	0.235887		0.118609	1.08569	0.925081
33127		1700025D03Rik	-0.385586	-1.30639	0.465789		0.402172	1.3215	0.149903		0.231345	1.17393	0.603604		0.231345	1.17393	0.442137		0.084438	1.06027	0.758997		0.231345	1.17393	0.337321		0.231345	1.17393	0.338238		0.231345	1.17393	0.441047		0.197644	1.14682	0.5088		0.415479	1.33374	0.382299		0.0133071	1.00927	0.974422		0	-1	1
38525		1700025D03Rik	-0.437346	-1.35411	0.351516		0.162173	1.11897	0.369297		0.145067	1.10578	0.620909		0.145067	1.10578	0.477285		-0.0208921	-1.01459	0.927893		-0.500923	-1.41512	0.178771		0.0806968	1.05753	0.635835		0.145067	1.10578	0.46796		-0.106724	-1.07678	0.687178		-0.645919	-1.56474	0.294316		-0.808092	-1.75089	0.192647		0	-1	1
14905		1700025E21Rik	-0.917313	-1.88859	0.0204029		-0.214148	-1.16002	0.478371		-0.248153	-1.18769	0.534465		-0.824757	-1.77124	0.0267998		-0.782846	-1.72052	0.0538074		-0.0564592	-1.03991	0.900604		-0.85967	-1.81462	0.145512		-1.67982	-3.20387	0.015045		-0.471384	-1.38644	0.123748		-0.635626	-1.55361	0.313406		-0.421478	-1.3393	0.49557		0.0838052	1.05981	0.583259
34622		1700025F22Rik	0.801307	1.74268	0.00418637		0.923526	1.89675	0.0712285		1.20792	2.31004	0.00862775		0.279485	1.21376	0.222375		0.59103	1.50632	0.0236144		0.469008	1.38416	0.296644		1.26792	2.40814	0.00307911		1.59822	3.02769	0.0196742		0.157656	1.11547	0.340566		0.888753	1.85158	0.00431761		-0.0347729	-1.0244	0.937079		-1.06935	-2.09849	0.0934999
33098		1700025F24Rik	-0.729987	-1.65862	0.230828		0.380353	1.30166	0.429468		0.0440931	1.03103	0.957372		-0.316926	-1.24567	0.599273		-1.09086	-2.13001	0.164398		-0.810542	-1.75387	0.246966		-0.105739	-1.07605	0.808754		0.177928	1.13126	0.748631		-0.184377	-1.13633	0.734322		0.293643	1.22573	0.573446		-0.0867101	-1.06195	0.811982		0	-1	1
13397		1700025G04Rik	-0.726707	-1.65486	0.0286904		-0.209948	-1.15665	0.324842		0.177162	1.13066	0.408833		0.100629	1.07224	0.543258		-0.51469	-1.42869	0.0413429		-0.322353	-1.25037	0.15994		-0.615166	-1.53173	0.0295462		-3.04063	-8.22853	0.00896239		-0.201512	-1.1499	0.276959		-1.08329	-2.11887	0.0731297		-0.873347	-1.83191	0.138224		-0.475998	-1.39088	0.430274
42222		1700025G04Rik	-0.237793	-1.17919	0.106309		-0.412796	-1.33126	0.0171124		0.00373757	1.00259	0.979889		-0.0137764	-1.00959	0.927202		-0.116332	-1.08398	0.495127		0.0166369	1.0116	0.877898		-0.314119	-1.24325	0.0259662		-0.30865	-1.23855	0.0986663		0.156839	1.11484	0.32414		-0.73594	-1.66548	0.00428854		-0.323144	-1.25105	0.0892344		-0.336243	-1.26246	0.0990133
41841		1700025H01Rik	0.972003	1.96156	0.0381559		0.875669	1.83486	0.0308415		-5.4127	-42.5976	0.000374824		0.0619073	1.04384	0.885929		0.543194	1.4572	0.168185		0.767217	1.70198	0.0118296		0.767567	1.7024	0.0231815		0.484509	1.39911	0.083264		0.00186393	1.00129	0.993002		0.284867	1.2183	0.333465		-0.590802	-1.50608	0.135667		6.33493	80.724	0.0150249
34561		1700025K23Rik	-1.1423	-2.20732	0.263926		-0.408177	-1.32701	0.333998		-0.467536	-1.38275	0.364701		-0.946408	-1.92707	0.0844873		0.0294748	1.02064	0.94109		-0.65949	-1.57952	0.305419		-1.31725	-2.4919	0.0412601		-1.61023	-3.05301	0.0448461		-0.950083	-1.93198	0.0434241		-1.19552	-2.29027	0.0832501		-0.787341	-1.72589	0.23972		0	-1	1
17563		1700025K24Rik	0.214627	1.1604	0.235503		0.196837	1.14618	0.374744		0.0863044	1.06165	0.661878		0.0863044	1.06165	0.553132		-0.0212981	-1.01487	0.926482		0.0234689	1.0164	0.856487		0.0863044	1.06165	0.462306		0.0863044	1.06165	0.530376		-0.172036	-1.12665	0.466513		-0.301878	-1.23275	0.541932		-0.498715	-1.41295	0.347109		0	-1	1
27989		1700025L06Rik	0.939387	1.91771	0.0376563		0.0369617	1.02595	0.885783		0.334124	1.26061	0.429363		0.397896	1.31759	0.230675		0.356328	1.28016	0.272898		0.260588	1.19797	0.275912		0.19099	1.14155	0.674497		0.338851	1.26475	0.244154		0.293211	1.22536	0.506223		0.526856	1.44079	0.196399		0.489895	1.40434	0.197208		0.684453	1.60709	0.570587
1535		1700025O08Rik	-0.572758	-1.48736	0.729181		-0.0868697	-1.06206	0.948004		-0.785407	-1.72358	0.754304		-0.350721	-1.2752	0.829332		-0.393325	-1.31342	0.757658		-0.766024	-1.70058	0.557899		-0.777016	-1.71358	0.55148		-0.809788	-1.75295	0.632885		-0.42984	-1.34708	0.790103		0.0363	1.02548	0.978685		0.12317	1.08913	0.860982		0.109697	1.079	0.85859
8535		1700025O08Rik	0	-1	1		0	-1	1		0	-1	1		0	-1	1		0	-1	1		-0.29657	-1.22822	0.325502		0	-1	1		0	-1	1		-0.070757	-1.05027	0.565051		0	-1	1		0	-1	1		0	-1	1
33396		1700026D08Rik	-0.204127	-1.15199	0.585603		0.252344	1.19114	0.481424		0.275658	1.21055	0.383205		-0.511137	-1.42517	0.114683		-0.371162	-1.29339	0.144247		0.190555	1.1412	0.725781		0.418014	1.33609	0.310885		0.00170627	1.00118	0.994998		-1.12268	-2.17751	0.149454		0.269817	1.20566	0.260492		0.0174729	1.01218	0.960245		-0.392784	-1.31292	0.580632
26753		1700026D11Rik	-0.0112702	-1.00784	0.980017		1.06507	2.09227	0.0626656		0.344241	1.26948	0.610104		0.326834	1.25426	0.583489		0.136383	1.09915	0.724284		0.361562	1.28482	0.335446		0.0973006	1.06977	0.797828		1.06723	2.09541	0.276135		0.418564	1.3366	0.405419		0.999357	1.99911	0.0745321		-0.0657144	-1.0466	0.889809		0.378728	1.3002	0.675071
1755		1700026J04Rik	2.31373	4.97167	0.00438613		0.975724	1.96663	0.169476		0.640968	1.55938	0.112528		0.665428	1.58604	0.0456563		0.383237	1.30426	0.355815		0.598935	1.5146	0.228646		-0.286169	-1.2194	0.295705		-0.868376	-1.82561	0.0703642		1.45085	2.7337	0.00178635		1.02199	2.03072	0.0664613		0.0462637	1.03259	0.951133		-0.0248151	-1.01735	0.940895
3720		1700026J12Rik	0.42929	1.34657	0.286792		0.240384	1.18131	0.541123		0.42929	1.34657	0.470239		-0.395356	-1.31527	0.327129		-0.226529	-1.17002	0.609235		0.0190481	1.01329	0.966297		0.240286	1.18123	0.450155		0.42929	1.34657	0.288085		0.054257	1.03832	0.909301		1.12001	2.17348	0.0454368		0.879624	1.8399	0.0824958		0	-1	1
44746		1700026J12Rik	1.04881	2.06883	0.000689013		0.122079	1.0883	0.769075		0.0331907	1.02327	0.798813		0.384758	1.30564	0.190794		-0.226871	-1.17029	0.410666		0.627364	1.54474	0.114452		1.75597	3.37753	0.362187		-0.30807	-1.23805	0.264108		1.18404	2.27212	0.147389		0.465208	1.38052	0.1594		0.34313	1.26851	0.497432		0.132052	1.09585	0.581621
7936		1700026L06Rik	-0.229519	-1.17244	0.31198		-0.0225454	-1.01575	0.895831		-0.136759	-1.09943	0.666833		-0.051431	-1.03629	0.830057		-0.39879	-1.3184	0.0933852		0.654001	1.57353	0.013369		-0.52845	-1.44238	0.0688166		0.271563	1.20711	0.320739		0.214684	1.16045	0.359067		-0.217329	-1.16258	0.341644		-0.194784	-1.14455	0.238381		0.169422	1.12461	0.256254
36702		1700026N04Rik	-0.390722	-1.31105	0.197993		0.0519345	1.03665	0.840176		0.682251	1.60464	0.152042		-0.1188	-1.08583	0.767088		-0.344019	-1.26929	0.488809		-0.220378	-1.16504	0.317028		-0.252374	-1.19117	0.374013		-0.533835	-1.44777	0.311372		0.0807964	1.0576	0.789507		-0.173366	-1.12769	0.655968		-0.2253	-1.16902	0.547043		-1.17698	-2.26102	0.0242593
15634		1700027A23Rik	-0.887034	-1.84937	0.0054769		0.491615	1.40602	0.241167		0.0862999	1.06164	0.661884		-0.426213	-1.3437	0.292403		0.0939125	1.06726	0.75494		0.558283	1.47252	0.0988755		0.422024	1.33981	0.579964		-0.306067	-1.23633	0.339703		0.174357	1.12846	0.301153		-0.647273	-1.5662	0.183321		-1.13889	-2.20211	0.086065		0	-1	1
9555		1700027D21Rik	0.666759	1.5875	0.324812		0.450674	1.36668	0.380636		0.182438	1.1348	0.850041		0.295915	1.22766	0.643423		0.630583	1.54819	0.263837		0.609158	1.52537	0.256057		0.64863	1.56768	0.228585		1.25209	2.38186	0.105815		0.96863	1.95698	0.225333		0.541231	1.45521	0.307233		0.0905577	1.06478	0.575913		0.11636	1.084	0.372392
33218		1700027J05Rik	1.17626	2.2599	0.0725888		0.192262	1.14255	0.640599		0.257962	1.19579	0.745274		-0.123104	-1.08908	0.811776		0.353825	1.27794	0.438613		-0.638334	-1.55653	0.167057		1.06584	2.09339	0.0486352		0.331209	1.25807	0.53742		-0.437318	-1.35409	0.413487		0.970989	1.96018	0.0927026		0.778727	1.71562	0.0444725		0.180645	1.13339	0.662547
40226		1700027J05Rik	-1.42568	-2.68641	0.000880868		0.0484072	1.03412	0.716847		-0.0649439	-1.04604	0.731525		-0.0886097	-1.06334	0.536775		0.31729	1.24599	0.17379		0.734902	1.66428	0.00507528		-0.327164	-1.25454	0.330994		0.149805	1.10942	0.563975		-0.1074	-1.07728	0.558839		-0.41396	-1.33234	0.12911		-0.462367	-1.3778	0.0874937		-0.264968	-1.20161	0.282469
23046		1700027L20Rik	-1.47711	-2.78391	0.000714195		0.180705	1.13344	0.563137		0.658713	1.57867	0.0226003		0.155356	1.1137	0.438512		-1.04791	-2.06753	0.0212228		-0.0891293	-1.06373	0.878113		-0.24283	-1.18331	0.24728		-0.290281	-1.22288	0.185198		0.214012	1.15991	0.546088		-0.971396	-1.96074	0.152882		-1.1521	-2.22237	0.127444		-0.70524	-1.63042	0.00662219
24018		1700027L20Rik	-0.363858	-1.28686	0.683834		0.443103	1.35952	0.194588		0.0219817	1.01535	0.971009		0.362865	1.28598	0.477427		0.236181	1.17787	0.482846		-0.162665	-1.11935	0.700833		-0.205717	-1.15326	0.67899		0.752734	1.68498	0.127327		1.12363	2.17895	0.246112		-0.13581	-1.09871	0.75268		-0.578913	-1.49372	0.0989016		0.341537	1.26711	0.54059
22205		1700027N10Rik	-0.906737	-1.8748	0.00834957		-0.609939	-1.52619	0.0806941		-0.502594	-1.41676	0.114327		0.0106316	1.0074	0.957601		0.907477	1.87576	0.00369861		-1.73722	-3.33392	0.00025098		-0.123166	-1.08912	0.533456		-0.195502	-1.14512	0.417678		-0.887011	-1.84934	0.0136444		-0.120436	-1.08706	0.592662		0.489503	1.40396	0.163628		-0.100063	-1.07182	0.685888
20952		1700028E10Rik	-1.12135	-2.17551	0.108661		0.389485	1.30993	0.161662		-0.477243	-1.39208	0.294273		-0.661266	-1.58147	0.0988607		-0.534999	-1.44894	0.0917201		-1.27369	-2.4178	0.0250154		-0.819862	-1.76524	0.0481895		-0.323751	-1.25158	0.426469		-0.514584	-1.42858	0.341041		-1.02471	-2.03455	0.0446283		-1.41419	-2.66511	0.00987702		0	-1	1
27969		1700028J19Rik	-1.64457	-3.12655	0.0380788		0.403674	1.32287	0.399233		1.27538	2.42062	0.209973		0.59365	1.50906	0.326448		-1.2442	-2.36887	0.0919208		0.483961	1.39858	0.340678		-0.00908094	-1.00631	0.984034		-0.0479261	-1.03378	0.942823		0.144508	1.10535	0.799559		-0.536223	-1.45017	0.346207		-0.939898	-1.91839	0.0366027		-1.19075	-2.28272	0.0463474
22343		1700028K03Rik	0.194464	1.1443	0.724338		0.863477	1.81942	0.223164		-0.323697	-1.25153	0.618585		-0.323697	-1.25153	0.454737		-0.611083	-1.5274	0.160599		0.0176952	1.01234	0.974736		-0.323697	-1.25153	0.350717		-0.316294	-1.24513	0.466926		-0.131476	-1.09541	0.811616		-0.299963	-1.23111	0.432999		-1.16344	-2.23991	0.0916796		0	-1	1
22862		1700028K03Rik	0.599261	1.51494	0.0249939		0.430075	1.3473	0.0498514		0.221781	1.16617	0.407015		0.832409	1.78066	0.00744068		0.641656	1.56012	0.0117554		1.08194	2.11688	0.0178128		0.205329	1.15295	0.546349		-0.658877	-1.57885	0.0143654		0.756671	1.68959	0.242898		0.0913123	1.06534	0.846478		-0.338762	-1.26467	0.478386		0	-1	1
29230		1700028P14Rik	0.296417	1.22809	0.166417		0.14365	1.1047	0.39226		0.877102	1.83668	0.0095887		-0.065997	-1.04681	0.616315		0.148768	1.10862	0.586033		0.0115893	1.00807	0.951996		0.266065	1.20252	0.530169		2.28733	4.88152	2.51526e-05		-0.21486	-1.16059	0.172527		0.333368	1.25995	0.139626		0.189718	1.14054	0.411132		-0.0509069	-1.03592	0.948479
29712		1700029E06Rik	0.961406	1.94721	0.0114807		0.198674	1.14764	0.369805		0.241425	1.18216	0.370333		-0.204471	-1.15226	0.566354		-0.383835	-1.30481	0.403342		-0.0601947	-1.04261	0.833365		0.615885	1.5325	0.144225		0.241425	1.18216	0.202024		-0.101818	-1.07313	0.72886		0.100337	1.07202	0.619511		-0.0983367	-1.07054	0.659414		0	-1	1
5616		1700029F09Rik	0.373033	1.29507	0.220432		-0.0892762	-1.06384	0.690815		0.595318	1.51081	0.212843		-0.0238086	-1.01664	0.933842		-0.20896	-1.15585	0.407692		-0.374147	-1.29607	0.132882		0.435852	1.35271	0.172954		-1.05187	-2.07321	0.0146655		0.0746244	1.05309	0.790296		0.0915741	1.06553	0.768171		0.18085	1.13355	0.461311		-0.31978	-1.24814	0.0417962
6074		1700029F09Rik	0.462264	1.3777	0.142517		-0.0146477	-1.0102	0.945187		0.027343	1.01913	0.945614		-0.00781234	-1.00543	0.976874		0.0336333	1.02359	0.909447		-0.249893	-1.18912	0.297287		0.163381	1.11991	0.51493		-0.540089	-1.45406	0.107217		0.38892	1.30941	0.199437		-0.0333825	-1.02341	0.887756		-0.0187348	-1.01307	0.881301		-0.338838	-1.26474	0.173583
18858		1700029F12Rik	1.67273	3.18818	0.0314277		0.34365	1.26896	0.406852		0.937254	1.91488	0.277453		0.132084	1.09588	0.793525		0.642007	1.5605	0.150531		-0.47198	-1.38701	0.274475		1.52525	2.87837	0.015781		2.54548	5.83804	0.0183248		-0.558767	-1.47301	0.298535		1.43015	2.69474	0.0565838		1.0865	2.12358	0.0652464		0.402097	1.32143	0.474584
30903		1700029F12Rik	2.33101	5.03159	0.00684428		0.620534	1.53744	0.101322		1.51401	2.85603	0.0809708		0.460299	1.37583	0.314085		0.808359	1.75122	0.0515052		0.0799123	1.05695	0.818943		1.76733	3.40422	0.00399277		2.06016	4.17032	0.00625947		-0.0540607	-1.03818	0.896624		1.99197	3.97781	0.0246932		1.37144	2.58729	0.0588541		0.0564314	1.03989	0.89017
40482		1700029F12Rik	0.931463	1.90721	0.00882611		1.05365	2.07578	0.0742173		0.185286	1.13704	0.423268		1.49486	2.81837	0.00998737		0.344383	1.26961	0.0887866		-0.311579	-1.24107	0.458139		0.754653	1.68723	0.203963		0.185286	1.13704	0.254922		0.617942	1.53468	0.0262521		-0.0590191	-1.04176	0.732019		-1.11267	-2.16246	0.0610696		-0.683212	-1.60571	0.580548
10775		1700029G01Rik	1.13398	2.19463	0.0254333		0.720344	1.64757	0.0669341		1.91744	3.77753	0.030225		2.20772	4.61944	0.0182173		0.169585	1.12474	0.570284		1.02922	2.04092	0.088055		0.460575	1.37609	0.159777		-0.487532	-1.40204	0.219305		0.419591	1.33755	0.294424		0.101453	1.07285	0.820709		-0.618891	-1.53569	0.165256		-1.45285	-2.73748	0.0346017
7845		1700029H14Rik	1.08414	2.12011	0.0756189		0.128924	1.09348	0.500143		0.949788	1.93159	0.0510502		1.51874	2.86542	0.0239602		0.544524	1.45854	0.258555		-0.651515	-1.57082	0.0107799		-0.0180075	-1.01256	0.958748		0.200572	1.14915	0.378609		-0.0843026	-1.06018	0.786756		0.366041	1.28881	0.272725		0.237117	1.17864	0.40829		-0.478585	-1.39338	0.760058
8011		1700029I01Rik	-0.572276	-1.48687	0.0343099		-0.713069	-1.63929	0.00476571		-0.372595	-1.29468	0.25169		-0.486417	-1.40096	0.126179		-0.28362	-1.21725	0.181015		-0.57105	-1.4856	0.0295886		-0.374445	-1.29634	0.0604918		-0.16229	-1.11906	0.576207		-0.00451602	-1.00314	0.982437		-1.02276	-2.0318	0.00144528		-0.309691	-1.23944	0.0302119		0.148922	1.10874	0.774513
39180		1700029I01Rik	0.0979735	1.07027	0.684562		-0.0655029	-1.04645	0.746452		-0.178509	-1.13171	0.62328		-0.266156	-1.2026	0.356995		-0.257385	-1.19531	0.290078		-0.187812	-1.13903	0.386848		-0.204695	-1.15244	0.331392		-0.368842	-1.29132	0.229288		0.271558	1.20711	0.353053		-0.267491	-1.20371	0.297463		-0.201988	-1.15028	0.283361		0.130806	1.0949	0.774856
26166		1700029I08Rik	0.662519	1.58284	0.329909		0.639079	1.55733	0.236902		1.58681	3.00384	0.176158		0.0105004	1.0073	0.98685		-0.229983	-1.17282	0.686433		0.343708	1.26901	0.50715		0.422793	1.34052	0.47575		1.33568	2.52394	0.0903612		0.538781	1.45274	0.441247		0.602822	1.51868	0.267303		-0.0362566	-1.02545	0.842591		-1.15634	-2.22891	0.299656
31415		1700029I15Rik	-0.559454	-1.47371	0.0506377		0.0235428	1.01645	0.895187		-0.117718	-1.08502	0.698316		-0.110481	-1.07959	0.67084		0.290744	1.22327	0.211958		0.504449	1.41858	0.0228134		-0.6237	-1.54082	0.0199291		-0.49677	-1.41105	0.0593069		0.427428	1.34483	0.155542		-0.363634	-1.28666	0.143207		-0.387176	-1.30783	0.0675239		0.204006	1.15189	0.346924
28251		1700029J07Rik	-0.0492316	-1.03471	0.909972		0.31752	1.24619	0.392845		0.628055	1.54548	0.370868		0.237506	1.17895	0.624711		0.329194	1.25631	0.381359		0.653066	1.57251	0.103651		-0.282747	-1.21651	0.4902		0.296937	1.22853	0.515795		0.0654368	1.0464	0.87996		0.141573	1.10311	0.704405		-0.175947	-1.12971	0.440525		0.448313	1.36444	0.757189
29125		1700029J11Rik	1.09534	2.13664	0.0278967		0.418953	1.33696	0.167365		1.95578	3.87926	0.0285533		2.27926	4.85428	0.00713522		1.5229	2.87367	0.0128749		0.716345	1.64301	0.0511134		1.4357	2.70513	0.00601145		-0.89253	-1.85643	0.0534227		0.642236	1.56075	0.192685		0.669123	1.59011	0.0734012		0.25017	1.18935	0.201325		-3.47009	-11.0816	0.500438
5664		1700029M20Rik	0.551952	1.46607	0.300694		0.640503	1.55887	0.111373		1.80037	3.4831	0.0608488		-0.0669234	-1.04748	0.889162		0.437782	1.35452	0.367431		0.169001	1.12428	0.625326		0.825357	1.77197	0.0724785		1.21886	2.32762	0.058285		0.37796	1.2995	0.40703		1.09019	2.12902	0.0427413		0.449688	1.36574	0.170036		-0.81912	-1.76433	0.0150322
27009		1700029M20Rik	0.634324	1.55221	0.124754		0.36203	1.28523	0.231837		0.281675	1.21561	0.599643		0.271604	1.20715	0.520149		-0.624951	-1.54216	0.138917		0.0775037	1.05519	0.921983		0.409511	1.32824	0.208728		0.151532	1.11075	0.739991		-0.269837	-1.20567	0.457345		0.534204	1.44814	0.164302		0.172173	1.12675	0.483904		0	-1	1
26748		1700029N11Rik	-0.330037	-1.25705	0.400528		-0.118084	-1.08529	0.720534		-0.486997	-1.40152	0.402695		0.13777	1.1002	0.715997		-0.000100959	-1.00007	0.9998		0.0113553	1.0079	0.983241		-0.486997	-1.40152	0.130999		-0.486997	-1.40152	0.222204		-0.47912	-1.39389	0.224329		-0.0613333	-1.04343	0.862044		0.0567507	1.04012	0.83954		0	-1	1
26872		1700029P11Rik	1.35953	2.56602	0.050378		0.41037	1.32903	0.337632		0.427912	1.34529	0.600519		0.26941	1.20531	0.612346		0.502631	1.41679	0.284476		-0.24678	-1.18656	0.570111		1.38601	2.61355	0.0215079		0.649788	1.56894	0.259573		-0.196343	-1.14579	0.706086		1.25737	2.39059	0.0504881		0.846998	1.79875	0.0460859		0.112493	1.08109	0.711634
13100		1700030C10Rik	0.189771	1.14058	0.428564		0.300383	1.23147	0.109136		0.159983	1.11727	0.518552		-0.385383	-1.30621	0.0709283		0.0861958	1.06157	0.627168		-0.535092	-1.44903	0.0419666		0.265634	1.20216	0.404713		-0.810146	-1.75339	0.00774624		-0.467391	-1.38261	0.0436412		0.471689	1.38673	0.0333383		0.171306	1.12608	0.293952		0.313806	1.24298	0.634456
26533		1700030C10Rik	1.24654	2.37271	0.0103036		0.514036	1.42804	0.093797		0.465604	1.3809	0.228831		0.0551106	1.03894	0.893722		1.09195	2.13162	0.0127921		0.197192	1.14646	0.536777		1.04938	2.06963	0.00685315		-1.22802	-2.34245	0.0106468		0.0578699	1.04093	0.806161		1.09432	2.13512	0.00888591		0.580281	1.49514	0.0951084		0.653665	1.57316	0.00708867
34795		1700030E15Rik	1.07165	2.10183	0.0267076		0.992455	1.98957	0.0126203		2.34072	5.06556	0.0162131		0.466861	1.3821	0.209965		1.12263	2.17744	0.00965465		-0.0235349	-1.01645	0.933232		1.09451	2.13541	0.0464218		0.060489	1.04282	0.908036		0.016945	1.01181	0.968993		1.40109	2.64101	0.00358841		0.408635	1.32743	0.0660351		-0.837973	-1.78754	0.214833
14818		1700030F18Rik	-0.0236476	-1.01653	0.971516		0.904497	1.87189	0.0767831		0.655234	1.57487	0.305213		0.134095	1.0974	0.731868		0.195024	1.14474	0.746643		1.06454	2.0915	0.102075		0.388563	1.30909	0.349104		0.991743	1.98859	0.136637		0.109756	1.07905	0.788248		0.556978	1.47118	0.175033		-0.347519	-1.27237	0.39216		-0.0467173	-1.03291	0.138249
40762		1700030G06Rik	0.49354	1.4079	0.327254		0.238446	1.17972	0.531317		0.80528	1.74749	0.306121		-0.502834	-1.41699	0.3268		0.10971	1.07901	0.769473		-0.124002	-1.08975	0.756556		0.146392	1.1068	0.73324		-0.397019	-1.31678	0.483998		0.0855037	1.06106	0.87161		-0.0276354	-1.01934	0.946499		-0.266082	-1.20254	0.271546		0.220765	1.16535	0.561244
6319		1700030J22Rik	-0.078918	-1.05623	0.851879		-0.0794537	-1.05662	0.783675		0.0585799	1.04144	0.915873		0.174232	1.12836	0.65298		-0.524847	-1.43878	0.268003		0.176664	1.13027	0.563964		-0.547501	-1.46155	0.263975		0.315248	1.24423	0.492236		-0.493497	-1.40785	0.246202		-0.53167	-1.4456	0.196786		-0.452216	-1.36814	0.121945		-0.0997558	-1.07159	0.929907
4344		1700030K09Rik	-1.17007	-2.25023	0.0389438		0.0461213	1.03249	0.887341		-0.72902	-1.65751	0.269481		-0.191533	-1.14198	0.649858		-0.227207	-1.17057	0.566711		-0.295573	-1.22737	0.388631		-0.456322	-1.37204	0.207441		-0.364129	-1.2871	0.406623		-0.609887	-1.52614	0.16282		-0.0253495	-1.01773	0.938335		-0.0714708	-1.05079	0.711696		0.535083	1.44903	0.272149
14251		1700030K09Rik	-0.909669	-1.87861	0.0100645		-0.105741	-1.07605	0.672204		-0.69583	-1.61982	0.0715888		-0.071229	-1.05061	0.710392		0.209309	1.15613	0.362407		-0.0719683	-1.05115	0.726988		-0.175361	-1.12925	0.345382		0.797998	1.73869	0.0302186		-0.493662	-1.40801	0.138805		0.282588	1.21637	0.367537		0.388329	1.30888	0.26953		0.0736364	1.05237	0.881724
28607		1700030L20Rik	-0.174612	-1.12866	0.671458		-0.274759	-1.20979	0.446696		0.236813	1.17839	0.603055		-0.119585	-1.08642	0.828209		0.346291	1.27129	0.207236		0.263918	1.20074	0.435411		0.751785	1.68387	0.232896		0.236813	1.17839	0.440189		0.236813	1.17839	0.441192		-0.321557	-1.24968	0.477771		-0.0467985	-1.03297	0.919207		-1.67833	-3.20058	0.580513
28442		1700030L22Rik	0.435129	1.35203	0.316227		0.692614	1.61621	0.171793		0.029086	1.02037	0.894207		1.16042	2.23522	0.0022273		0.0916248	1.06557	0.802428		-0.0604117	-1.04276	0.853284		0.0780305	1.05558	0.738055		-0.0748723	-1.05327	0.622081		-0.616711	-1.53338	0.11299		-0.0867336	-1.06196	0.746708		-0.779348	-1.71635	0.159234		-0.917902	-1.88937	0.173971
16787		1700030N03Rik	1.53571	2.89931	0.0136786		-0.0527616	-1.03725	0.882466		0.160717	1.11784	0.669563		0.317402	1.24608	0.409916		1.05437	2.07681	0.0194133		-0.415479	-1.33374	0.256842		0.976074	1.96711	0.0190626		0.360858	1.28419	0.245352		0.177476	1.1309	0.601609		1.40009	2.63918	0.161279		1.45285	2.73749	0.159053		0.233323	1.17554	0.580864
30966		1700031A10Rik	1.95779	3.88466	0.0160304		0.800737	1.74199	0.0886453		1.39047	2.62164	0.147753		0.843488	1.79438	0.148938		0.751842	1.68394	0.158842		0.0359011	1.0252	0.930524		1.44958	2.73128	0.0123181		1.42599	2.68698	0.040649		0.744066	1.67489	0.197709		1.37614	2.59573	0.0399575		0.575405	1.4901	0.167925		0.0431293	1.03035	0.738152
17037		1700031C06Rik	-0.161728	-1.11863	0.771075		0.124293	1.08997	0.601011		0.504881	1.41901	0.276061		-1.01183	-2.01646	0.0242416		0.0478621	1.03373	0.87069		0.433823	1.35081	0.603997		0.554853	1.46902	0.334911		0.482945	1.39759	0.325311		-0.650253	-1.56944	0.128034		0.841114	1.79143	0.118372		0.716821	1.64356	0.141664		0.230956	1.17361	0.580871
4227		1700031F05Rik	0.936873	1.91437	0.00213927		0.600369	1.5161	0.00284641		0.424052	1.34169	0.0617042		0.318645	1.24716	0.174431		0.540631	1.45461	0.333279		0.00520163	1.00361	0.977024		0.370718	1.293	0.0487114		0.424052	1.34169	0.0149114		0.298065	1.22949	0.125485		1.02031	2.02835	0.146446		0.419936	1.33787	0.512773		0.113083	1.08154	0.0537861
40183		1700031L13Rik	0.438861	1.35553	0.254528		-0.788113	-1.72681	0.254095		0.101071	1.07257	0.64638		0.579748	1.49459	0.159954		0.762643	1.6966	0.0457985		0.351044	1.27548	0.50472		0.282175	1.21603	0.214866		1.06002	2.08496	0.00183051		-0.0594907	-1.0421	0.759943		-0.149691	-1.10933	0.462728		0.638422	1.55663	0.346267		0	-1	1
35526		1700031M16Rik	1.13248	2.19235	0.167158		1.33912	2.52996	0.05707		0.790185	1.7293	0.442244		0.790185	1.7293	0.253366		0.285803	1.21909	0.581851		0.201551	1.14993	0.704171		0.876104	1.83541	0.128738		0.0924515	1.06618	0.90784		0.450991	1.36698	0.502589		0.658913	1.57889	0.253058		-0.680203	-1.60237	0.116223		0.414977	1.33328	0.139408
155		1700034E13Rik	-1.08836	-2.12632	0.485426		-0.929918	-1.90517	0.441228		-0.959464	-1.94459	0.682631		-0.960535	-1.94603	0.532523		-1.1897	-2.28105	0.326247		-0.960535	-1.94603	0.430994		-0.960535	-1.94603	0.434116		-0.960535	-1.94603	0.537597		-0.912138	-1.88183	0.547376		-1.40608	-2.65016	0.280721		-0.47616	-1.39104	0.296911		-0.363923	-1.28692	0.579676
25282		1700034F02Rik	-0.412476	-1.33097	0.180168		0.226777	1.17022	0.13792		0.0814375	1.05807	0.668279		0.0814375	1.05807	0.564184		0.0964803	1.06916	0.517731		0.343056	1.26844	0.233193		0.0814375	1.05807	0.474989		-0.198178	-1.14725	0.413853		0.264336	1.20108	0.210595		0.825577	1.77224	0.165321		0.598799	1.51446	0.290598		0	-1	1
30968		1700034G24Rik	1.01349	2.01879	0.0312448		0.589311	1.50453	0.0908517		0.415649	1.3339	0.425079		0.76371	1.69785	0.111171		0.160064	1.11734	0.590675		0.917051	1.88825	0.0217956		0.654208	1.57375	0.0647019		0.184343	1.1363	0.615527		1.06924	2.09833	0.0460252		-0.221478	-1.16593	0.561536		-0.810789	-1.75417	0.043561		-0.849638	-1.80205	0.580533
31947		1700034H14Rik	0.0841174	1.06004	0.597869		-0.308052	-1.23803	0.0548637		-0.316546	-1.24535	0.19054		-0.50981	-1.42386	0.0240303		-0.286453	-1.21964	0.157397		-0.659027	-1.57902	0.00451794		-0.279727	-1.21397	0.129816		-0.214016	-1.15991	0.177659		-0.472062	-1.38709	0.0317607		-0.285179	-1.21856	0.187152		0.0228725	1.01598	0.896933		-0.420926	-1.33879	0.0387773
30289		1700034I23Rik	0.973723	1.9639	0.0766415		-0.178207	-1.13148	0.503952		0.145336	1.10599	0.620811		0.00115259	1.0008	0.995826		0.410265	1.32893	0.391221		-0.410786	-1.32941	0.163573		0.247436	1.1871	0.174669		-0.660183	-1.58028	0.248117		-0.759266	-1.69263	0.043123		-0.415272	-1.33355	0.276784		-0.237065	-1.17859	0.548091		-0.996662	-1.99538	0.580525
6039		1700034J04Rik	-0.438368	-1.35507	0.170537		-0.470605	-1.38569	0.103519		-0.0709272	-1.05039	0.684994		-0.0709272	-1.05039	0.592174		-0.399121	-1.3187	0.127632		-0.0767883	-1.05467	0.48311		-0.0709272	-1.05039	0.507328		-0.0709272	-1.05039	0.564833		-0.02778	-1.01944	0.872116		-0.457475	-1.37314	0.317606		0.0131302	1.00914	0.978239		0	-1	1
11513		1700034J05Rik	-0.469127	-1.38427	0.486374		-0.206225	-1.15367	0.751673		-0.0640698	-1.04541	0.943361		-0.236304	-1.17797	0.696523		-0.134085	-1.0974	0.777253		-0.17437	-1.12847	0.715658		-0.203696	-1.15164	0.675233		0.201597	1.14997	0.747311		-0.686828	-1.60974	0.349348		0.40685	1.32579	0.420095		0.613075	1.52952	0.243035		0	-1	1
11672		1700034J05Rik	1.04227	2.05947	0.0957528		0.828713	1.7761	0.143847		0.272865	1.20821	0.486688		-0.912969	-1.88292	0.0260794		-0.155085	-1.11349	0.574042		0.519742	1.4337	0.18246		0.16129	1.11829	0.581956		0.272865	1.20821	0.308575		-0.298263	-1.22966	0.278278		-0.386468	-1.30719	0.559241		-1.21518	-2.3217	0.157177		0	-1	1
17157		1700034K16Rik	-0.991316	-1.988	0.192962		-0.14407	-1.10502	0.65378		-0.0912305	-1.06528	0.868878		-1.4128	-2.66253	0.0352428		-0.117491	-1.08485	0.727515		-1.3464	-2.54276	0.0163185		0.354945	1.27894	0.373345		-0.532852	-1.44679	0.36565		-0.696791	-1.6209	0.107793		-0.322166	-1.25021	0.448393		-0.178095	-1.13139	0.601636		0.0690441	1.04902	0.946582
19854		1700034O15Rik	3.55059	11.7175	0.00163285		0.631465	1.54914	0.139549		0.47061	1.3857	0.537017		0.448155	1.36429	0.385189		1.05679	2.0803	0.205114		-0.0826728	-1.05898	0.841748		1.17492	2.25781	0.0712284		1.0358	2.05025	0.0897087		1.36411	2.57417	0.0399908		2.04761	4.13419	0.0460095		1.41614	2.66871	0.0997338		0.843768	1.79473	0.129867
2277		1700036D21Rik	0.0954958	1.06843	0.527005		0.634882	1.55281	0.0607473		0.0954958	1.06843	0.651625		0.0954958	1.06843	0.535011		-0.014323	-1.00998	0.936819		0.0639523	1.04533	0.614402		-0.000489634	-1.00034	0.997391		0.0954958	1.06843	0.514921		0.911527	1.88104	0.0326509		0.218214	1.16329	0.274134		-0.416667	-1.33484	0.193174		0	-1	1
8763		1700037C18Rik	-0.28034	-1.21448	0.492984		0.327283	1.25465	0.315947		0.171366	1.12612	0.775386		-0.24596	-1.18588	0.541121		-0.0737853	-1.05247	0.827587		0.0805466	1.05742	0.798363		0.216795	1.16215	0.506902		0.145921	1.10644	0.731555		-0.242241	-1.18283	0.555473		0.156601	1.11466	0.63096		-0.170682	-1.12559	0.214281		0.0146745	1.01022	0.689811
28949		1700037H04Rik	-0.0876661	-1.06265	0.531706		0.230127	1.17294	0.14199		0.468183	1.38337	0.0765706		0.0915937	1.06555	0.523259		-0.0321223	-1.02252	0.858363		0.118738	1.08578	0.481423		-0.91418	-1.8845	0.386614		-2.52257	-5.74605	0.00278167		0.358811	1.28237	0.0622631		-0.151449	-1.11068	0.495939		-0.381576	-1.30276	0.111622		-0.241896	-1.18255	0.0228351
29282		1700037N05Rik	-0.0871249	-1.06225	0.877058		-0.639134	-1.55739	0.0422171		0.0680627	1.04831	0.873242		0.325394	1.25301	0.630709		-0.808089	-1.75089	0.220631		-0.308639	-1.23854	0.369742		-0.248387	-1.18788	0.410007		0.0680627	1.04831	0.810513		-0.200789	-1.14933	0.672782		-0.225184	-1.16893	0.488491		0.41395	1.33233	0.15229		0	-1	1
34195		1700038C09Rik	1.28724	2.4406	0.225868		0.216113	1.1616	0.787926		0.329506	1.25658	0.823177		0.791593	1.73098	0.519073		0.371339	1.29355	0.621022		0.329506	1.25658	0.664335		0.157195	1.11512	0.861622		0.329506	1.25658	0.734871		0.252463	1.19124	0.794375		0.650584	1.5698	0.427333		0.434471	1.35142	0.326551		0	-1	1
37618		1700039M10Rik	-0.303062	-1.23376	0.441141		-0.257091	-1.19507	0.597642		0.188095	1.13926	0.609613		0.407162	1.32607	0.200716		0.399229	1.3188	0.520927		0.360597	1.28396	0.550383		-0.331039	-1.25792	0.311282		0.188095	1.13926	0.450431		-0.132747	-1.09638	0.660571		-0.0478801	-1.03374	0.844552		0.209211	1.15606	0.656143		-0.504847	-1.41897	0.580582
13454		1700039O17Rik	0	-1	1		0	-1	1		0	-1	1		0	-1	1		0	-1	1		0	-1	1		0	-1	1		0	-1	1		0	-1	1		0	-1	1		0	-1	1		0	-1	1
28610		1700040A12Rik	1.30743	2.475	0.00698741		0.333367	1.25995	0.137543		0.846713	1.7984	0.0801096		0.506865	1.42096	0.0855334		0.632879	1.55066	0.031592		-0.0217398	-1.01518	0.911481		1.24102	2.36365	0.000931119		1.70039	3.24988	0.00151461		0.398769	1.31838	0.156223		1.11239	2.16204	0.0271473		0.779023	1.71597	0.0645122		-0.155543	-1.11384	0.439637
19644		1700040D17Rik	0.382044	1.30319	0.298856		0.852408	1.80551	0.125953		0.270453	1.20619	0.600347		0.270453	1.20619	0.435283		0.12471	1.09029	0.804438		0.552609	1.46674	0.176637		0.540885	1.45486	0.179185		0.270453	1.20619	0.435945		0.129339	1.09379	0.7104		0.546317	1.46035	0.178275		-0.306092	-1.23635	0.542334		0	-1	1
34030		1700040F15Rik	0.127529	1.09242	0.504786		0.0295465	1.02069	0.858737		0.237544	1.17898	0.370795		0.237544	1.17898	0.214832		-0.113708	-1.08201	0.63836		0.143006	1.1042	0.426597		0.237544	1.17898	0.128572		1.59734	3.02585	0.00246309		-0.0320601	-1.02247	0.899162		-0.0756223	-1.05382	0.833451		-0.105169	-1.07562	0.76375		0	-1	1
35648		1700040F17Rik	1.65478	3.14876	0.00780343		0.209338	1.15616	0.495335		0.255015	1.19335	0.438467		1.24604	2.3719	0.131448		0.271235	1.20684	0.497625		0.661659	1.5819	0.0160102		-0.090196	-1.06451	0.817325		-0.136239	-1.09904	0.691425		0.465833	1.38111	0.225123		1.12235	2.17701	0.0394715		0.913011	1.88297	0.0955632		0.78171	1.71917	0.354118
19563		1700040I03Rik	-0.379318	-1.30073	0.0183672		-0.185997	-1.1376	0.107865		0.187341	1.13866	0.210759		-0.0865533	-1.06183	0.435212		-0.233832	-1.17595	0.238205		0.0214922	1.01501	0.833131		-0.138142	-1.10049	0.299819		0.35336	1.27753	0.0287907		-0.312816	-1.24213	0.0435787		-0.264933	-1.20158	0.102278		-0.0789357	-1.05624	0.556128		-0.299548	-1.23076	0.0502551
30830		1700040L02Rik	-0.65614	-1.57586	0.183003		0.332658	1.25933	0.357659		0.819484	1.76478	0.224316		-0.206098	-1.15356	0.666701		-0.323483	-1.25135	0.405117		0.0171193	1.01194	0.965781		-0.303921	-1.2345	0.459524		-1.11572	-2.16702	0.0361818		-0.613362	-1.52982	0.164786		-0.31144	-1.24095	0.40066		-0.644098	-1.56276	0.0515351		-1.60719	-3.04658	0.0265407
33111		1700041B01Rik	0.670994	1.59217	0.0375285		0.106993	1.07698	0.574587		0.173683	1.12793	0.570925		0.154377	1.11294	0.465732		-0.395922	-1.31578	0.251872		0.063618	1.04508	0.701962		-0.291257	-1.22371	0.395521		0.229035	1.17205	0.296249		-0.482294	-1.39696	0.0670189		0.214459	1.16027	0.452186		0.107466	1.07733	0.671121		0.208742	1.15568	0.580953
1471		1700041B20Rik	0.332753	1.25941	0.151433		-0.0532711	-1.03761	0.748855		-0.0921089	-1.06593	0.756532		-0.413613	-1.33202	0.136944		-0.136849	-1.0995	0.49824		0.156222	1.11437	0.412935		-0.398085	-1.31776	0.078774		-0.428079	-1.34544	0.131145		0.103182	1.07414	0.629354		-0.211094	-1.15757	0.285405		-0.157823	-1.1156	0.21676		0.338397	1.26435	0.272031
14530		1700041B20Rik	1.06994	2.09935	0.104785		0.427975	1.34534	0.359926		1.33896	2.5297	0.179089		-0.0514848	-1.03633	0.92421		0.325535	1.25313	0.45912		0.549484	1.46356	0.27261		0.638946	1.55719	0.24013		0.685981	1.6088	0.26828		-0.0288479	-1.0202	0.958287		0.679842	1.60196	0.175108		0.251868	1.19075	0.323211		-0.679542	-1.60163	0.208706
11052		1700041C02Rik	1.0029	2.00403	0.0606162		0.133438	1.0969	0.49253		0.72512	1.65304	0.0912721		0.0987147	1.07082	0.748478		0.0350217	1.02457	0.915147		-0.23421	-1.17626	0.284913		0.0932164	1.06675	0.617382		-0.573732	-1.48837	0.0673374		-0.450937	-1.36693	0.0910881		0.258713	1.19641	0.421256		0.125274	1.09072	0.656328		0.678675	1.60067	0.468382
21922		1700041C02Rik	2.90894	7.51064	0.00447045		0.769682	1.70489	0.0843815		1.63854	3.11352	0.0922612		0.947424	1.92843	0.104528		0.888534	1.85129	0.119859		0.399277	1.31885	0.36178		1.3612	2.56898	0.014605		1.33173	2.51705	0.0406791		1.60576	3.04356	0.0202383		2.60837	6.09815	0.0328595		1.83869	3.57685	0.0793765		-0.287802	-1.22078	0.0866735
22298		1700041C02Rik	0.481289	1.39599	0.129074		0.213467	1.15947	0.255273		-0.11414	-1.08233	0.724925		-0.137087	-1.09968	0.544707		0.555921	1.47011	0.0569585		-0.270783	-1.20646	0.176051		0.381634	1.30282	0.135751		0.514469	1.42847	0.0932317		0.113061	1.08152	0.746902		0.414572	1.3329	0.196902		0.201104	1.14958	0.431539		0.119412	1.08629	0.828673
25729		1700041C23Rik	-0.0107633	-1.00749	0.975068		0.547022	1.46107	0.0747896		0.198017	1.14712	0.607909		0.407958	1.32681	0.207754		0.0075003	1.00521	0.984772		0.428928	1.34623	0.164906		0.0492099	1.0347	0.840644		0.198017	1.14712	0.447774		-0.0354296	-1.02486	0.905618		0.0178718	1.01246	0.965099		-0.52915	-1.44308	0.217349		0	-1	1
29395		1700041M19Rik	0.474086	1.38904	0.0888991		0.0735635	1.05231	0.787292		0.0306273	1.02146	0.810926		-0.192802	-1.14298	0.165665		-0.150531	-1.10998	0.666452		-0.451476	-1.36744	0.192822		0.851261	1.80408	0.0704085		0.0306273	1.02146	0.744672		0.320457	1.24873	0.333068		0.719985	1.64716	0.119772		0.646421	1.56528	0.209933		0	-1	1
29904		1700042B14Rik	1.08349	2.11916	0.0549973		0.679939	1.60207	0.113231		1.44851	2.72927	0.0882187		0.231656	1.17418	0.606373		0.272003	1.20748	0.56974		0.524025	1.43796	0.252693		0.562404	1.47673	0.140015		0.725414	1.65337	0.273949		0.313129	1.2424	0.458557		0.575952	1.49066	0.208305		-0.103987	-1.07474	0.763269		-0.153529	-1.11229	0.918008
40884		1700042D02Rik	-0.122325	-1.08849	0.720241		0.601385	1.51717	0.118076		0.202268	1.15051	0.607249		0.202268	1.15051	0.449714		0.330424	1.25738	0.559414		0.202268	1.15051	0.346217		0.583291	1.49826	0.193756		0.202268	1.15051	0.446743		0.02864	1.02005	0.919664		0.103711	1.07453	0.751385		-0.497675	-1.41194	0.21863		0	-1	1
41843		1700042D18Rik	0.249324	1.18865	0.641575		-0.410076	-1.32876	0.453304		0.249324	1.18865	0.758778		0.249324	1.18865	0.640484		-0.123032	-1.08902	0.815842		0.249324	1.18865	0.555496		0.930701	1.9062	0.253208		0.249324	1.18865	0.64321		-0.0875369	-1.06255	0.877719		-0.194458	-1.14429	0.737895		0.215618	1.1612	0.687433		0	-1	1
12298		1700042G07Rik	-0.0503061	-1.03548	0.928056		-0.0605665	-1.04288	0.878608		0.575284	1.48997	0.437264		-0.259443	-1.19702	0.578308		0.522423	1.43637	0.196391		-0.23648	-1.17811	0.533638		-0.058396	-1.04131	0.895471		0.25845	1.19619	0.589274		-0.384895	-1.30576	0.440562		0.0564186	1.03988	0.943031		0.116985	1.08447	0.872436		-0.577652	-1.49242	0.0326395
7835		1700043A12Rik	-0.306015	-1.23629	0.139555		0	-1	1		0	-1	1		0	-1	1		0.865563	1.82205	0.316685		-0.138828	-1.10101	0.384326		0.121746	1.08805	0.399963		0	-1	1		0	-1	1		-0.423519	-1.34119	0.185153		-0.423519	-1.34119	0.176954		0	-1	1
18622		1700045I11Rik	0.398396	1.31804	0.548753		0.57469	1.48936	0.282815		1.94634	3.85397	0.12024		0.327158	1.25454	0.611746		0.534283	1.44822	0.304097		0.311776	1.24123	0.543076		0.754613	1.68718	0.181948		1.18765	2.27781	0.11971		0.198511	1.14751	0.775618		0.993313	1.99075	0.0925299		0.418622	1.33665	0.0563522		-0.753259	-1.6856	0.331495
33699		1700045I19Rik	0.795383	1.73554	0.0154932		0.435287	1.35218	0.202277		0.349351	1.27399	0.310583		0.28168	1.21561	0.314471		0.712512	1.63866	0.0250021		-0.231603	-1.17414	0.278563		1.3785	2.59998	0.000863563		0.570405	1.48494	0.301709		0.169619	1.12476	0.453907		0.862765	1.81852	0.190876		0.427479	1.34488	0.512711		0.281492	1.21545	0.136516
34731		1700046C09Rik	0.415462	1.33373	0.211707		0.0139466	1.00971	0.872659		0	-1	1		0.0341915	1.02398	0.740196		0	-1	1		-0.255796	-1.19399	0.331899		0.233149	1.1754	0.337818		0	-1	1		0	-1	1		0.273495	1.20873	0.342762		0.259548	1.1971	0.355263		0	-1	1
5744		1700047A11Rik	0	-1	1		-0.064487	-1.04571	0.54368		0	-1	1		0	-1	1		0.172632	1.12711	0.751847		0	-1	1		0	-1	1		0	-1	1		-0.0607713	-1.04302	0.612178		0.284946	1.21837	0.682473		0.349433	1.27406	0.61719		0	-1	1
7672		1700047A11Rik	0.00394044	1.00274	0.985991		-0.287958	-1.22091	0.506728		0.143458	1.10455	0.62151		0.683131	1.60562	0.557504		1.33834	2.5286	0.00646027		0.121712	1.08803	0.455006		0.209649	1.15641	0.245575		0.143458	1.10455	0.468888		0.349122	1.27378	0.283096		0.869048	1.82646	0.068109		1.15701	2.22994	0.070946		0	-1	1
38657		1700047E10Rik	2.00175	4.00485	0.0190292		0.534417	1.44836	0.263187		0.942065	1.92128	0.317514		0.147605	1.10773	0.793941		0.701631	1.62634	0.163039		0.125677	1.09102	0.780714		1.00414	2.00574	0.0696652		2.44426	5.44246	0.022725		0.0167898	1.01171	0.975793		1.42867	2.69198	0.0616329		0.894252	1.85865	0.10621		-0.0107489	-1.00748	0.976159
32922		1700047I16Rik	2.32652	5.01594	0.0395847		1.45274	2.73727	0.0825242		0.572757	1.48736	0.594404		0.7387	1.66867	0.318033		0.374902	1.29675	0.500421		0.828728	1.77612	0.168291		0.534786	1.44873	0.430969		1.05934	2.08397	0.214755		0.124631	1.09023	0.860572		1.25154	2.38095	0.111798		-0.201201	-1.14965	0.757693		-0.631419	-1.54909	0.580555
1146		1700047I17Rik1	-1.90625	-3.74834	0.000421272		-0.990481	-1.98685	0.0024541		-0.374644	-1.29652	0.171503		-1.16517	-2.2426	0.00499656		-1.56009	-2.94873	0.0384196		-0.999376	-1.99914	0.00101377		-1.19681	-2.29232	0.00225729		-2.76526	-6.79871	0.000678487		-1.13611	-2.19788	0.00434956		-1.88576	-3.69546	0.00339623		-0.895274	-1.85996	0.0641782		-0.746932	-1.67822	0.167803
11948		1700047I17Rik1	0.022588	1.01578	0.875033		-0.14096	-1.10264	0.291186		-0.0202866	-1.01416	0.918746		-0.137585	-1.10006	0.376925		-0.149007	-1.10881	0.431633		-0.310252	-1.23992	0.0627208		-0.0403237	-1.02834	0.848255		-1.22964	-2.34508	0.000669825		-0.288145	-1.22107	0.117391		-0.120688	-1.08725	0.436139		0.0202721	1.01415	0.864424		0.10004	1.0718	0.244457
36872		1700047I17Rik1	-0.0189598	-1.01323	0.938752		-0.190915	-1.14149	0.551519		0.088905	1.06356	0.701743		-0.143675	-1.10472	0.455791		-0.227858	-1.17109	0.45109		-1.60155	-3.0347	0.000551419		0.538641	1.4526	0.161086		-4.21917	-18.625	0.0021196		1.18478	2.27329	0.0199979		-0.805555	-1.74782	0.16418		-0.61464	-1.53118	0.317141		-0.40775	-1.32662	0.273318
37184		1700047K16Rik	-1.56976	-2.96856	0.112576		-0.473793	-1.38876	0.486123		-0.473648	-1.38862	0.696806		0.761769	1.69557	0.457063		0.149213	1.10896	0.809979		0.0442734	1.03116	0.942769		-0.583663	-1.49865	0.372324		-1.22241	-2.33335	0.17424		-0.81513	-1.75946	0.338487		-1.31714	-2.49172	0.196839		-0.843348	-1.79421	0.297886		0.257894	1.19573	0.580799
33301		1700048B10Rik	1.19043	2.28221	0.0747174		0.270266	1.20603	0.517126		0.374674	1.29655	0.643253		-0.540441	-1.45442	0.354212		0.276464	1.21122	0.530422		-0.598085	-1.51371	0.218293		0.494905	1.40923	0.418595		0.339461	1.26528	0.527183		-0.606973	-1.52306	0.2764		0.625168	1.54239	0.242335		0.354902	1.2789	0.276324		0.621261	1.53822	0.367433
25284		1700048C15Rik	0.10504	1.07552	0.922454		0.512491	1.42651	0.304335		0.222883	1.16706	0.697924		0.222883	1.16706	0.559278		-0.223337	-1.16743	0.608767		0.525493	1.43943	0.198557		0.222883	1.16706	0.464711		1.62122	3.07636	0.0109375		-0.0395283	-1.02778	0.932145		0.132538	1.09622	0.744636		-0.379953	-1.3013	0.43031		-0.425784	-1.3433	0.762869
32292		1700048G13Rik	-0.333406	-1.25998	0.481687		0.755685	1.68843	0.199038		0.21243	1.15864	0.605816		0.21243	1.15864	0.446747		0.300651	1.2317	0.410892		0.597611	1.51321	0.189243		0.21243	1.15864	0.343255		0.0879264	1.06284	0.744683		-0.120821	-1.08735	0.731744		0.310892	1.24047	0.646707		-0.444793	-1.36112	0.586947		0	-1	1
10868		1700049E17Rik	1.47737	2.7844	0.022656		0.358748	1.28231	0.255368		1.10763	2.15491	0.116903		-0.0820146	-1.0585	0.820557		0.790566	1.72975	0.0471715		-0.805274	-1.74748	0.0331563		1.03722	2.05228	0.0275708		0.321064	1.24925	0.396951		-0.104977	-1.07548	0.771726		0.909694	1.87865	0.0861857		0.550947	1.46505	0.178081		-0.371182	-1.29341	0.0877463
43500		1700049E17Rik	2.17831	4.52624	0.0165765		0.463074	1.37848	0.341967		0.952296	1.93495	0.334711		0.13705	1.09965	0.816007		0.847207	1.79901	0.107787		-0.18021	-1.13305	0.704781		1.93065	3.81226	0.0392293		0.632258	1.54999	0.319141		0.493597	1.40795	0.441255		1.60481	3.04157	0.084083		1.14174	2.20647	0.125514		0.722795	1.65038	0.00636517
4424		1700049G17Rik	-0.621791	-1.53878	0.0649764		-0.000969744	-1.00067	0.997877		-0.208226	-1.15527	0.606385		-0.604375	-1.52032	0.152076		-0.286196	-1.21942	0.24374		0.191091	1.14163	0.504157		-0.557843	-1.47207	0.183244		-0.919818	-1.89188	0.152093		-0.79568	-1.7359	0.0324747		0.0305655	1.02141	0.97658		0.0315352	1.0221	0.976354		0	-1	1
36079		1700049J03Rik	2.0642	4.18202	0.0133884		1.13123	2.19045	0.0317415		0.32995	1.25697	0.681854		0.373298	1.29531	0.491846		-0.0357856	-1.02511	0.956397		0.661869	1.58213	0.206496		1.15783	2.23122	0.0329336		1.33578	2.52412	0.0539893		0.784129	1.72205	0.177952		1.66436	3.16973	0.0113744		0.53313	1.44706	0.0677948		0.309696	1.23945	0.00992145
4312		1700049K14Rik	-0.360668	-1.28402	0.269913		0.0191574	1.01337	0.939911		0.0493068	1.03477	0.737047		0.0493068	1.03477	0.67255		0.535194	1.44914	0.388687		0.692112	1.61565	0.069406		0.288817	1.22164	0.263614		0.625661	1.54292	0.178867		-0.711883	-1.63794	0.195786		0.291921	1.22427	0.332095		0.272764	1.20812	0.462647		0	-1	1
11310		1700049L16Rik	-0.45669	-1.37239	0.024401		-0.16113	-1.11816	0.247312		-0.175457	-1.12932	0.393901		-0.277515	-1.21211	0.108665		-0.198332	-1.14737	0.462518		-0.0404088	-1.02841	0.837018		-0.199328	-1.14816	0.307426		-0.676805	-1.5986	0.0658741		-0.403517	-1.32273	0.0651989		-0.617878	-1.53462	0.0262123		-0.456748	-1.37244	0.0568696		0.0991404	1.07114	0.473278
18110		1700051K22Rik	-0.696069	-1.62008	0.246632		0.173251	1.1276	0.535523		0.00363309	1.00252	0.994264		0.359141	1.28266	0.470935		-0.510525	-1.42457	0.177483		1.09486	2.13593	0.0100069		-0.577618	-1.49238	0.361163		-3.32862	-10.0465	0.0303622		-0.195306	-1.14497	0.593861		-0.298507	-1.22987	0.654097		-0.471759	-1.3868	0.454787		0	-1	1
3335		1700052I22Rik	0.172064	1.12667	0.666425		-0.236409	-1.17806	0.483718		-0.0229898	-1.01606	0.967381		-0.136926	-1.09956	0.719954		-0.328998	-1.25614	0.601352		-0.288656	-1.2215	0.355522		-0.0308312	-1.0216	0.916656		0.317316	1.24601	0.649614		-0.361974	-1.28518	0.439519		0.00361056	1.00251	0.993673		0.240019	1.18101	0.544503		-0.179867	-1.13278	0.581108
44259		1700052K11Rik	0.62469	1.54188	0.0581822		0.0591125	1.04182	0.774061		0.356668	1.28046	0.38229		-0.171363	-1.12612	0.525216		-0.124083	-1.08982	0.698551		-0.41703	-1.33518	0.118565		0.419386	1.33736	0.0983381		1.44931	2.73077	0.00429117		0.0193083	1.01347	0.940784		0.421628	1.33944	0.143617		0.362516	1.28567	0.0835206		-0.110883	-1.07989	0.0985756
33851		1700052N19Rik	-0.549341	-1.46342	0.00927339		-0.408796	-1.32758	0.00940107		0.0304406	1.02132	0.852614		-0.652829	-1.57225	0.00571741		-0.0913241	-1.06535	0.556629		-0.401817	-1.32117	0.0328344		-0.340369	-1.26608	0.0375305		-1.00382	-2.0053	0.00074751		-0.420817	-1.33869	0.0308548		-0.552532	-1.46666	0.0176065		-0.143736	-1.10476	0.362857		-0.345565	-1.27065	0.247537
6666		1700054F22Rik	2.75432	6.74735	0.00347427		0.355909	1.27979	0.386833		1.68316	3.2113	0.0588278		-0.180328	-1.13314	0.715959		1.15719	2.23023	0.0626592		0.570067	1.48459	0.127114		0.637174	1.55528	0.211185		0.799764	1.74082	0.107015		2.33368	5.04091	0.00579487		2.12537	4.36314	0.0505213		1.76946	3.40925	0.081922		-0.179015	-1.13211	0.791481
24142		1700054F22Rik	-0.985345	-1.97979	0.0154371		0.0525216	1.03708	0.900866		-0.0964161	-1.06911	0.650713		-0.0964161	-1.06911	0.533374		0.130723	1.09484	0.816921		0.312084	1.2415	0.205723		0.0113911	1.00793	0.978382		-0.2658	-1.2023	0.200022		-0.205753	-1.15329	0.273371		0.749059	1.6807	0.356946		0.696537	1.62061	0.436591		-0.208356	-1.15537	0.580955
40018		1700054H16Rik	0.144677	1.10548	0.582662		0.0541091	1.03822	0.822961		0.138687	1.1009	0.653594		1.1554	2.22747	0.00478979		-0.227245	-1.1706	0.578314		0.253138	1.1918	0.252242		0.187432	1.13874	0.533344		0.138687	1.1009	0.508274		0.283828	1.21742	0.645282		-0.211727	-1.15807	0.525961		-0.265836	-1.20233	0.444207		-0.365687	-1.2885	0.580652
36945		1700054M17Rik	1.47633	2.7824	0.0224318		0.325082	1.25274	0.379387		0.347601	1.27244	0.589265		1.23398	2.35215	0.037065		0.352842	1.27707	0.386972		0.193884	1.14384	0.591624		0.643308	1.56191	0.173295		-2.65359	-6.29232	0.00368318		-0.21953	-1.16435	0.627428		0.766612	1.70127	0.0740983		0.44153	1.35804	0.103018		0	-1	1
4608		1700054N08Rik	-0.476857	-1.39171	0.0401445		-0.210675	-1.15723	0.212831		0.0603189	1.0427	0.737781		-0.169546	-1.1247	0.326416		-0.282317	-1.21615	0.147057		0.254593	1.193	0.089531		-0.636207	-1.55424	0.0676111		0.910914	1.88024	0.00154658		-0.335511	-1.26182	0.0845111		-0.335454	-1.26177	0.0718924		-0.124778	-1.09034	0.469702		-0.0978822	-1.0702	0.76792
5575		1700054N08Rik	-0.73541	-1.66487	0.0329816		-0.456843	-1.37253	0.0748241		-0.300099	-1.23123	0.441122		0.096347	1.06906	0.701274		-0.116947	-1.08444	0.671855		-0.108028	-1.07775	0.613873		-0.938408	-1.91641	0.0222746		-0.981268	-1.9742	0.0171041		0.0910369	1.06514	0.805764		-0.751597	-1.68366	0.0254991		-0.294754	-1.22668	0.179969		-0.115343	-1.08323	0.566513
31376		1700054O13Rik	-0.119435	-1.08631	0.837976		0.0956095	1.06852	0.847622		0.380618	1.3019	0.669118		-0.517957	-1.43193	0.517618		0.0879702	1.06287	0.877803		0.172646	1.12712	0.714938		-0.225284	-1.16901	0.625942		-0.218639	-1.16364	0.736726		-0.363457	-1.28651	0.531466		-0.228459	-1.17158	0.66373		-0.324069	-1.25186	0.379923		-0.259574	-1.19712	0.513505
11208		1700054O19Rik	1.80233	3.48783	0.00125887		-0.168534	-1.12392	0.784469		-0.0411303	-1.02892	0.765417		0.342373	1.26784	0.265652		-0.0798127	-1.05688	0.703706		-0.135933	-1.0988	0.311448		-0.0411303	-1.02892	0.649851		0.201154	1.14962	0.330626		0.522812	1.43675	0.0094939		0.690015	1.6133	0.0449488		0.858549	1.81321	0.225876		0	-1	1
31989		1700055M20Rik	0.741149	1.67151	0.149227		0.410275	1.32894	0.274008		0.558174	1.4724	0.429025		0.191977	1.14233	0.663153		0.280658	1.21475	0.434658		0.0231143	1.01615	0.946491		0.517763	1.43173	0.228717		0.610585	1.52688	0.213042		0.316551	1.24535	0.488448		0.654551	1.57413	0.12494		0.244276	1.1845	0.254737		-0.0983039	-1.07051	0.635046
13821		1700055N04Rik	1.13592	2.19759	0.0240242		0.15655	1.11462	0.556856		0.289089	1.22187	0.524256		0.521143	1.43509	0.197628		0.529568	1.4435	0.111489		-0.679868	-1.60199	0.0269111		0.638472	1.55668	0.069461		-1.88328	-3.68912	0.00319336		0.134501	1.09771	0.651798		0.498154	1.41241	0.298215		0.341604	1.26717	0.426503		-0.0636801	-1.04513	0.674668
43457		1700055N04Rik	-0.489904	-1.40435	0.206429		0.350846	1.27531	0.25424		0	-1	1		-0.0107544	-1.00748	0.914391		0.0842975	1.06017	0.530416		-0.507631	-1.42171	0.105992		0	-1	1		-2.57516	-5.95937	0.000246221		1.3196	2.49597	0.0299858		-0.519227	-1.43319	0.193584		-0.870072	-1.82775	0.0957051		0	-1	1
40105		1700056E22Rik	1.74476	3.3514	0.00182629		0.45916	1.37474	0.0622854		1.13966	2.2033	0.0462159		0.603619	1.51952	0.0674324		0.740991	1.67132	0.041705		0.0798991	1.05694	0.718184		1.16154	2.23697	0.00274167		1.26077	2.39623	0.00573964		0.695466	1.61941	0.0428878		1.45974	2.75059	0.0359572		1.00058	2.0008	0.095984		-0.0359675	-1.02524	0.914596
14644		1700056I18Rik	0.346411	1.27139	0.216008		0.134713	1.09787	0.607443		0.39919	1.31877	0.329142		0.39919	1.31877	0.163225		0.573666	1.4883	0.254833		-0.144737	-1.10553	0.747794		0.39919	1.31877	0.0879078		0.22847	1.17159	0.42495		-0.708669	-1.6343	0.0892211		0.262307	1.1994	0.279606		0.127595	1.09247	0.552417		0	-1	1
16252		1700056N10Rik	-1.85471	-3.61679	0.00138783		-0.981643	-1.97471	0.00386898		-0.559841	-1.47411	0.175259		-0.138103	-1.10046	0.559836		-0.214384	-1.16021	0.546491		-0.37432	-1.29623	0.089255		-0.507179	-1.42127	0.171038		0.175606	1.12944	0.514203		-0.791494	-1.73087	0.0395869		-1.33506	-2.52286	0.00542215		-0.353415	-1.27758	0.237401		-0.34646	-1.27144	0.485598
37045		1700057G04Rik	-0.095129	-1.06816	0.80339		0.498596	1.41284	0.0247814		-0.154869	-1.11332	0.611803		0.572581	1.48718	0.248247		0.468905	1.38406	0.0561498		0.198243	1.1473	0.456492		-1.06929	-2.0984	0.0558969		0.0216027	1.01509	0.92638		0.167808	1.12335	0.490871		0.218837	1.16379	0.651094		-0.279759	-1.21399	0.547387		0.0799413	1.05698	0.583529
17204		1700057H21Rik	2.33564	5.04776	0.000189497		0.47402	1.38897	0.0309795		2.09027	4.25829	0.00257871		1.48976	2.80842	0.00472756		1.29775	2.45845	0.0113651		0.397544	1.31726	0.0944842		0.61857	1.53535	0.059225		-0.185229	-1.137	0.63992		0.294157	1.22617	0.159252		1.69349	3.23438	0.0110636		1.21947	2.32861	0.0372206		-0.201779	-1.15012	0.110551
42737		1700057K13Rik	0.0348804	1.02447	0.736504		0.112998	1.08147	0.352323		0.0348804	1.02447	0.791191		0.0348804	1.02447	0.747895		-0.188736	-1.13976	0.439648		0.0348804	1.02447	0.700546		1.15287	2.22356	0.297469		0.342832	1.26824	0.190766		0.527973	1.4419	0.0272775		0.00894789	1.00622	0.944116		-0.104051	-1.07479	0.433408		0	-1	1
23638		1700058C13Rik	0.361606	1.28486	0.176894		0.626476	1.54379	0.073101		0.223784	1.16779	0.5027		-0.335714	-1.262	0.330692		-0.0437022	-1.03076	0.847821		0.508525	1.42259	0.465383		0.0202109	1.01411	0.937265		0.0194861	1.0136	0.939278		-0.346496	-1.27147	0.167487		0.0337099	1.02364	0.89543		-0.592766	-1.50814	0.0962296		0.180451	1.13324	0.581104
7816		1700058G18Rik	0.9123	1.88204	0.31193		0.735992	1.66554	0.310524		0.198772	1.14772	0.850052		1.36488	2.57555	0.30577		0.33502	1.26139	0.563905		0.15907	1.11657	0.854485		0.273669	1.20888	0.634948		0.504432	1.41856	0.595102		1.22618	2.33946	0.148756		1.39706	2.63364	0.119939		0.661067	1.58125	0.385694		0.0847988	1.06054	0.403113
5841		1700060H10Rik	-0.0926912	-1.06636	0.610074		0.277106	1.21176	0.389959		0.561787	1.4761	0.039748		-0.0786103	-1.056	0.812209		0.317255	1.24596	0.236288		0.204373	1.15219	0.220539		0.677272	1.59911	0.0112906		-1.29036	-2.44589	0.000667195		0.328892	1.25605	0.0705115		-0.192282	-1.14257	0.668597		-0.469388	-1.38452	0.387251		-0.0819804	-1.05847	0.741188
19902		1700061G19Rik	0.262529	1.19958	0.66457		-1.07079	-2.10059	0.0140504		-0.335706	-1.262	0.417929		-1.18348	-2.27123	0.0766371		-1.02756	-2.03857	0.00443824		-0.796878	-1.73734	0.1738		-0.431406	-1.34855	0.191392		0.258635	1.19635	0.599186		-0.0468448	-1.033	0.933363		0.150675	1.11009	0.633078		1.22147	2.33184	0.0108623		0	-1	1
41362		1700061G19Rik	0.282301	1.21613	0.501275		-0.129036	-1.09356	0.62679		-0.205515	-1.1531	0.665512		-0.0391815	-1.02753	0.917029		0.239194	1.18033	0.413359		-0.422767	-1.3405	0.190765		0.0707098	1.05023	0.828036		-0.128642	-1.09326	0.764854		0.463896	1.37926	0.192147		-0.0171072	-1.01193	0.953036		0.111928	1.08067	0.574537		0.130243	1.09448	0.760463
15819		1700061I17Rik	-0.76206	-1.69591	0.168885		0.554759	1.46892	0.267664		-0.374765	-1.29663	0.557368		-0.276092	-1.21091	0.514298		-0.233664	-1.17582	0.498133		-0.378158	-1.29968	0.515498		-0.296379	-1.22806	0.548303		-0.725856	-1.65388	0.178252		-0.412074	-1.3306	0.348731		-0.483754	-1.39838	0.207078		-1.03851	-2.05411	0.0331124		0.63222	1.54995	0.580555
42733		1700061I17Rik	0.511884	1.42591	0.516675		-0.0106341	-1.0074	0.974496		-0.442377	-1.35884	0.494809		0.691026	1.61443	0.250631		0.154992	1.11342	0.834607		-0.488982	-1.40345	0.319987		0.770877	1.70631	0.516624		-4.70597	-26.0999	0.00057464		-1.69716	-3.24263	0.0185599		-0.548001	-1.46206	0.148825		-0.537367	-1.45132	0.0192147		0	-1	1
26826		1700061J05Rik	-1.55887	-2.94623	0.109501		0.316197	1.24504	0.564558		0.57979	1.49463	0.589314		-0.597009	-1.51258	0.404929		0.605397	1.5214	0.463961		-0.0990041	-1.07103	0.863147		-0.0239646	-1.01675	0.965637		0.178705	1.13187	0.801511		-0.0673621	-1.0478	0.924834		-0.283207	-1.2169	0.614162		-0.599403	-1.51509	0.0285141		-1.03474	-2.04874	0.00918435
37416		1700063A18Rik	-0.199073	-1.14796	0.648804		-0.0857792	-1.06126	0.795132		-0.0535425	-1.03781	0.933062		1.05296	2.07478	0.118183		0.195518	1.14514	0.741075		0.19081	1.1414	0.660091		1.3727	2.58954	0.358132		0.852418	1.80552	0.29351		-0.200323	-1.14896	0.644064		-0.268045	-1.20417	0.702936		-0.182266	-1.13466	0.77014		0	-1	1
10825		1700063H04Rik	0.442684	1.35913	0.35162		0.418124	1.33619	0.254261		0.533355	1.44729	0.445575		-0.399847	-1.31937	0.382826		-0.0158386	-1.01104	0.96556		-0.619059	-1.53587	0.116468		1.08823	2.12613	0.026392		1.45671	2.74482	0.023967		0.221037	1.16557	0.614515		0.549536	1.46361	0.177646		0.131411	1.09536	0.468425		-0.00137296	-1.00095	0.996433
10159		1700063I17Rik	1.23085	2.34706	0.123973		0.515329	1.42932	0.343759		0.360818	1.28415	0.715069		0.923244	1.89637	0.23749		0.462249	1.37769	0.374839		0.555748	1.46993	0.502972		0.800652	1.74189	0.164837		1.07	2.09943	0.230634		0.555926	1.47011	0.405171		1.17859	2.26356	0.132773		0.663262	1.58366	0.235598		0	-1	1
32155		1700063K16Rik	-0.137913	-1.10031	0.43236		-0.609497	-1.52573	0.198675		0.0487288	1.03435	0.738869		0.0487288	1.03435	0.675206		0.443921	1.3603	0.211457		-0.130973	-1.09503	0.503907		0.210677	1.15723	0.437946		0.0487288	1.03435	0.643247		-0.0353763	-1.02482	0.796115		0.100835	1.07239	0.502493		0.710332	1.63618	0.146061		-0.775578	-1.71188	0.580538
7720		1700065D16Rik	-0.415272	-1.33355	0.461137		-0.0976365	-1.07002	0.820242		0.257744	1.19561	0.568346		0.204664	1.15242	0.499196		0.223759	1.16777	0.378153		0.257744	1.19561	0.293572		0.65534	1.57499	0.174575		0.257744	1.19561	0.398534		0.211891	1.15821	0.48467		0.201673	1.15003	0.425368		0.29931	1.23056	0.437662		0	-1	1
24868		1700065D16Rik	-0.103235	-1.07418	0.789382		-0.387054	-1.30772	0.449876		-0.373784	-1.29575	0.536981		1.10914	2.15716	0.0562421		0.0130873	1.00911	0.98523		0.519093	1.43305	0.147365		-1.16064	-2.23557	0.0354681		0.182644	1.13496	0.641694		0.938919	1.91709	0.155913		-0.220877	-1.16544	0.499802		0.166177	1.12208	0.689702		0.603484	1.51938	0.320733
39856		1700065D16Rik	0.073313	1.05213	0.923498		0.016132	1.01124	0.97686		-0.357649	-1.28134	0.538624		-1.39776	-2.63493	0.0429193		-0.0532653	-1.03761	0.913117		-0.566292	-1.48071	0.202104		-0.466362	-1.38162	0.169728		-0.955975	-1.93989	0.0691118		-0.479998	-1.39474	0.26619		-0.0500794	-1.03532	0.904424		-0.0662114	-1.04696	0.906221		0.102681	1.07377	0.426242
9702		1700065I16Rik	1.3791	2.60106	0.0694737		0.437379	1.35414	0.387176		1.17193	2.25314	0.257893		0.370547	1.29284	0.545458		0.277554	1.21214	0.574869		0.106578	1.07667	0.830653		0.710245	1.63608	0.180779		0.717007	1.64377	0.279221		0.845353	1.7967	0.198773		0.977581	1.96916	0.0851654		0.540202	1.45418	0.0515603		0.395712	1.31559	0.650655
28962		1700065I17Rik	-0.386254	-1.307	0.073087		0.0754633	1.0537	0.799072		0.0215774	1.01507	0.926559		-0.273253	-1.20853	0.324459		-0.285026	-1.21843	0.606155		-0.187506	-1.13879	0.677574		0.292946	1.22514	0.155375		-0.579981	-1.49483	0.0286625		-0.0682296	-1.04843	0.700471		-0.895755	-1.86058	0.283403		-0.971218	-1.9605	0.26655		0.116601	1.08418	0.581935
28614		1700065O13Rik	-1.70933	-3.27009	0.00110627		-0.330078	-1.25708	0.0579039		-0.679762	-1.60188	0.0314676		-1.38011	-2.60288	0.000546075		-0.719428	-1.64653	0.0050321		-0.179412	-1.13242	0.640552		-1.62528	-3.08503	0.00996251		-0.905773	-1.87355	0.00897928		-0.617336	-1.53404	0.102369		-0.728231	-1.65661	0.055888		-0.398154	-1.31782	0.23307		-1.44983	-2.73177	0.439948
21764		1700065O20Rik	0.050838	1.03587	0.653579		0.239718	1.18076	0.53217		0.050838	1.03587	0.732346		0.050838	1.03587	0.665655		-0.295876	-1.22763	0.394725		0.050838	1.03587	0.602606		0.050838	1.03587	0.593562		0.050838	1.03587	0.633884		0.00192975	1.00134	0.988112		-0.370025	-1.29238	0.376242		-0.609743	-1.52599	0.281534		0	-1	1
10479		1700066C05Rik	2.17222	4.50716	0.00430983		0.419615	1.33757	0.216772		0.983296	1.97698	0.167525		0.213062	1.15915	0.603677		0.722841	1.65043	0.0870844		-0.737314	-1.66707	0.0546564		1.48172	2.79282	0.0104527		6.32615	80.2342	6.98486e-05		-0.256248	-1.19437	0.550687		1.7508	3.36545	0.0256569		1.33118	2.51609	0.0433516		0.407607	1.32648	0.433846
33180		1700066D14Rik	0.247723	1.18733	0.438739		0.307234	1.23733	0.266628		0.247723	1.18733	0.602062		0.247723	1.18733	0.438902		-0.12229	-1.08846	0.756991		0.247723	1.18733	0.333526		0.247723	1.18733	0.334725		0.247723	1.18733	0.438633		-0.345058	-1.2702	0.504045		-0.0250906	-1.01754	0.941387		-0.332325	-1.25904	0.24474		0	-1	1
18808		1700066J03Rik	0.104821	1.07536	0.754897		-0.0487636	-1.03438	0.856326		0.793521	1.7333	0.178931		-0.135674	-1.09861	0.695686		-0.900352	-1.86652	0.111221		0.0176	1.01227	0.968303		-0.190051	-1.1408	0.659301		0.589868	1.50511	0.125546		-0.452341	-1.36826	0.298279		-0.155886	-1.11411	0.587651		-0.107122	-1.07708	0.523559		-0.590911	-1.5062	0.178644
27931		1700066J24Rik	4.352	20.4213	0.00126299		1.33905	2.52984	0.0391235		2.72199	6.59781	0.0432941		1.4635	2.75777	0.0575339		1.79799	3.47734	0.0228495		1.74789	3.35867	0.0107955		1.50055	2.8295	0.059878		1.68158	3.20779	0.034303		2.53389	5.79132	0.00886006		3.53253	11.5717	0.0192765		2.19348	4.57407	0.0803649		0.263468	1.20036	0.58592
16837		1700066M21Rik	-0.764905	-1.69926	0.00359395		-0.196557	-1.14596	0.233687		0.453531	1.36939	0.0655809		-0.436211	-1.35305	0.0608002		-0.101232	-1.07269	0.715598		-0.253588	-1.19217	0.0626961		-1.20907	-2.31189	0.0106739		-1.1848	-2.27332	0.00239851		-0.0804931	-1.05738	0.577451		-0.744743	-1.67568	0.120758		-0.548186	-1.46225	0.23381		-0.479187	-1.39396	0.228069
3489		1700066O22Rik	-0.274635	-1.20969	0.765714		-1.1348	-2.19588	0.165242		-0.727132	-1.65535	0.592367		-1.29705	-2.45725	0.215549		-0.83515	-1.78404	0.38736		-1.68871	-3.22367	0.058141		-0.847097	-1.79888	0.281364		-0.727132	-1.65535	0.423391		-1.32295	-2.50177	0.170341		-0.654528	-1.5741	0.501987		0.480272	1.39501	0.532067		0	-1	1
26711		1700067C01Rik	1.37132	2.58707	0.00655275		0.410785	1.32941	0.1404		1.37166	2.58769	0.041624		0.410283	1.32895	0.296024		0.574427	1.48909	0.0522312		-0.0330433	-1.02317	0.894694		0.410198	1.32887	0.275392		0.548597	1.46266	0.177941		0.388559	1.30909	0.225498		1.03829	2.05379	0.0188548		0.627504	1.54489	0.055103		-0.317115	-1.24584	0.796322
34052		1700067C01Rik	0.945796	1.92625	0.10957		0.449792	1.36584	0.278554		1.26248	2.39908	0.16593		-0.0127975	-1.00891	0.979126		0.521879	1.43582	0.225456		-0.416736	-1.3349	0.322641		0.183721	1.13581	0.752649		0.570238	1.48477	0.337979		0.179555	1.13253	0.727506		1.11799	2.17044	0.0313199		0.668196	1.58908	0.00899902		-0.0262663	-1.01837	0.82134
42596		1700067C01Rik	0.57867	1.49347	0.167034		0.316734	1.24551	0.300678		0.416621	1.3348	0.31394		0.198985	1.14789	0.773022		0.0182807	1.01275	0.971094		0.347207	1.2721	0.26665		0.668181	1.58907	0.134414		0.65752	1.57737	0.0486291		0.130493	1.09467	0.622871		0.551501	1.46561	0.075853		0.234767	1.17672	0.414428		0.405623	1.32466	0.453965
330		1700067K01Rik	1.07604	2.10824	0.141704		0.728114	1.65647	0.169213		0.631938	1.54964	0.516889		0.518087	1.43205	0.418829		0.435865	1.35272	0.384508		0.0996229	1.07149	0.843798		1.01196	2.01665	0.0812088		1.71058	3.27292	0.0420314		0.580277	1.49514	0.382063		0.939128	1.91737	0.109006		0.211015	1.1575	0.350545		-0.345873	-1.27092	0.117428
11295		1700067P10Rik	1.23773	2.35827	0.159377		0.62467	1.54186	0.317818		0.348687	1.2734	0.767394		0.424184	1.34181	0.585354		0.984717	1.97893	0.142404		0.0346237	1.02429	0.954965		1.48948	2.80789	0.0547419		1.23523	2.35418	0.169398		-0.212625	-1.15879	0.790715		1.53568	2.89925	0.0583654		0.91101	1.88036	0.0313419		0.702118	1.62689	0.0883454
12285		1700069L09	-0.169249	-1.12447	0.539742		0.100662	1.07227	0.714291		0.100134	1.07187	0.79058		-0.449868	-1.36592	0.128876		-0.040154	-1.02822	0.858697		-0.00305004	-1.00212	0.98945		-0.423315	-1.34101	0.168242		-0.311238	-1.24077	0.386721		0.568852	1.48334	0.0766578		-0.0863984	-1.06172	0.750762		-0.18706	-1.13844	0.495434		0.380755	1.30202	0.0795313
13925		1700069L16Rik	2.28565	4.87585	0.0180874		0.82437	1.77076	0.119351		1.15595	2.22831	0.260563		1.15795	2.23141	0.104796		0.886417	1.84858	0.10858		0.167171	1.12285	0.745066		1.55215	2.93254	0.0224166		1.31519	2.48835	0.185936		1.27554	2.42089	0.0784624		1.69972	3.24838	0.0478248		0.875352	1.83446	0.143577		-0.0855377	-1.06108	0.229586
35489		1700069P05Rik	0	-1	1		0	-1	1		0	-1	1		0	-1	1		0	-1	1		0	-1	1		0	-1	1		0	-1	1		0	-1	1		0	-1	1		0	-1	1		0	-1	1
31388		1700072E05Rik	-0.0882702	-1.06309	0.785783		0.34215	1.26764	0.304671		0.02234	1.01561	0.854633		0.0494623	1.03488	0.641562		0.442746	1.35919	0.190345		-0.427897	-1.34527	0.517877		-0.392975	-1.3131	0.34346		0.02234	1.01561	0.804716		-0.332846	-1.2595	0.247686		0.703096	1.628	0.241432		0.360946	1.28427	0.573667		0	-1	1
11846		1700072F12Rik	0.383025	1.30407	0.288995		0.771929	1.70755	0.128225		0.410183	1.32885	0.442842		0.211563	1.15794	0.644662		0.135103	1.09817	0.689615		0.793585	1.73338	0.394933		-0.213362	-1.15939	0.572688		-0.502574	-1.41674	0.493111		-0.284328	-1.21784	0.416286		0.723305	1.65096	0.264162		-0.0486243	-1.03428	0.941267		0.322659	1.25063	0.580693
27755		1700072H12Rik	0.987865	1.98325	0.00300468		0.338646	1.26457	0.0641998		2.02977	4.08339	0.00289409		0.914309	1.88467	0.0144228		0.388262	1.30882	0.106217		-0.0815482	-1.05815	0.57096		0.530883	1.44481	0.0509819		1.47956	2.78864	0.000773367		0.241809	1.18247	0.207743		0.637345	1.55546	0.00970925		0.298699	1.23003	0.0738227		-0.859263	-1.81411	0.189802
6933		1700073E17Rik	-0.266936	-1.20325	0.0722865		-0.50989	-1.42394	0.00404729		-0.34767	-1.2725	0.0945218		-0.468242	-1.38342	0.0396525		-0.0240649	-1.01682	0.899352		-0.501235	-1.41542	0.0116468		-0.198308	-1.14735	0.103269		-0.454506	-1.37031	0.0559877		-0.439342	-1.35599	0.0211038		-0.310403	-1.24005	0.0996074		0.199487	1.14829	0.217341		-0.224228	-1.16815	0.292948
37944		1700073E17Rik	0.371813	1.29398	0.362187		0.237577	1.17901	0.675478		0.406455	1.32542	0.504895		0.410891	1.32951	0.32919		-0.0495147	-1.03492	0.906948		0.295159	1.22702	0.377256		0.116936	1.08443	0.774745		0.406455	1.32542	0.324657		0.0249318	1.01743	0.960687		0.718275	1.64521	0.218746		0.480698	1.39542	0.473755		0	-1	1
16477		1700074P13Rik	0	-1	1		-0.523084	-1.43702	0.307315		0	-1	1		0.445445	1.36173	0.208992		-0.175203	-1.12912	0.267265		0	-1	1		0	-1	1		0	-1	1		-0.466963	-1.3822	0.20569		0.151484	1.11071	0.503007		0.674567	1.59612	0.22711		0	-1	1
15639		1700080E11Rik	0.556324	1.47052	0.296965		0.443881	1.36026	0.329074		0.658826	1.5788	0.40932		0.743825	1.67461	0.181537		0.705161	1.63033	0.176928		0.861644	1.81711	0.071532		0.865134	1.82151	0.088595		0.359114	1.28264	0.513142		0.632342	1.55008	0.236335		0.552144	1.46626	0.271215		0.108263	1.07793	0.759547		0.13328	1.09678	0.581601
45087		1700080E11Rik	-0.206254	-1.15369	0.728338		0.510692	1.42473	0.109342		-1.25692	-2.38985	0.0360134		0.538719	1.45268	0.35631		-0.0309405	-1.02168	0.907237		-0.93164	-1.90744	0.180334		-0.183184	-1.13539	0.591784		1.25451	2.38586	0.006208		0.144262	1.10517	0.572853		0.196605	1.146	0.429996		-0.314086	-1.24322	0.239457		0.805928	1.74827	0.148784
2814		1700080F18Rik	-1.66428	-3.16956	0.372684		-1.43684	-2.70727	0.296146		-1.41964	-2.67518	0.59139		-1.56864	-2.96626	0.373481		-1.6892	-3.22477	0.217794		-1.55493	-2.93819	0.269632		-1.64678	-3.13135	0.252246		-1.41964	-2.67518	0.421849		-1.80395	-3.49175	0.312155		-2.20938	-4.62477	0.138089		-0.772546	-1.70828	0.0610082		-0.818931	-1.7641	0.580535
5202		1700080G18Rik	-0.614789	-1.53133	0.100161		-0.30251	-1.23329	0.415976		-0.0393577	-1.02766	0.924955		0.340172	1.26591	0.303484		0.468182	1.38337	0.100904		0.0535413	1.03781	0.816582		-0.441282	-1.35781	0.163352		-0.243238	-1.18365	0.422861		0.683283	1.60579	0.158449		-0.916452	-1.88747	0.0918406		-0.613942	-1.53044	0.254699		-0.244378	-1.18458	0.554289
14796		1700080O16Rik	0.493743	1.40809	0.548983		0.339753	1.26554	0.513535		0.0664465	1.04713	0.931452		-1.0614	-2.08696	0.223559		-0.239579	-1.18065	0.64661		0.554571	1.46873	0.227232		0.138993	1.10114	0.793228		0.0664465	1.04713	0.896267		0.734918	1.6643	0.422055		1.23286	2.35032	0.087954		0.893106	1.85717	0.163429		0	-1	1
9071		1700081D17Rik	0.429765	1.34701	0.176401		0.60602	1.52205	0.036463		0.159258	1.11671	0.616283		-0.293432	-1.22555	0.765123		-0.140122	-1.102	0.753272		0.558075	1.4723	0.206462		0.686426	1.60929	0.206025		0.463882	1.37925	0.169379		-0.0278936	-1.01952	0.910786		0.848341	1.80043	0.14452		0.242321	1.18289	0.644241		0	-1	1
10702		1700081D17Rik	0.71093	1.63686	0.20053		0.31813	1.24671	0.452564		-0.00272034	-1.00189	0.981084		-0.322764	-1.25072	0.222452		-0.171541	-1.12626	0.3979		0.1628	1.11946	0.371129		-0.00272034	-1.00189	0.973235		-0.152538	-1.11152	0.292647		-0.0844875	-1.06031	0.506223		0.386939	1.30762	0.23486		0.0688086	1.04885	0.889877		0	-1	1
9554		1700081L11Rik	1.17462	2.25733	0.0140902		0.53953	1.4535	0.420902		0.384915	1.30578	0.0708837		1.68814	3.22241	0.00664265		0.784006	1.72191	0.0885716		0.466749	1.38199	0.517228		-0.591237	-1.50654	0.295447		0.381895	1.30305	0.0315627		0.816401	1.76101	0.0448551		1.1809	2.26718	0.0730898		0.64137	1.55981	0.457645		0.0690654	1.04904	0.584541
15183		1700081L11Rik	-0.594068	-1.5095	0.0751665		0.443886	1.36026	0.126916		0.585798	1.50087	0.183156		0.0226301	1.01581	0.949793		-0.255409	-1.19367	0.440944		1.44265	2.7182	0.0315611		0.11923	1.08616	0.607603		-1.99284	-3.9802	0.00100735		0.0330963	1.02321	0.923794		-0.249688	-1.18895	0.56917		-0.693573	-1.61728	0.142968		-0.136554	-1.09928	0.91564
19358		1700081L11Rik	-0.622449	-1.53949	0.0845669		-0.620031	-1.53691	0.0440188		-0.0443259	-1.0312	0.915323		0.149603	1.10926	0.608469		0.0731525	1.05201	0.775529		0.0994482	1.07136	0.739328		-0.139226	-1.10131	0.692923		1.67404	3.19106	0.00301183		-0.597189	-1.51277	0.0917922		-0.47173	-1.38677	0.0871301		0.148301	1.10826	0.364607		0.0439509	1.03093	0.700758
28223		1700081L11Rik	-1.13641	-2.19834	0.00427076		-0.311798	-1.24125	0.128364		-0.867444	-1.82443	0.0575086		-0.342966	-1.26836	0.197514		-0.0513777	-1.03625	0.841671		-0.370093	-1.29244	0.174859		-1.50645	-2.8411	0.00128585		0.0397161	1.02791	0.855741		0.377983	1.29952	0.3266		-0.878731	-1.83876	0.0558535		-0.566932	-1.48137	0.147893		-0.114969	-1.08295	0.109724
17531		1700082M22Rik	0.0275762	1.0193	0.936955		-0.0771993	-1.05497	0.709582		0.180957	1.13364	0.611		1.20931	2.31227	0.153649		-0.480393	-1.39512	0.0685175		-0.39293	-1.31306	0.424424		-0.0655955	-1.04652	0.824932		0.180957	1.13364	0.452591		0.586608	1.50171	0.373686		-0.37153	-1.29372	0.401643		-0.294331	-1.22632	0.473063		-0.107751	-1.07755	0.582178
20916		1700083H02Rik	3.24058	9.45176	0.000678361		0.689359	1.61257	0.0539806		0.446638	1.36286	0.432133		0.554226	1.46838	0.204232		0.886539	1.84874	0.162428		0.134497	1.09771	0.680379		1.04452	2.06267	0.0974813		1.19482	2.28917	0.0412509		1.26631	2.40545	0.0315737		1.8851	3.69378	0.0242266		1.19574	2.29062	0.0808817		1.16993	2.25001	0.190566
8215		1700084C06Rik	1.99633	3.98985	0.00872865		1.00589	2.00819	0.0397779		1.07163	2.1018	0.187401		0.53259	1.44652	0.329512		0.264516	1.20123	0.556094		1.2202	2.32979	0.0269473		1.19083	2.28284	0.0683056		0.827755	1.77492	0.204566		1.24265	2.36633	0.0446752		1.60429	3.04045	0.00831684		0.598393	1.51403	0.0789752		0.820315	1.76579	0.587341
14311		1700084E18Rik	0.667843	1.5887	0.135754		0.415424	1.33369	0.204482		0.620208	1.5371	0.330435		0.510031	1.42408	0.23409		0.875168	1.83422	0.0382133		0.348761	1.27347	0.282602		0.63287	1.55065	0.0820829		0.95589	1.93978	0.0585767		0.70899	1.63466	0.116198		0.751494	1.68353	0.0763568		0.336069	1.26231	0.15801		-0.15476	-1.11324	0.327808
37568		1700084E18Rik	0.696018	1.62003	0.134182		0.506402	1.4205	0.155687		1.02537	2.03548	0.156432		0.321984	1.25005	0.445417		0.74179	1.67225	0.0620962		0.0105427	1.00733	0.973157		0.58679	1.5019	0.264111		1.36635	2.57818	0.0253705		0.165534	1.12158	0.708934		0.788525	1.72731	0.0864981		0.282123	1.21598	0.34059		-0.355468	-1.2794	0.0236264
38842		1700084J12Rik	0.0587822	1.04159	0.692565		0.102874	1.07391	0.436652		-0.297773	-1.22925	0.218002		-0.479405	-1.39417	0.0539686		-0.249548	-1.18883	0.262419		0.104529	1.07514	0.507284		-0.225642	-1.1693	0.236429		0.0201686	1.01408	0.887315		-0.239087	-1.18025	0.222366		-0.169533	-1.12469	0.448559		-0.272407	-1.20782	0.19714		0.221474	1.16592	0.149532
32832		1700084M14Rik	2.84097	7.165	0.0186437		1.55593	2.94024	0.0575725		2.54537	5.83758	0.105075		1.55126	2.93073	0.102095		1.71153	3.27508	0.0698241		0.340656	1.26633	0.590704		1.02537	2.03548	0.152497		1.58082	2.9914	0.150883		2.25095	4.75997	0.0334886		2.36977	5.16859	0.0199581		0.813837	1.75788	0.182844		-0.397319	-1.31706	0.00896872
42467		1700084P21Rik	-0.381411	-1.30262	0.215162		0	-1	1		0	-1	1		0.193434	1.14348	0.278529		0	-1	1		-0.0581356	-1.04112	0.566651		0.83381	1.78239	0.416633		0	-1	1		-0.11121	-1.08013	0.423894		-0.136646	-1.09935	0.443719		-0.136646	-1.09935	0.415161		0	-1	1
13983		1700085A12Rik	-0.150922	-1.11028	0.513819		0.31341	1.24264	0.439003		-0.150922	-1.11028	0.656515		-0.734588	-1.66392	0.0749658		-0.580776	-1.49565	0.0767345		-0.920442	-1.8927	0.174111		-0.155929	-1.11414	0.826026		-0.150922	-1.11028	0.510609		-0.386112	-1.30687	0.285172		-0.0124529	-1.00867	0.953072		-0.325863	-1.25341	0.394427		0	-1	1
20534		1700085B03Rik	0.498395	1.41264	0.160358		0.924908	1.89856	0.00384376		0.116794	1.08432	0.634611		0.116794	1.08432	0.503717		0.009867	1.00686	0.958354		0.116794	1.08432	0.409952		0.116794	1.08432	0.40628		0.829548	1.77713	0.162075		0.125786	1.0911	0.712285		0.156609	1.11466	0.355862		-0.768299	-1.70326	0.00515006		0	-1	1
27640		1700086D15Rik	-0.106157	-1.07636	0.612216		0.265345	1.20192	0.389021		0.0996597	1.07152	0.647647		0.943426	1.92309	0.163877		0.396408	1.31623	0.193422		0.909324	1.87816	0.162915		-0.150238	-1.10975	0.574344		0.0996597	1.07152	0.508895		-0.286876	-1.22	0.370651		-0.0786183	-1.05601	0.723624		-0.343964	-1.26924	0.319001		0	-1	1
24963		1700086L19Rik	1.93332	3.81934	0.00700358		0.48769	1.4022	0.120369		0.692521	1.61611	0.241744		0.225666	1.16932	0.525276		0.422874	1.3406	0.218214		-0.25554	-1.19378	0.378734		1.09051	2.1295	0.00950335		1.95684	3.8821	0.00912165		0.46832	1.3835	0.221198		1.30236	2.46632	0.031923		0.81467	1.7589	0.0844475		0.0146953	1.01024	0.913538
36232		1700086P04Rik	3.34654	10.1721	0.00104248		0.5394	1.45337	0.173278		1.34062	2.5326	0.102364		0.227643	1.17092	0.601627		1.66484	3.17079	0.00410474		-0.476476	-1.39134	0.218406		1.72868	3.31423	0.0174821		3.07532	8.42876	0.00238199		0.0274385	1.0192	0.950704		2.53256	5.78598	0.0365516		1.99316	3.98108	0.0692253		0.272049	1.20752	0.764374
26855		1700087M22Rik	-0.047052	-1.03315	0.919795		-0.479043	-1.39382	0.420408		0.445268	1.36157	0.398348		0.445268	1.36157	0.217751		-0.913642	-1.88379	0.0214308		-0.448034	-1.36418	0.728605		0.445268	1.36157	0.129067		0.394176	1.31419	0.268908		0.489543	1.404	0.183181		-0.213398	-1.15942	0.811694		0.265645	1.20217	0.790877		-1.79463	-3.46927	0.166062
33553		1700088E04Rik	0.259266	1.19687	0.477012		0.188609	1.13966	0.618074		0.296337	1.22802	0.552849		0.179044	1.13213	0.741498		-0.141222	-1.10284	0.667993		0.698654	1.62299	0.0662829		-0.00601239	-1.00418	0.982007		0.563325	1.47767	0.142063		-0.36511	-1.28798	0.525043		0.37419	1.29611	0.310717		0.185581	1.13727	0.622691		0.119566	1.08641	0.89721
24146		1700090G07Rik	2.02437	4.06813	0.00240674		0.357191	1.28093	0.187409		0.972894	1.96277	0.108717		0.448604	1.36472	0.194548		0.97305	1.96299	0.0189518		0.305736	1.23605	0.24465		1.19435	2.28842	0.0129512		1.06739	2.09564	0.0492802		0.743788	1.67457	0.066165		1.67301	3.18878	0.0507302		1.31581	2.48943	0.0877773		0.11067	1.07973	0.64433
24848		1700092C02Rik	-0.706273	-1.63158	0.331823		0.951422	1.93378	0.0282755		-0.110876	-1.07988	0.807445		0.753286	1.68563	0.282368		0.202783	1.15092	0.72763		0.139385	1.10144	0.750382		0.343703	1.26901	0.249043		0.192537	1.14277	0.532398		0.0811325	1.05785	0.794564		0.323978	1.25178	0.365295		-0.627444	-1.54483	0.111926		0.303414	1.23406	0.00980694
26131		1700092C17Rik	3.00075	8.00415	0.00367791		1.03081	2.04317	0.0439573		1.63799	3.11231	0.107718		1.17847	2.26336	0.0695007		1.23716	2.35735	0.0347669		0.905781	1.87356	0.0729197		1.72627	3.30871	0.00806481		1.86918	3.65325	0.0176027		1.47685	2.78341	0.0351852		2.52074	5.73877	0.0159241		1.48993	2.80876	0.0619066		0.178009	1.13132	0.27626
28617		1700092E16Rik	-1.80909	-3.50422	0.274111		0.545011	1.45903	0.346645		0.538223	1.45218	0.615264		1.33318	2.51957	0.107245		0.0849002	1.06061	0.887905		0.346105	1.27112	0.527929		0.440572	1.35714	0.5769		0.0172904	1.01206	0.979952		0.443115	1.35954	0.539771		0.281874	1.21577	0.668257		-0.263137	-1.20009	0.537298		0.139021	1.10116	0.581513
22237		1700093C20Rik	-0.268175	-1.20428	0.435793		-0.673735	-1.5952	0.176109		-0.268175	-1.20428	0.6005		-0.796757	-1.73719	0.108816		0.17253	1.12703	0.75453		-0.268175	-1.20428	0.329666		-0.268175	-1.20428	0.331156		-0.414877	-1.33318	0.647271		-0.268175	-1.20428	0.434551		-0.789097	-1.72799	0.184632		-0.115361	-1.08325	0.849214		0	-1	1
635		1700093K21Rik	-1.39515	-2.63017	0.497726		-1.54907	-2.92629	0.346457		-3.40683	-10.6062	0.314365		-1.33134	-2.51636	0.514216		-1.31526	-2.48847	0.419701		-1.33134	-2.51636	0.410721		-1.33134	-2.51636	0.413931		-1.3665	-2.57844	0.509211		-1.64314	-3.12346	0.421408		-1.68254	-3.20992	0.301346		-0.133464	-1.09692	0.712065		2.07549	4.21489	0.000598967
14764		1700093K21Rik	-1.20578	-2.30662	0.559683		0.769534	1.70472	0.0815958		0.540182	1.45416	0.461099		0.389551	1.30999	0.612067		0.544704	1.45872	0.255237		0.226816	1.17025	0.602245		-0.00279425	-1.00194	0.994396		0.121967	1.08822	0.801756		1.46886	2.76803	0.11634		1.09768	2.1401	0.0810456		0.328146	1.2554	0.452926		-0.154565	-1.11309	0.152595
9862		1700094C09Rik	3.14685	8.85719	0.00287364		0.794162	1.73407	0.116718		2.41043	5.31632	0.0477949		1.55677	2.94195	0.0428514		1.71442	3.28165	0.0168126		1.32902	2.51232	0.0235214		0.844882	1.79612	0.174599		1.45696	2.74529	0.0413867		1.21549	2.32219	0.0673779		2.38561	5.22563	0.0288341		1.59144	3.01351	0.0776635		-0.0270318	-1.01891	0.968952
31298		1700094D03Rik	-0.331455	-1.25828	0.195761		0.36344	1.28649	0.133037		0.363366	1.28642	0.316995		-0.145847	-1.10638	0.536128		0.0228281	1.01595	0.910977		0.482336	1.397	0.0681328		0.331294	1.25814	0.249391		1.36382	2.57365	0.00479863		-0.0507833	-1.03583	0.830972		0.32776	1.25506	0.185486		-0.03568	-1.02504	0.855304		0.210067	1.15674	0.23184
9498		1700094I16Rik	0.8041	1.74606	0.105907		0.439786	1.3564	0.228877		1.39133	2.6232	0.0820329		0.656795	1.57658	0.194657		0.579952	1.4948	0.123561		-0.0163257	-1.01138	0.962148		0.423234	1.34093	0.354647		-0.274884	-1.2099	0.644509		0.316818	1.24558	0.436202		0.671075	1.59226	0.198175		0.231289	1.17388	0.580847		0.0690347	1.04901	0.935874
10616		1700094J05Rik	0.657653	1.57751	0.212013		0.223222	1.16734	0.431743		-0.0211841	-1.01479	0.861269		0.632154	1.54988	0.211749		-0.340658	-1.26633	0.116942		0.238056	1.1794	0.370076		0.199937	1.14865	0.386836		-0.0211841	-1.01479	0.813756		-0.121184	-1.08763	0.381405		0.927476	1.90195	0.0129758		0.704255	1.6293	0.0952088		0	-1	1
5501		1700095A21Rik	1.55887	2.94623	0.0230031		0.852664	1.80583	0.0678348		1.31755	2.49243	0.138805		0.48134	1.39604	0.370749		1.04832	2.06812	0.0306819		-0.00499442	-1.00347	0.989504		1.19383	2.2876	0.0217613		1.54387	2.91576	0.119306		0.328549	1.25575	0.489224		1.41589	2.66825	0.0120777		0.563227	1.47757	0.0487648		0.4683	1.38348	0.00536762
21318		1700095B10Rik	-0.24285	-1.18333	0.52287		-0.445787	-1.36206	0.247496		-0.00280788	-1.00195	0.995524		-0.00280788	-1.00195	0.993241		-0.167388	-1.12302	0.577772		-1.41302	-2.66293	0.0868346		-0.564133	-1.4785	0.336174		0.544044	1.45805	0.312064		0.209689	1.15644	0.568767		-0.0623379	-1.04416	0.850928		0.383449	1.30446	0.269773		0	-1	1
2134		1700095J03Rik	-1.65867	-3.15726	0.483765		-1.54351	-2.91503	0.397582		-1.60915	-3.05073	0.650377		-2.07251	-4.20618	0.383646		-0.922074	-1.89484	0.607317		-1.78914	-3.45608	0.338519		-1.60915	-3.05073	0.387803		-1.11593	-2.16735	0.634615		-1.95772	-3.88448	0.404124		-1.49772	-2.82397	0.407517		0.045787	1.03225	0.788018		0	-1	1
26796		1700096K18Rik	-1.00234	-2.00324	0.019515		-0.312411	-1.24178	0.28481		0.17343	1.12774	0.688756		0.298188	1.2296	0.367393		-0.161099	-1.11814	0.52656		-0.320163	-1.24847	0.205156		-0.0637816	-1.0452	0.783597		-0.767937	-1.70283	0.0509397		0.268501	1.20456	0.422641		-0.630727	-1.54835	0.0476598		-0.318316	-1.24687	0.176296		-0.266391	-1.2028	0.0378166
32028		1700097M23Rik	-0.348508	-1.27324	0.767493		-0.0120594	-1.00839	0.989376		0.561963	1.47628	0.745979		0.900408	1.86659	0.456277		-0.224875	-1.16868	0.803351		0.579338	1.49416	0.554771		0.00622854	1.00433	0.994571		0.411828	1.33037	0.717773		1.02721	2.03807	0.378942		0.445617	1.3619	0.613036		0.457677	1.37333	0.15351		-0.853377	-1.80672	0.514268
38568		1700100I10Rik	-0.360908	-1.28423	0.540584		-1.0422	-2.05936	0.1102		0.049706	1.03505	0.951727		-0.171	-1.12584	0.756209		-0.35444	-1.27849	0.435304		-0.631135	-1.54878	0.248579		-0.0873968	-1.06245	0.8918		0.049706	1.03505	0.926846		-1.4188	-2.67363	0.0948091		-0.366699	-1.2894	0.594148		0.675499	1.59715	0.33016		0	-1	1
15811		1700101C01Rik	-1.566	-2.96082	0.000722524		-0.288367	-1.22126	0.220412		-0.47257	-1.38758	0.119018		-0.107416	-1.0773	0.700474		0.451222	1.3672	0.042267		-0.612196	-1.52858	0.00972868		-0.842856	-1.7936	0.0211983		-1.0438	-2.06165	0.00899092		0.119915	1.08667	0.789513		-0.781476	-1.71889	0.00418941		-0.493109	-1.40747	0.0537414		-0.238385	-1.17967	0.0206352
3366		1700101I11Rik	-0.431927	-1.34903	0.457082		0.410833	1.32945	0.322975		1.38275	2.60766	0.117357		0.35114	1.27557	0.500227		0.0725601	1.05158	0.858317		-0.0347021	-1.02435	0.926624		0.540386	1.45436	0.278656		0.0714024	1.05074	0.925349		0.279469	1.21375	0.58656		0.0853831	1.06097	0.831949		-0.32545	-1.25306	0.272357		-0.18615	-1.13772	0.393639
7478		1700101I19Rik	2.67488	6.38586	0.0210429		0.880197	1.84063	0.136766		1.41672	2.66977	0.234991		0.703636	1.6286	0.332718		1.03171	2.04445	0.0991391		0.458707	1.37431	0.406606		1.60617	3.04443	0.0284721		2.20749	4.61871	0.0344567		0.946129	1.9267	0.206142		2.11141	4.32114	0.0415155		1.23121	2.34764	0.100285		-0.218547	-1.16356	0.710743
11746		1700102J08Rik	1.80389	3.4916	0.00133936		0.854497	1.80813	0.0323651		-0.842058	-1.79261	0.0511601		-0.212032	-1.15832	0.434083		0.19688	1.14622	0.621345		-0.812033	-1.75568	0.0126669		0.0755535	1.05377	0.90061		-0.234195	-1.17625	0.263855		0.762343	1.69624	0.0162867		0.291005	1.22349	0.590784		-0.563492	-1.47784	0.350834		1.33475	2.52232	0.131634
20990		1700102J08Rik	-0.0127073	-1.00885	0.964754		0.0467774	1.03296	0.886502		0.197014	1.14632	0.516513		-0.523248	-1.43719	0.47951		-0.0985929	-1.07073	0.654359		0.352844	1.27708	0.226495		0.576334	1.49106	0.050868		1.50254	2.83341	0.00180253		0.54871	1.46278	0.270499		0.093443	1.06691	0.801003		0.0466656	1.03287	0.915834		0.783576	1.72139	0.326949
38183		1700102P08Rik	-2.71837	-6.5813	0.0280234		0.152225	1.11128	0.823046		-1.33624	-2.52492	0.32559		-0.741963	-1.67245	0.433307		-1.0889	-2.12711	0.191388		0.639149	1.55741	0.355357		-0.952909	-1.93577	0.214611		-1.79786	-3.47705	0.0784336		-0.47313	-1.38812	0.560145		-0.718944	-1.64598	0.28581		-0.87117	-1.82915	0.0275483		1.00593	2.00824	0.0339933
12923		1700104B16Rik	-0.911367	-1.88083	0.424512		-0.483367	-1.398	0.274456		-0.00976569	-1.00679	0.990407		-0.184941	-1.13677	0.730718		0.215607	1.16119	0.67193		0.157334	1.11522	0.743516		-0.249797	-1.18904	0.676372		-0.318428	-1.24697	0.58586		0.38701	1.30768	0.557123		0.440806	1.35736	0.485404		0.924173	1.8976	0.0874388		-0.0329822	-1.02312	0.975883
8565		1700105P06Rik	1.033	2.04628	0.113872		0.394791	1.31475	0.242254		0.902485	1.86928	0.183767		-0.63072	-1.54834	0.158731		-0.708566	-1.63418	0.414907		0.148551	1.10846	0.667011		0.711596	1.63761	0.0742003		0.810749	1.75412	0.0883683		0.613369	1.52983	0.315663		0.84704	1.79881	0.0743587		0.45225	1.36817	0.178889		0.062666	1.04439	0.969546
9162		1700105P06Rik	0.708117	1.63367	0.153838		-0.238703	-1.17993	0.291769		0.147595	1.10772	0.62		0.147595	1.10772	0.475488		0.0842079	1.06011	0.661324		-0.151382	-1.11063	0.639216		0.147595	1.10772	0.374822		0.540226	1.4542	0.159176		0.739232	1.66929	0.171028		-0.291018	-1.2235	0.739644		-0.0523151	-1.03693	0.952041		-1.09256	-2.13251	0.0852534
42687		1700106J16Rik	-0.669665	-1.5907	0.0386232		-0.625833	-1.5431	0.108328		0.0583646	1.04128	0.863092		0.225653	1.16931	0.399744		0.168813	1.12413	0.53559		0.296041	1.22777	0.215155		1.26345	2.4007	0.0960997		0.406175	1.32517	0.648007		-0.209268	-1.1561	0.48819		-0.0931945	-1.06673	0.763992		0.532638	1.44657	0.201705		0	-1	1
20997		1700108F19Rik	0.802783	1.74446	0.0244713		1.39765	2.63472	0.0610511		0.75528	1.68796	0.110156		0.843862	1.79485	0.0222813		0.863101	1.81894	0.025897		0.432876	1.34992	0.331876		0.489043	1.40351	0.07511		0.785868	1.72413	0.303409		0.456287	1.37201	0.123887		1.65078	3.14004	0.0377468		0.253135	1.19179	0.763488		-0.578654	-1.49346	0.580564
3766		1700108J01Rik	0.376659	1.29833	0.215272		0.282995	1.21672	0.669923		0.000506426	1.00035	0.996475		-0.295227	-1.22708	0.232		-0.372032	-1.29417	0.170358		-0.101945	-1.07322	0.435363		0.000506426	1.00035	0.995014		0.000506426	1.00035	0.9953		-0.30824	-1.2382	0.231863		-0.179375	-1.13239	0.335168		-0.462369	-1.3778	0.497854		0	-1	1
1385		1700108M19Rik	0.423713	1.34138	0.781001		0.243422	1.1838	0.853475		-1.58329	-2.99653	0.511948		-0.935171	-1.91212	0.543629		-0.415571	-1.33383	0.718597		-1.11422	-2.16478	0.370637		-0.658871	-1.57885	0.629137		-1.06318	-2.08953	0.498553		-0.380143	-1.30147	0.799058		-0.218132	-1.16323	0.854225		-0.461554	-1.37702	0.489207		1.17108	2.25181	0.230826
12855		1700109F18Rik	-0.195937	-1.14547	0.641206		-0.0076115	-1.00529	0.98397		0.317503	1.24617	0.373343		-0.312565	-1.24191	0.527761		-0.113161	-1.0816	0.765175		0.194039	1.14396	0.635459		0.0215766	1.01507	0.975667		0.30956	1.23933	0.209291		0.488901	1.40338	0.27296		0.0925586	1.06626	0.703047		0.10017	1.0719	0.789731		0	-1	1
37178		1700109F18Rik	-0.358509	-1.2821	0.276971		0.197565	1.14676	0.397768		0.0582972	1.04124	0.705322		1.06394	2.09064	0.000909062		0.0714692	1.05079	0.832332		-0.855878	-1.80986	0.0125045		0.625234	1.54246	0.345651		0.705014	1.63016	0.100596		-0.150013	-1.10958	0.704492		-0.023602	-1.01649	0.907982		-0.221167	-1.16568	0.434695		0.492727	1.4071	0.580586
20594		1700109G14Rik	-0.182043	-1.13449	0.454987		-0.540203	-1.45418	0.212758		-0.182043	-1.13449	0.61078		-0.182043	-1.13449	0.456964		-0.343343	-1.26869	0.204783		-0.00154366	-1.00107	0.995098		-0.182043	-1.13449	0.35442		-0.182043	-1.13449	0.452247		-0.17064	-1.12556	0.487623		-0.856418	-1.81054	0.0773032		-0.316215	-1.24506	0.543118		0	-1	1
35165		1700109H08Rik	0.0633936	1.04492	0.687986		0.0621907	1.04405	0.661957		1.39216	2.62471	0.00475234		0.980599	1.97328	0.020503		0.963328	1.9498	0.0117488		0.631902	1.54961	0.0448887		0.162259	1.11904	0.80098		-0.311303	-1.24083	0.768258		0.730193	1.65886	0.0661087		-0.181184	-1.13381	0.416292		-0.243375	-1.18376	0.271093		0.0968978	1.06947	0.772871
749		1700110M21Rik	2.01486	4.04142	0.104089		1.11476	2.16559	0.200603		2.31005	4.95902	0.209659		0.714936	1.64141	0.498582		0.943637	1.92337	0.271156		0.661078	1.58126	0.427301		1.69054	3.22778	0.0787568		1.92358	3.79364	0.118021		0.816839	1.76154	0.437352		1.75254	3.36951	0.0752892		0.637778	1.55593	0.0767077		-0.493451	-1.40781	0.0289175
18007		1700110M21Rik	-0.415892	-1.33412	0.564085		-0.81909	-1.76429	0.115509		-0.305937	-1.23622	0.103578		-0.611437	-1.52778	0.015829		0.189948	1.14072	0.589673		-0.306801	-1.23696	0.408556		-0.483378	-1.39801	0.189146		-0.641202	-1.55963	0.18028		0.0673042	1.04776	0.755748		0.0544	1.03843	0.917776		0.87349	1.83209	0.234306		0.602207	1.51804	0.38292
14156		1700111E14Rik	-0.052347	-1.03695	0.748121		0.0533631	1.03768	0.649141		0.0808416	1.05763	0.669116		0.0808416	1.05763	0.565615		-0.513796	-1.4278	0.128536		0.0808416	1.05763	0.483454		0.0808416	1.05763	0.476634		0.0808416	1.05763	0.541221		0.17184	1.12649	0.425017		0.296305	1.228	0.587405		0.242942	1.1834	0.650115		0	-1	1
37362		1700111N16Rik	-0.0404172	-1.02841	0.704799		0.173584	1.12786	0.437389		-0.0404172	-1.02841	0.768171		0.501628	1.41581	0.235264		-0.929092	-1.90408	0.0645322		-0.0404172	-1.02841	0.663413		-0.0404172	-1.02841	0.654414		-0.0404172	-1.02841	0.684913		-0.129264	-1.09374	0.361464		-0.342835	-1.26825	0.283291		-0.516418	-1.4304	0.179771		0	-1	1
43261		1700112C13Rik	-0.439501	-1.35614	0.250447		-0.19984	-1.14857	0.51207		-0.439501	-1.35614	0.433367		0.510225	1.42427	0.317363		-0.134051	-1.09737	0.843843		0.0370835	1.02604	0.906554		0.783949	1.72184	0.588445		-0.439501	-1.35614	0.251443		0.236537	1.17816	0.658188		-0.565645	-1.48005	0.179409		-0.365805	-1.2886	0.256499		0	-1	1
31604		1700112E06Rik	-1.59714	-3.02543	0.00467585		0.134542	1.09774	0.683882		-3.43212	-10.7937	0.00334619		0.0286937	1.02009	0.928662		-0.214926	-1.16064	0.413379		-0.14508	-1.10579	0.57273		0.105139	1.0756	0.734597		-0.35302	-1.27723	0.254617		-1.43506	-2.70393	0.014989		0.199548	1.14834	0.429782		0.0650063	1.04609	0.81172		-0.135498	-1.09847	0.354683
13116		1700112J05Rik	0.843531	1.79444	0.211309		0.787067	1.72556	0.155407		1.01586	2.02211	0.304684		-0.520478	-1.43443	0.396048		0.017345	1.0121	0.972359		0.38432	1.30524	0.41864		1.15056	2.21999	0.0519854		1.38682	2.61501	0.066726		0.313514	1.24273	0.593078		0.687841	1.61087	0.184682		-0.0992257	-1.0712	0.70551		0.294671	1.2266	0.72879
19843		1700112J05Rik	-0.113085	-1.08154	0.88387		0.00745174	1.00518	0.990197		-0.0994632	-1.07137	0.932984		-0.0994632	-1.07137	0.897296		-0.0727835	-1.05174	0.907237		-0.0994632	-1.07137	0.869963		0.024341	1.01702	0.968619		0.768434	1.70342	0.35261		-0.298671	-1.23001	0.701864		0.0995159	1.07141	0.887415		0.0920641	1.06589	0.813258		-0.46564	-1.38093	0.580596
22907		1700112J16Rik	1.23493	2.3537	0.106864		0.273169	1.20846	0.544397		-2.71647	-6.57263	0.0380811		0.967244	1.9551	0.124722		-0.783126	-1.72086	0.155699		-1.41984	-2.67555	0.238642		-0.507344	-1.42143	0.319215		-0.233822	-1.17595	0.667243		-0.303301	-1.23396	0.574717		-0.889142	-1.85207	0.104426		-1.16231	-2.23816	0.00713852		1.28312	2.43365	0.171951
25935		1700112M01Rik	-0.493352	-1.40771	0.424918		0.313398	1.24263	0.452317		0.202456	1.15066	0.791633		0.722088	1.64957	0.251764		-0.0277116	-1.01939	0.959409		0.890473	1.85378	0.112608		0.0724922	1.05153	0.861037		0.261258	1.19852	0.610353		0.194567	1.14438	0.714154		0.110129	1.07932	0.866972		-0.203269	-1.1513	0.711476		0.650068	1.56924	0.488094
20485		1700113A16Rik	-1.01633	-2.02277	0.0957261		-0.050936	-1.03594	0.906649		-0.31694	-1.24569	0.682197		0.235243	1.17711	0.664393		-0.0290129	-1.02031	0.94711		0.931726	1.90756	0.0629664		-0.909672	-1.87862	0.0745386		-0.130029	-1.09432	0.801659		0.356044	1.27991	0.507102		-0.625826	-1.54309	0.215094		-0.57489	-1.48956	0.122708		-0.543253	-1.45725	0.207732
44406		1700113H08Rik	0.601391	1.51718	0.0317492		-0.337684	-1.26373	0.1353		0.490442	1.40488	0.156753		0.347638	1.27248	0.142436		0.594107	1.50954	0.0538807		0.0019784	1.00137	0.991127		0.816654	1.76132	0.023126		0.836368	1.78555	0.0117049		0.977408	1.96892	0.00563247		0.466524	1.38178	0.229819		0.804208	1.74619	0.0600933		0.049034	1.03457	0.643917
11445		1700113I22Rik	-1.08396	-2.11985	0.00225458		-0.0170226	-1.01187	0.964347		-0.145789	-1.10634	0.521147		-0.278017	-1.21253	0.167956		-0.467433	-1.38265	0.158709		-0.223817	-1.16782	0.723487		-0.688241	-1.61132	0.0128876		-1.07211	-2.1025	0.0139846		-0.16824	-1.12369	0.37758		-0.998099	-1.99737	0.243197		-0.981076	-1.97394	0.285146		-0.696815	-1.62092	0.580546
3040		1700113O17Rik	-0.245908	-1.18584	0.462977		0.140202	1.10206	0.496047		0.24228	1.18286	0.534134		0.0537673	1.03797	0.844582		0.222194	1.16651	0.365645		0.109761	1.07905	0.626287		0.303199	1.23388	0.175211		0.370176	1.29251	0.227823		-0.0455321	-1.03206	0.858592		0.0112428	1.00782	0.959135		-0.128959	-1.0935	0.28837		-0.335273	-1.26162	0.303412
4876		1700116B05Rik	1.09537	2.13668	0.206867		0.541833	1.45582	0.390976		0.2793	1.21361	0.814578		0.964462	1.95134	0.269488		0.763698	1.69784	0.247491		0.602329	1.51817	0.348101		1.03469	2.04868	0.145133		0.85862	1.8133	0.308904		0.603194	1.51908	0.448955		0.899457	1.86536	0.199543		0.357624	1.28131	0.217193		0.113156	1.08159	0.0491748
19227		1700120B06Rik	0.970731	1.95983	0.200927		0.4005	1.31996	0.46549		0.355014	1.279	0.734066		0.189803	1.14061	0.786787		-0.326428	-1.2539	0.564968		0.000601997	1.00042	0.999141		0.423677	1.34134	0.453102		1.85581	3.61954	0.0439665		0.27134	1.20693	0.688078		0.573979	1.48862	0.359888		0.17348	1.12778	0.593204		0.722136	1.64962	0.176689
37589		1700120B22Rik	0.0370048	1.02598	0.915175		0.160817	1.11792	0.546372		0.254066	1.19256	0.601539		0.285649	1.21896	0.388731		0.529836	1.44377	0.104816		0.210094	1.15676	0.421419		0.110632	1.0797	0.698356		0.254066	1.19256	0.437814		0.254066	1.19256	0.437263		-0.168777	-1.12411	0.60555		-0.329595	-1.25666	0.195818		0	-1	1
35606		1700120E14Rik	0.779202	1.71618	0.0851915		0.219851	1.16461	0.428146		-0.400659	-1.32011	0.278116		-0.185966	-1.13758	0.605798		0.325891	1.25344	0.298129		-0.234157	-1.17622	0.405071		0.186432	1.13795	0.697233		1.0716	2.10177	0.0992356		-0.133179	-1.09671	0.759697		0.79467	1.73468	0.0747523		0.57482	1.48949	0.18272		1.01551	2.02162	0.034117
7280		1700120J03Rik	-0.53122	-1.44515	0.514307		0.285952	1.21921	0.776193		-0.548382	-1.46244	0.656682		-0.959045	-1.94402	0.288083		-0.452358	-1.36827	0.532821		1.17648	2.26025	0.126581		0.0294954	1.02066	0.97145		-0.965685	-1.95299	0.275709		-0.360862	-1.28419	0.699314		-0.203145	-1.15121	0.745469		-0.489097	-1.40357	0.54665		0	-1	1
30670		1700120J03Rik	-1.15829	-2.23192	0.238343		-1.03346	-2.04692	0.279881		-1.11115	-2.16018	0.442442		-1.7281	-3.3129	0.112472		-0.37542	-1.29722	0.675762		-1.16255	-2.23853	0.284527		-0.758066	-1.69122	0.351404		-1.36026	-2.56732	0.188148		-1.15275	-2.22338	0.23253		-1.1233	-2.17845	0.243126		-0.0898454	-1.06426	0.912355		0	-1	1
37871		1700120K04Rik	4.48266	22.3571	0.0010989		1.45494	2.74145	0.0233207		2.81483	7.03638	0.0417366		2.14706	4.42923	0.0157518		2.01745	4.04868	0.0131903		1.72057	3.29568	0.0154444		1.91522	3.77172	0.0189838		2.23359	4.70303	0.0146257		2.81076	7.01653	0.00785722		3.42759	10.7599	0.0212035		1.97266	3.9249	0.0999493		0.0987904	1.07088	0.628394
17729		1700121C10Rik	2.09428	4.27012	0.00295292		0.356684	1.28048	0.218313		1.31151	2.48201	0.0555373		1.11571	2.16701	0.018546		0.702606	1.62744	0.0737555		0.758127	1.69129	0.0224471		0.885366	1.84723	0.0162622		1.62155	3.07706	0.00485694		1.05889	2.08333	0.0914683		1.56034	2.94923	0.0202358		1.20366	2.30323	0.0377713		0.523609	1.43755	0.551375
19692		1700121I08Rik	-0.54605	-1.46008	0.120077		-0.446585	-1.36281	0.128638		0.441431	1.35795	0.36041		-0.0479851	-1.03382	0.871724		-0.285896	-1.21917	0.300894		-0.0599108	-1.0424	0.800032		-0.370486	-1.29279	0.234727		0.377884	1.29943	0.26506		0.104511	1.07513	0.747317		-0.342498	-1.26795	0.253818		0.104087	1.07481	0.617766		-0.131353	-1.09532	0.354401
43112		1700121I08Rik	1.88867	3.70293	0.00256457		0.426385	1.34386	0.0993266		0.282888	1.21663	0.420973		0.0486198	1.03427	0.87851		0.323062	1.25098	0.27299		1.2752	2.42032	0.0682029		0.661402	1.58162	0.0439149		0.580897	1.49578	0.108929		0.717877	1.64476	0.0275739		0.284863	1.21829	0.585656		-0.141523	-1.10307	0.780286		0.110983	1.07996	0.199142
18265		1700121L16Rik	0.0178473	1.01245	0.853758		0.175935	1.1297	0.833657		-0.199908	-1.14862	0.168336		0.539943	1.45391	0.00725221		-0.330878	-1.25778	0.428418		0.207802	1.15493	0.287363		-0.594106	-1.50954	0.140865		0.0178473	1.01245	0.840699		-0.0226892	-1.01585	0.840781		-0.212973	-1.15907	0.514199		-0.388908	-1.3094	0.661647		0.217755	1.16292	0.015861
44228		1700122C19Rik	0.481789	1.39647	0.257941		0.148414	1.10835	0.721745		0.303458	1.2341	0.598485		-0.185536	-1.13724	0.71112		0.0947029	1.06785	0.855516		-0.595921	-1.51144	0.290737		0.303458	1.2341	0.326528		0.303458	1.2341	0.433021		-0.0569359	-1.04025	0.914598		-0.126539	-1.09167	0.735846		-0.274953	-1.20995	0.482177		0	-1	1
13725		1700122O11Rik	1.26316	2.40021	0.224671		0.626025	1.54331	0.413299		0.904915	1.87243	0.541651		0.760506	1.69408	0.432858		0.866233	1.8229	0.257011		0.817777	1.76269	0.292403		1.02116	2.02955	0.226893		1.84611	3.59529	0.105855		1.21616	2.32327	0.230723		1.3192	2.49528	0.132208		0.693176	1.61684	0.0844792		0.648019	1.56701	0.192109
42040		1700123J19Rik	0.0436448	1.03071	0.788494		-0.0306275	-1.02146	0.822823		0.00346782	1.00241	0.986572		-0.294221	-1.22622	0.279267		0.0167515	1.01168	0.936901		-0.202737	-1.15088	0.358201		0.294448	1.22642	0.494063		-0.555943	-1.47013	0.221773		-0.404365	-1.32351	0.240419		0.0630221	1.04465	0.683794		0.0936496	1.06707	0.473412		-0.528197	-1.44213	0.629997
35751		1700123K08Rik	0.564472	1.47885	0.490033		-0.119321	-1.08622	0.834541		-0.154927	-1.11337	0.890024		-0.115894	-1.08365	0.878245		0.111366	1.08025	0.847547		-0.772232	-1.70791	0.21843		0.0197335	1.01377	0.975643		-0.623149	-1.54023	0.467082		-0.094502	-1.0677	0.90356		0.641483	1.55993	0.358688		0.760804	1.69443	0.0804173		1.347	2.54383	0.0805032
6881		1700123L14Rik	0.476415	1.39128	0.436294		0.370793	1.29306	0.529222		0.0349706	1.02454	0.790792		-0.0918507	-1.06574	0.62613		-0.928435	-1.90321	0.114321		-0.0394796	-1.02774	0.952869		0.755662	1.68841	0.292403		0.0349706	1.02454	0.716672		0.374902	1.29675	0.212973		-0.241649	-1.18234	0.59584		-0.612442	-1.52885	0.409735		0	-1	1
9541		1700123L14Rik	1.95999	3.8906	0.0190794		0.434249	1.35121	0.189614		0.250486	1.18961	0.417357		0.257421	1.19534	0.242268		-0.243397	-1.18378	0.45215		0.320073	1.24839	0.595822		0.469503	1.38463	0.104657		0.648764	1.56782	0.108657		0.746531	1.67775	0.161179		1.22294	2.33421	0.0361212		0.788687	1.7275	0.159479		-0.619391	-1.53623	0.659444
23774		1700123O20Rik	-0.30144	-1.23237	0.188055		-0.19627	-1.14573	0.263199		-0.293602	-1.2257	0.361877		-0.268257	-1.20435	0.290223		-0.131266	-1.09525	0.512353		0.342387	1.26785	0.0883932		-0.671388	-1.5926	0.00935481		0.109368	1.07876	0.59146		0.0665775	1.04723	0.750959		-0.301415	-1.23235	0.174557		-0.105144	-1.0756	0.458692		-0.232051	-1.1745	0.094653
26616		1700124P09Rik	1.70797	3.26702	0.0197589		0.545403	1.45943	0.136189		1.17512	2.25811	0.132035		0.304669	1.23514	0.468388		0.671728	1.59298	0.127541		-0.0988838	-1.07094	0.758681		0.963396	1.94989	0.02607		2.1187	4.34303	0.00520765		0.546685	1.46073	0.219412		1.36658	2.57859	0.0252124		0.821181	1.76685	0.0575211		-0.287166	-1.22024	0.496138
37245		1700125D06Rik	-0.455382	-1.37115	0.101427		0.632748	1.55052	0.0161493		1.14043	2.20447	0.0345761		-0.16041	-1.1176	0.728426		-0.0340701	-1.0239	0.888588		0.629053	1.54655	0.0515742		1.06888	2.0978	0.0279129		-0.307223	-1.23732	0.269876		0.507794	1.42187	0.0730661		0.333898	1.26041	0.14854		-0.29885	-1.23016	0.0747145		-0.0772416	-1.055	0.844761
1111		1700125F08Rik	-1.19151	-2.28392	0.476138		-1.42904	-2.69267	0.276822		-1.14791	-2.21593	0.644463		-1.56844	-2.96583	0.356622		-1.55191	-2.93204	0.235516		-1.34254	-2.53598	0.3548		-1.88179	-3.68531	0.182655		-0.306755	-1.23692	0.858343		-2.08695	-4.2485	0.227511		-1.5209	-2.8697	0.253554		-0.0918609	-1.06574	0.74722		-0.290147	-1.22276	0.840372
10645		1700125G22Rik	-0.107566	-1.07741	0.794409		0.0699123	1.04965	0.840111		0.387469	1.3081	0.342163		-0.574607	-1.48927	0.369643		-0.258701	-1.1964	0.338975		0.386393	1.30712	0.212121		0.313476	1.2427	0.508052		0.328113	1.25537	0.237336		0.795185	1.7353	0.198607		0.65872	1.57868	0.0249284		0.588807	1.504	0.0959698		-0.576801	-1.49154	0.580564
36059		1700125H20Rik	0.416424	1.33462	0.415009		0.510558	1.4246	0.157513		1.47312	2.77622	0.0812748		0.916229	1.88718	0.131735		0.278238	1.21271	0.493835		-0.0532229	-1.03758	0.877747		0.796135	1.73644	0.0759634		0.130956	1.09502	0.800244		0.0893074	1.06386	0.85454		0.260589	1.19797	0.606502		-0.24997	-1.18918	0.542656		0.060147	1.04257	0.932729
29888		1700126L10Rik	2.46399	5.51742	0.0188935		0.470934	1.38601	0.419233		0.72096	1.64828	0.512975		0.381654	1.30283	0.65187		0.381742	1.30291	0.579952		1.02691	2.03765	0.14422		-0.239954	-1.18096	0.786192		0.623061	1.54014	0.400555		1.04557	2.06418	0.178252		2.02394	4.06692	0.0659115		1.553	2.93427	0.0853281		0.772089	1.70774	0.316993
24775		1700127D06Rik	0.321635	1.24975	0.760742		1.92188	3.78916	0.0603923		0.955026	1.93861	0.534374		2.65852	6.31385	0.0440172		1.23393	2.35207	0.170825		2.22787	4.68443	0.0561243		0.955026	1.93861	0.244631		1.54372	2.91545	0.193936		0.907779	1.87615	0.371777		0.969365	1.95798	0.264101		-0.952513	-1.93524	0.107308		-0.156968	-1.11494	0.876999
33459		1700128A07Rik	-0.144872	-1.10563	0.424266		0.181606	1.13415	0.126412		0.0504129	1.03556	0.733633		0.0504129	1.03556	0.667549		-0.480955	-1.39567	0.199915		0.0504129	1.03556	0.604863		0.0504129	1.03556	0.595807		0.233207	1.17544	0.203573		-0.141602	-1.10313	0.446993		0.224651	1.16849	0.638178		0.0430444	1.03029	0.926716		0	-1	1
5853		1700128E19Rik	-0.417035	-1.33518	0.0334831		-0.285883	-1.21916	0.166392		-0.0499006	-1.03519	0.79957		0.280763	1.21484	0.720722		-1.55553	-2.93941	0.00483728		-0.490633	-1.40506	0.0218732		-0.254626	-1.19303	0.324005		-0.778519	-1.71537	0.005315		-0.157658	-1.11547	0.519288		0.0712096	1.0506	0.703779		0.357093	1.28084	0.135069		-0.17654	-1.13017	0.638724
10417		1700128F08Rik	0.309318	1.23912	0.431457		0.721293	1.64866	0.198442		0.309318	1.23912	0.598212		0.309318	1.23912	0.430747		0.0235725	1.01647	0.942952		0.420362	1.33826	0.218507		0.57641	1.49113	0.179042		0.299288	1.23054	0.446568		0.117788	1.08507	0.76744		0.653006	1.57244	0.239739		-0.0682875	-1.04847	0.909365		0	-1	1
5222		1700129C05Rik	1.09606	2.1377	0.171563		0.159687	1.11704	0.265262		0.0839136	1.05989	0.664929		0.0839136	1.05989	0.558424		-0.269133	-1.20508	0.408876		0.0839136	1.05989	0.474901		0.0839136	1.05989	0.468373		0.0839136	1.05989	0.534954		-0.0310649	-1.02177	0.851956		-0.0657291	-1.04661	0.758674		-0.225416	-1.16911	0.290487		0	-1	1
41456		1700129C05Rik	0.606333	1.52239	0.150472		0.255655	1.19388	0.36961		0.43036	1.34757	0.417487		0.578586	1.49339	0.146812		-0.168529	-1.12391	0.589323		0.240557	1.18145	0.465155		0.528941	1.44287	0.279963		0.609606	1.52584	0.152274		-0.370352	-1.29267	0.427831		-0.11154	-1.08038	0.742374		-0.367195	-1.28984	0.171309		0.225229	1.16896	0.58089
17016		1700129I04Rik	-0.360012	-1.28344	0.108458		-1.03172	-2.04446	0.0866503		0.103555	1.07442	0.644246		-0.668151	-1.58903	0.0332847		-0.689999	-1.61328	0.187775		-0.280634	-1.21473	0.469016		-0.307914	-1.23792	0.290586		-1.2883	-2.4424	0.00123435		-0.940235	-1.91884	0.0232692		-0.654933	-1.57454	0.190004		0.376787	1.29845	0.576011		0	-1	1
25626		1700129I04Rik	0.229487	1.17242	0.523536		-0.0937798	-1.06716	0.637469		0.13309	1.09664	0.60554		-0.34525	-1.27037	0.132357		0.34359	1.26891	0.317333		0.481162	1.39587	0.0784529		0.117246	1.08466	0.422791		-0.145212	-1.10589	0.578333		0.0975106	1.06993	0.69812		-0.0942675	-1.06752	0.740149		-0.000487685	-1.00034	0.998641		-1.85504	-3.61761	0.143994
44676		1700129I04Rik	-0.692971	-1.61661	0.375421		-0.668793	-1.58974	0.0910508		-0.487042	-1.40157	0.354345		-1.60281	-3.03734	0.0158165		-0.318691	-1.2472	0.281614		-0.595284	-1.51077	0.393512		-0.366256	-1.289	0.519909		-0.394145	-1.31416	0.362039		0.0612176	1.04335	0.869335		-0.800749	-1.74201	0.0880367		-0.131956	-1.09578	0.738802		0.00357722	1.00248	0.853973
41039		1700129I15Rik	3.133	8.77259	0.00419805		0.884944	1.84669	0.0655971		2.0562	4.15891	0.0639572		0.846912	1.79865	0.167233		0.884416	1.84602	0.067931		0.568123	1.48259	0.236715		1.52655	2.88096	0.0123895		1.31451	2.48717	0.0786865		1.47344	2.77683	0.0372708		2.02071	4.05782	0.0201425		1.13576	2.19734	0.0708807		-0.392173	-1.31237	0.289937
19767		1810005K13Rik	-1.06546	-2.09284	0.0644741		-0.193384	-1.14344	0.476801		1.28238	2.43241	0.0348371		0.196774	1.14613	0.642301		-0.28669	-1.21984	0.455393		-0.181336	-1.13393	0.405182		-0.674583	-1.59614	0.0174241		0.956088	1.94004	0.0147617		-0.413042	-1.33149	0.153401		-0.509393	-1.42345	0.187099		-0.316009	-1.24488	0.380576		-0.811527	-1.75507	0.632707
20650		1810006K21Rik	-1.30295	-2.46733	0.00589161		-0.0735757	-1.05232	0.684207		-0.397427	-1.31716	0.23689		0.390827	1.31114	0.121771		-0.0725705	-1.05159	0.832667		0.335992	1.26224	0.131614		-0.0778704	-1.05546	0.68771		1.3242	2.50394	0.00830223		-0.109551	-1.07889	0.688859		-0.315569	-1.2445	0.201754		-0.241993	-1.18263	0.238255		0.250207	1.18938	0.0232205
36482		1810006K21Rik	-0.183605	-1.13572	0.315191		-0.328197	-1.25544	0.0510936		-0.196085	-1.14559	0.404639		-0.132952	-1.09654	0.422555		0.0635563	1.04504	0.72397		-0.152666	-1.11162	0.325081		-0.284557	-1.21804	0.100035		0.131925	1.09575	0.456181		0.12468	1.09027	0.462955		-0.262465	-1.19953	0.150359		0.0657319	1.04662	0.616619		-0.141389	-1.10297	0.104176
17779		1810007D17Rik	0.433938	1.35092	0.401948		0.857143	1.81145	0.126261		-2.1907	-4.56526	0.0457554		0.674475	1.59602	0.195766		0.522893	1.43683	0.476302		0.188141	1.13929	0.779265		0.829541	1.77712	0.0778739		0.674475	1.59602	0.199263		0.988315	1.98387	0.264592		0.357385	1.2811	0.416116		-0.499757	-1.41398	0.251445		1.25438	2.38565	0.658944
2081		1810007M14Rik	-0.420622	-1.3385	0.0197142		-0.146555	-1.10692	0.176358		-0.13794	-1.10033	0.37777		-0.0761775	-1.05422	0.635464		-0.154894	-1.11334	0.359326		-0.10664	-1.07672	0.299024		-0.362482	-1.28564	0.0398752		1.06998	2.09941	0.000403925		-0.276245	-1.21104	0.0832973		-0.245121	-1.18519	0.115014		-0.0985668	-1.07071	0.409857		-0.190856	-1.14144	0.232776
42859		1810007M14Rik	-0.363381	-1.28644	0.187403		-0.340197	-1.26593	0.135143		-0.0357493	-1.02509	0.921238		-0.21324	-1.15929	0.454348		-0.0823828	-1.05877	0.708103		-0.341	-1.26663	0.175017		-0.174919	-1.1289	0.463391		-0.491502	-1.40591	0.126132		-0.261445	-1.19868	0.320995		-0.569975	-1.4845	0.0653868		-0.229778	-1.17265	0.26465		-0.196055	-1.14556	0.0664748
28681		1810007P19Rik	0.800712	1.74196	0.0654755		0.265397	1.20197	0.200928		0.473725	1.38869	0.23648		1.13007	2.1887	0.00982252		0.743152	1.67383	0.0271127		0.930857	1.90641	0.00533982		0.395949	1.31581	0.122612		-0.525545	-1.43948	0.141318		0.975156	1.96585	0.0393413		0.738333	1.66825	0.0254167		0.472936	1.38793	0.0420058		0.497792	1.41205	0.213065
12172		1810008A18Rik	-1.0683	-2.09696	0.00499832		-0.598425	-1.51406	0.0229013		-1.05809	-2.08217	0.03254		-0.553434	-1.46757	0.0474722		-0.344169	-1.26942	0.144985		-0.0172352	-1.01202	0.922597		-0.709446	-1.63518	0.00827242		0.168986	1.12427	0.425648		-0.481256	-1.39596	0.0670481		-0.826132	-1.77293	0.00454649		-0.227708	-1.17097	0.178549		-0.00724835	-1.00504	0.955461
18887		1810008A18Rik	-0.413973	-1.33235	0.0300438		-0.16162	-1.11854	0.305786		0.104358	1.07502	0.565504		0.0340024	1.02385	0.797597		-0.0550989	-1.03893	0.775625		0.118058	1.08527	0.312368		-0.0189649	-1.01323	0.868622		0.290172	1.22279	0.0680896		-0.225491	-1.16918	0.163697		-0.105591	-1.07594	0.52094		0.0560293	1.0396	0.739277		-0.135453	-1.09844	0.434267
22466		1810008A18Rik	-0.835134	-1.78402	0.0022956		0.0917653	1.06567	0.399254		-0.565574	-1.47998	0.0191044		-0.399012	-1.3186	0.148836		-0.301568	-1.23248	0.107017		0.225027	1.1688	0.341454		-0.513709	-1.42772	0.00979543		0.112461	1.08107	0.279169		-0.292492	-1.22475	0.0544509		-0.337726	-1.26376	0.122331		-0.429492	-1.34676	0.0585288		0.209078	1.15595	0.0471572
12750		1810008B01Rik	1.85374	3.61437	0.00919778		0.510475	1.42452	0.165974		1.33918	2.53007	0.109969		-0.22308	-1.16722	0.680784		0.418124	1.33619	0.264267		0.438739	1.35542	0.599395		-0.469023	-1.38417	0.308245		0.604519	1.52047	0.208575		0.199582	1.14837	0.637565		0.0767079	1.05461	0.863009		-0.433768	-1.35076	0.200907		-0.154305	-1.11289	0.6775
17057		1810008I18Rik	0.953289	1.93628	0.0317267		0.851002	1.80375	0.0140448		0.530541	1.44447	0.30961		-0.683625	-1.60617	0.408333		0.211926	1.15823	0.572798		0.507261	1.42135	0.196456		0.291364	1.2238	0.601152		1.0357	2.05011	0.0272845		0.376763	1.29843	0.393277		0.166174	1.12208	0.621373		-0.684828	-1.60751	0.0260742		-0.51423	-1.42823	0.0484315
15724		1810008K16Rik	0.404585	1.32371	0.299853		0.395351	1.31526	0.332686		0.548708	1.46278	0.342227		0.0855636	1.0611	0.830537		0.65197	1.57131	0.100805		0.324339	1.25209	0.562091		0.826002	1.77277	0.0406701		0.548708	1.46278	0.169634		-0.117646	-1.08496	0.766351		0.50294	1.4171	0.347087		0.107589	1.07743	0.835159		-0.0977046	-1.07007	0.648
24050		1810008N23Rik	-0.441407	-1.35793	0.42458		-0.428799	-1.34611	0.500989		-0.441407	-1.35793	0.59461		-0.941114	-1.92001	0.203087		-0.280068	-1.21425	0.53974		-0.521599	-1.43555	0.306		-0.0152705	-1.01064	0.978864		-0.441407	-1.35793	0.426927		-1.00548	-2.00761	0.169923		0.235083	1.17697	0.751933		0.663882	1.58434	0.406951		0	-1	1
24449		1810009A15Rik	-0.118142	-1.08534	0.580153		-0.670205	-1.5913	0.0192449		-0.368544	-1.29105	0.262232		-0.471272	-1.38633	0.0776595		-0.31256	-1.24191	0.12941		-0.317568	-1.24623	0.129677		-0.332747	-1.25941	0.0890537		0.191046	1.14159	0.364768		-0.271756	-1.20728	0.22697		-0.503444	-1.41759	0.144236		0.16676	1.12254	0.589643		-0.31829	-1.24685	0.0883764
32360		1810009J06Rik	1.07954	2.11336	0.0426918		0.557405	1.47162	0.0779602		1.5461	2.92027	0.0473327		0.158034	1.11577	0.642868		0.585114	1.50016	0.155413		0.114342	1.08248	0.693275		0.649052	1.56814	0.0955418		1.1316	2.19101	0.0763319		0.24965	1.18892	0.48114		1.10523	2.15133	0.0767163		0.547826	1.46188	0.270033		-0.660724	-1.58088	0.49928
17051		1810009N02Rik	-0.512855	-1.42687	0.282049		-0.113886	-1.08214	0.784495		0.0958822	1.06872	0.651239		0.0958822	1.06872	0.53432		-0.218516	-1.16354	0.42037		0.0958822	1.06872	0.446252		0.0958822	1.06872	0.440843		-0.484948	-1.39953	0.289889		-0.0365259	-1.02564	0.8396		-0.970906	-1.96007	0.132393		-0.85702	-1.81129	0.244277		0	-1	1
43497		1810009N02Rik	-1.09609	-2.13775	0.113021		0.692573	1.61616	0.197191		-0.910682	-1.87993	0.320759		-0.557048	-1.47126	0.340409		-0.830868	-1.77876	0.28637		0.396366	1.31619	0.552398		0.433222	1.35025	0.401438		-1.00961	-2.01336	0.187001		0.105145	1.0756	0.846522		-0.433006	-1.35004	0.393531		-1.12558	-2.18189	0.0194249		0.913673	1.88383	0.00197585
4598		1810009O10Rik	0.272474	1.20788	0.171411		0.0609009	1.04312	0.744491		-0.468158	-1.38334	0.129192		-0.686085	-1.60891	0.0192825		-0.247764	-1.18737	0.211228		-0.634679	-1.55259	0.017001		-0.578467	-1.49326	0.0122823		-0.860939	-1.81622	0.00507206		-0.0454838	-1.03203	0.797298		-0.148008	-1.10804	0.550726		-0.208909	-1.15581	0.408162		0.0315364	1.0221	0.839073
15788		1810010H24Rik	-0.157699	-1.11551	0.731341		0.431613	1.34874	0.190573		0.824211	1.77057	0.198459		0.433485	1.35049	0.265651		0.504121	1.41826	0.124455		0.404294	1.32344	0.267465		0.0485435	1.03422	0.86647		-0.504682	-1.41881	0.209112		0.61801	1.53476	0.355967		0.0990471	1.07107	0.758842		-0.332566	-1.25925	0.145693		0.310612	1.24023	0.578298
29516		1810010K12Rik	0.0724433	1.0515	0.546344		-0.250357	-1.1895	0.343673		-0.022153	-1.01547	0.855698		0.456784	1.37248	0.495337		0.335541	1.26185	0.468412		0.102971	1.07398	0.486807		0.121488	1.08786	0.454425		-0.022153	-1.01547	0.806169		-0.526296	-1.44023	0.0102758		0.0164206	1.01145	0.936277		0.266777	1.20312	0.398237		0.154627	1.11313	0.58132
38180		1810010M01Rik	1.33671	2.52574	0.0254161		0.0975574	1.06996	0.776338		0.397756	1.31746	0.536325		0.186296	1.13784	0.654177		0.380623	1.3019	0.288012		-0.0545806	-1.03856	0.865773		1.12981	2.18831	0.0195861		0.917757	1.88918	0.0825128		0.906516	1.87451	0.0740006		0.971289	1.96059	0.117455		0.873732	1.8324	0.10256		-0.0941539	-1.06744	0.654569
5447		1810011H11Rik	-0.843195	-1.79402	0.262805		0.133568	1.097	0.389033		0.133568	1.097	0.625612		0.133568	1.097	0.486489		0.585507	1.50057	0.216571		0.198299	1.14734	0.2505		0.133568	1.097	0.38703		0.133568	1.097	0.475217		-0.0924886	-1.06621	0.705942		-0.582252	-1.49718	0.317506		-0.71582	-1.64242	0.217406		-0.655658	-1.57533	0.580551
31319		1810011H11Rik	0.840732	1.79096	0.00820433		0.176265	1.12995	0.277329		0.34085	1.2665	0.241741		-0.791549	-1.73093	0.00987152		-0.595634	-1.51114	0.0471093		0.843805	1.79478	0.0113938		-0.317296	-1.24599	0.396495		-0.624019	-1.54116	0.018752		0.767368	1.70216	0.0517166		-0.295388	-1.22721	0.241136		-0.471653	-1.3867	0.0565542		-0.565882	-1.48029	0.225612
31917		1810011O10Rik	1.75482	3.37484	0.0040463		0.216938	1.16226	0.477239		1.29047	2.44608	0.0458603		0.137758	1.10019	0.726032		-0.0110817	-1.00771	0.962359		-0.377233	-1.29885	0.239558		-0.082165	-1.05861	0.855245		2.05624	4.15902	0.00171786		0.532903	1.44684	0.333953		0.236643	1.17825	0.527981		0.019705	1.01375	0.95646		-1.15398	-2.22527	0.0394291
33058		1810011O10Rik	1.16115	2.23636	0.0607376		0.0303517	1.02126	0.910531		0.266205	1.20264	0.509188		-0.139013	-1.10115	0.605196		0.00247464	1.00172	0.994709		-0.67417	-1.59568	0.130419		0.349599	1.27421	0.224582		1.53126	2.89038	0.00545892		0.456733	1.37243	0.432591		0.232861	1.17516	0.454845		0.202509	1.1507	0.495574		0.092233	1.06602	0.681617
9181		1810012P15Rik	0.248026	1.18758	0.393384		-0.0778583	-1.05545	0.751547		0.881248	1.84197	0.105101		0.0382254	1.02685	0.913462		-0.0726167	-1.05162	0.762986		-0.484355	-1.39896	0.0983716		0.372091	1.29423	0.305764		0.801836	1.74332	0.0523283		0.297655	1.22915	0.327583		-0.159759	-1.1171	0.606767		-0.0819003	-1.05841	0.746414		-0.696479	-1.62054	0.125484
26091		1810012P15Rik	0.32791	1.25519	0.65095		0.658261	1.57818	0.163689		1.42843	2.69154	0.162573		0.194345	1.1442	0.763019		0.611816	1.52818	0.187154		-0.0692811	-1.04919	0.875952		0.429812	1.34706	0.457033		0.395871	1.31574	0.487694		0.196197	1.14567	0.722462		0.632355	1.55009	0.2571		-0.0259064	-1.01812	0.934382		-1.17985	-2.26554	0.101426
39500		1810012P15Rik	-1.8132	-3.51421	0.00421386		-0.541203	-1.45519	0.0758417		-0.241387	-1.18213	0.631008		-0.498189	-1.41244	0.25818		-0.700128	-1.62465	0.0624559		-0.0369614	-1.02595	0.906701		-1.20889	-2.3116	0.0113256		0.0883596	1.06316	0.787471		-0.942065	-1.92128	0.0361653		-1.46553	-2.76164	0.00991205		-0.924324	-1.89779	0.0231684		-0.28669	-1.21984	0.380768
42674		1810013D10Rik	-0.228765	-1.17183	0.102204		-0.303413	-1.23406	0.0202062		-0.0181725	-1.01268	0.899777		0.119242	1.08616	0.427859		0.106314	1.07647	0.566759		-0.22329	-1.16739	0.160725		0.223865	1.16786	0.112969		-0.147422	-1.10759	0.292341		-0.260079	-1.19754	0.0868318		-0.143227	-1.10437	0.41235		0.160187	1.11743	0.315246		0.0327746	1.02298	0.700538
14888		1810013D15Rik	2.24066	4.72612	0.0140454		0.225783	1.16941	0.525377		0.97889	1.97095	0.146627		0.601194	1.51697	0.196533		0.423043	1.34075	0.495826		0.592769	1.50814	0.0792306		0.725716	1.65372	0.164198		0.467791	1.38299	0.237006		1.41471	2.66606	0.0886862		1.41622	2.66886	0.0370086		1.19044	2.28222	0.0540467		1.28103	2.43013	0.0256361
4568		1810013L24Rik	-1.14746	-2.21524	0.000252018		-0.426583	-1.34405	0.00381103		-0.578531	-1.49333	0.0175177		-0.613737	-1.53022	0.00466696		-1.08685	-2.1241	0.0153839		0.13934	1.1014	0.279611		-0.763763	-1.69791	0.000808482		-0.908144	-1.87663	0.000640935		-0.923411	-1.89659	0.00166278		-0.948609	-1.93001	0.0148174		-0.522027	-1.43597	0.097755		0.132939	1.09653	0.261552
10349		1810013L24Rik	-0.348932	-1.27362	0.516248		0.481874	1.39656	0.362563		0.693323	1.617	0.411019		-0.294064	-1.22609	0.623605		0.329076	1.25621	0.457471		-0.0912515	-1.06529	0.825975		-0.449885	-1.36593	0.315826		0.217739	1.16291	0.679445		1.06005	2.08501	0.0941781		-0.279307	-1.21361	0.582157		-0.761182	-1.69488	0.120644		0.340664	1.26634	0.423791
23854		1810013L24Rik	-0.223279	-1.16738	0.09912		-0.243666	-1.184	0.182796		0.339884	1.26565	0.0879542		0.266964	1.20327	0.294655		0.197663	1.14684	0.30307		-0.547372	-1.46142	0.0140246		-0.200648	-1.14921	0.181544		-0.311446	-1.24095	0.0704006		0.464426	1.37977	0.0211431		-0.251082	-1.1901	0.144742		-0.00741552	-1.00515	0.968801		-0.210912	-1.15742	0.324367
3122		1810014B01Rik	-0.0953308	-1.06831	0.566174		-0.538969	-1.45293	0.0075093		-0.463717	-1.37909	0.117067		-0.597987	-1.5136	0.0169312		-0.472872	-1.38787	0.025641		-0.210961	-1.15746	0.278285		-0.360092	-1.28351	0.140291		-0.18385	-1.13591	0.277325		-0.424553	-1.34216	0.0603646		-0.793597	-1.73339	0.00339893		-0.254629	-1.19303	0.0780015		-0.425795	-1.34331	0.206628
28261		1810014B01Rik	-0.851649	-1.80456	0.0189219		-0.343781	-1.26908	0.0737071		-0.735426	-1.66489	0.0615674		-0.720394	-1.64763	0.0343207		0.0151734	1.01057	0.94808		-0.313613	-1.24282	0.1411		-0.501117	-1.41531	0.0263726		-1.22835	-2.34298	0.00204139		-0.446517	-1.36275	0.0831647		-0.647312	-1.56625	0.0524784		-0.303531	-1.23416	0.246464		-0.0886516	-1.06338	0.239869
1319		1810014F10Rik	0.0598304	1.04234	0.834802		-0.191164	-1.14168	0.514245		0.297458	1.22898	0.50761		-0.0820725	-1.05854	0.779956		-0.0194183	-1.01355	0.93535		-0.101094	-1.07259	0.705699		-0.430729	-1.34791	0.428634		0.857264	1.8116	0.0411454		0.395484	1.31538	0.269884		-0.228316	-1.17147	0.364863		-0.0371513	-1.02609	0.856941		-0.398038	-1.31771	0.106366
2581		1810015C04Rik	-0.281666	-1.2156	0.107164		0.330364	1.25733	0.0441453		-0.249866	-1.1891	0.200445		-0.163782	-1.12022	0.588253		-0.263903	-1.20072	0.315674		0.400292	1.31977	0.11157		0.408186	1.32702	0.0409967		-0.77279	-1.70857	0.00207991		-0.736373	-1.66598	0.00404124		0.0377693	1.02653	0.861178		-0.292595	-1.22484	0.206549		0.81662	1.76127	0.00660363
43275		1810015C04Rik	-0.442176	-1.35865	0.01973		-0.0331137	-1.02322	0.830617		-0.77311	-1.70895	0.00697858		0.194431	1.14427	0.130308		0.186759	1.1382	0.197318		0.713971	1.64031	0.024348		-0.375097	-1.29693	0.111133		-1.38056	-2.6037	0.00015876		-0.381771	-1.30294	0.306034		0.124543	1.09016	0.341198		0.157657	1.11547	0.359305		0.621258	1.53822	0.026542
18423		1810015C11Rik	0.960887	1.94651	0.0253717		0.505198	1.41932	0.0784088		0.764328	1.69858	0.154388		0.257197	1.19515	0.437324		0.606197	1.52224	0.0556847		-0.168887	-1.12419	0.477469		1.22664	2.34021	0.00577252		1.73233	3.32265	0.00413117		-0.0106477	-1.00741	0.970834		0.980681	1.9734	0.0472186		0.475483	1.39038	0.205987		-1.55968	-2.94788	0.57115
43244		1810018F18Rik	0	-1	1		0	-1	1		0	-1	1		0	-1	1		0	-1	1		0	-1	1		0.876808	1.83631	0.311389		0	-1	1		0	-1	1		-0.309218	-1.23904	0.33322		-0.309218	-1.23904	0.324198		0	-1	1
10211		1810019J16Rik	-1.44039	-2.71395	0.000504393		-0.131917	-1.09575	0.680043		0.0332706	1.02333	0.877137		-0.00705309	-1.0049	0.967129		-0.0149228	-1.0104	0.98564		0.167994	1.12349	0.780944		0.161971	1.11881	0.530995		-1.23375	-2.35177	0.00149287		0.136552	1.09927	0.79224		-0.772136	-1.7078	0.0692391		-0.640219	-1.55857	0.188664		-0.234051	-1.17613	0.580862
37579		1810020D17Rik	0.465758	1.38104	0.0290756		-0.232769	-1.17509	0.162003		0.166044	1.12198	0.458371		-0.499806	-1.41402	0.05151		0.0476362	1.03357	0.797654		-1.19499	-2.28944	0.00299464		-0.136996	-1.09961	0.550878		-0.48131	-1.39601	0.0415895		0.139411	1.10146	0.403047		-0.00765921	-1.00532	0.973474		0.22511	1.16887	0.329226		-0.209912	-1.15662	0.378518
32171		1810020G14Rik	0.45787	1.37351	0.107276		0.266329	1.20274	0.29501		-0.171398	-1.12615	0.629713		-0.329104	-1.25623	0.269206		0.344704	1.26989	0.350751		-0.556672	-1.47087	0.0487142		-0.392368	-1.31255	0.115429		0.746885	1.67817	0.0407787		0.799484	1.74048	0.0216033		0.251858	1.19074	0.349752		-0.0144713	-1.01008	0.952183		0.179868	1.13278	0.45019
37237		1810020G14Rik	0.144939	1.10568	0.420864		0.0528294	1.0373	0.797392		-0.219799	-1.16457	0.407414		-0.299963	-1.23111	0.272817		0.302	1.23285	0.297672		-0.775777	-1.71211	0.00508651		-0.500985	-1.41518	0.0250136		0.468737	1.3839	0.0563981		0.688337	1.61142	0.0153843		-0.0280589	-1.01964	0.918838		-0.0808883	-1.05767	0.778346		0.000115362	1.00008	0.998612
41507		1810020O05Rik	0	-1	1		0.697824	1.62206	0.304302		0	-1	1		0.459515	1.37508	0.207888		0.446861	1.36307	0.30317		0	-1	1		1.73525	3.32938	0.153353		0	-1	1		0	-1	1		0.531729	1.44566	0.13507		-0.166095	-1.12202	0.813735		0	-1	1
31048		1810021J13Rik	-0.209712	-1.15646	0.270048		-0.400015	-1.31952	0.0412596		0.136638	1.09934	0.569594		-0.186982	-1.13838	0.295496		0.0534347	1.03773	0.766567		-0.313012	-1.2423	0.154968		-0.0549542	-1.03883	0.811391		-0.0190329	-1.01328	0.940062		-0.177813	-1.13117	0.384846		-0.122157	-1.08836	0.618559		0.277859	1.21239	0.250896		-0.152568	-1.11155	0.338211
12801		1810022C23Rik	-0.556833	-1.47104	0.00747235		-0.473898	-1.38886	0.0146631		0.0653674	1.04635	0.612085		-0.0969926	-1.06954	0.383983		-0.292917	-1.22511	0.211007		-0.594507	-1.50996	0.00900673		-0.0852139	-1.06085	0.454592		0.104906	1.07542	0.293518		-0.532298	-1.44623	0.00859799		-0.196294	-1.14575	0.200303		0.277604	1.21218	0.130304		-0.184635	-1.13653	0.0202208
13559		1810022K09Rik	0.443952	1.36033	0.126956		0.053888	1.03806	0.791838		0.146174	1.10663	0.68336		-0.350518	-1.27502	0.278436		0.120319	1.08698	0.67985		-0.430678	-1.34787	0.187277		-0.262909	-1.1999	0.283637		0.683147	1.60564	0.0366111		-0.04401	-1.03098	0.895792		0.0658867	1.04673	0.783127		0.0119987	1.00835	0.945646		-0.200152	-1.14882	0.0922378
36294		1810023F06Rik	0.836806	1.78609	0.059518		0.201522	1.14991	0.478634		0.43089	1.34806	0.428067		-0.306751	-1.23692	0.39816		-0.104894	-1.07542	0.764635		0.179883	1.13279	0.521772		0.481659	1.39635	0.121473		-2.16332	-4.47945	0.0098453		-0.420855	-1.33872	0.324293		0.771841	1.70745	0.14935		0.570319	1.48485	0.205078		0.134504	1.09772	0.581581
1340		1810026B05Rik	1.70968	3.27088	0.00930829		-0.22302	-1.16717	0.4203		0.426246	1.34373	0.422254		0.464476	1.37982	0.216715		1.11374	2.16406	0.0230664		0.0849734	1.06067	0.787844		0.309726	1.23947	0.512326		0.678594	1.60058	0.118408		1.43192	2.69806	0.00895577		0.307412	1.23749	0.506625		0.530432	1.44436	0.202897		0.0786982	1.05606	0.829001
17900		1810026B05Rik	0.331269	1.25812	0.0418003		0.229487	1.17242	0.0827256		-0.116674	-1.08423	0.489608		-0.192625	-1.14284	0.196967		0.247811	1.1874	0.228227		-0.498505	-1.41275	0.0365938		0.713875	1.6402	0.00731309		-0.0438583	-1.03087	0.704682		0.124865	1.09041	0.388094		0.32876	1.25593	0.0852707		0.099273	1.07123	0.510936		0.102971	1.07398	0.406367
30512		1810026J23Rik	-0.673245	-1.59466	0.0114956		-0.5819	-1.49682	0.00527064		-0.364919	-1.28781	0.171666		-0.270086	-1.20588	0.141756		-0.213776	-1.15972	0.543763		0.00419091	1.00291	0.975413		-0.593786	-1.5092	0.039299		-0.622603	-1.53965	0.0265063		-0.389019	-1.3095	0.199073		-0.758573	-1.69182	0.00396293		-0.176673	-1.13027	0.200899		-0.0894719	-1.06398	0.402327
31003		1810027L02Rik	2.6309	6.19414	0.00464427		1.17678	2.26072	0.0208974		1.37727	2.59775	0.136937		0.78587	1.72413	0.165872		1.36701	2.57935	0.015443		0.785369	1.72353	0.0999885		1.76497	3.39866	0.00472696		1.72513	3.30609	0.0192231		1.0268	2.0375	0.106676		2.3584	5.12802	0.0130679		1.18162	2.26831	0.0786796		0.255292	1.19358	0.456615
22270		1810027O10Rik	-0.229961	-1.1728	0.271638		-0.483581	-1.39821	0.0324563		-0.0936733	-1.06708	0.741889		0.0576819	1.04079	0.818512		0.288445	1.22132	0.170668		-0.27254	-1.20793	0.198051		-0.426218	-1.34371	0.121248		-0.0354498	-1.02488	0.878087		0.110331	1.07948	0.594044		-0.381294	-1.30251	0.12156		0.102287	1.07347	0.582791		0.0212867	1.01486	0.697121
38114		1810027O10Rik	-0.204062	-1.15194	0.167665		-0.573837	-1.48848	0.00758466		0.0748501	1.05325	0.677919		0.146129	1.1066	0.464263		0.420018	1.33794	0.0322993		-0.124813	-1.09037	0.401987		-0.470365	-1.38546	0.0452686		-0.161478	-1.11843	0.437323		0.336554	1.26274	0.0609475		-0.417647	-1.33575	0.0700962		0.15619	1.11434	0.435246		0.0456587	1.03215	0.656526
23667		1810029B16Rik	-0.0759925	-1.05409	0.90589		0.782513	1.72013	0.147554		-1.50553	-2.8393	0.045617		-0.0723163	-1.0514	0.823761		1.38159	2.60555	0.0167941		-0.657697	-1.57756	0.633428		0.803562	1.74541	0.0687337		0.273161	1.20845	0.417853		0.459006	1.37459	0.397431		0.178709	1.13187	0.799417		-0.603805	-1.51972	0.448179		1.7787	3.43116	0.000749729
40630		1810029B16Rik	-0.823545	-1.76975	0.305777		0.164274	1.1206	0.299593		0.798505	1.7393	0.0485144		0.210204	1.15685	0.705416		0.374048	1.29598	0.402651		-0.424412	-1.34203	0.073071		-0.327031	-1.25443	0.284312		-0.60982	-1.52607	0.194271		-0.208269	-1.1553	0.34707		-0.130191	-1.09444	0.536435		-0.294465	-1.22643	0.106425		-0.163519	-1.12002	0.658872
44844		1810029B16Rik	0.510645	1.42469	0.0396161		-0.242068	-1.18269	0.151527		0.539891	1.45386	0.115567		-0.273535	-1.20877	0.188606		-0.425462	-1.343	0.0718303		-0.386708	-1.30741	0.110995		0.672805	1.59417	0.022546		0.144167	1.10509	0.446775		-0.319381	-1.24779	0.149433		0.0170674	1.0119	0.945779		0.259135	1.19676	0.25869		-0.38929	-1.30975	0.0827176
35915		1810030J14Rik	0.335425	1.26175	0.581659		0.348042	1.27283	0.671394		0.340878	1.26653	0.711716		0.365332	1.28818	0.550448		1.04228	2.05948	0.142284		0.160009	1.11729	0.757772		0.364962	1.28785	0.476806		0.340878	1.26653	0.577894		-0.808247	-1.75108	0.289917		1.27215	2.41521	0.044857		0.924107	1.89751	0.221806		0	-1	1
6634		1810030N24Rik	-0.242478	-1.18302	0.144533		-0.503313	-1.41747	0.0160884		0.402545	1.32184	0.103771		-0.318437	-1.24698	0.115736		0.0623988	1.0442	0.758941		-0.756986	-1.68996	0.00456755		0.173406	1.12772	0.35143		-0.856255	-1.81033	0.0157799		-0.280943	-1.21499	0.11179		-0.141152	-1.10279	0.618606		0.362161	1.28535	0.231269		-0.562369	-1.47669	0.1411
40253		1810030N24Rik	-0.1762	-1.1299	0.251494		-0.505186	-1.41931	0.0137068		0.118478	1.08559	0.553502		0.435932	1.35278	0.170127		-0.0232217	-1.01623	0.906654		-0.0345977	-1.02427	0.843249		-0.38989	-1.31029	0.0673299		-1.06322	-2.08958	0.0165687		0.271589	1.20714	0.153015		-0.245957	-1.18588	0.357583		0.259228	1.19684	0.326898		-0.0102873	-1.00716	0.978905
3255		1810030O07Rik	-0.614542	-1.53107	0.0473777		-0.343815	-1.26911	0.0929249		-0.5066	-1.4207	0.185484		-0.137565	-1.10005	0.541347		-0.0378846	-1.02661	0.849977		0.137461	1.09997	0.4598		-0.594613	-1.51007	0.0225273		-0.372311	-1.29442	0.142578		-0.141223	-1.10284	0.541035		-0.540214	-1.45419	0.0344707		-0.196399	-1.14583	0.155711		-0.0491754	-1.03467	0.519261
21524		1810030O07Rik	-2.08676	-4.24794	0.0107404		-0.498629	-1.41287	0.23436		-0.588957	-1.50416	0.461014		-0.579932	-1.49478	0.283836		-0.613654	-1.53013	0.273485		-0.204086	-1.15196	0.637279		-1.52021	-2.86833	0.0145357		0.459721	1.37528	0.382719		-0.970468	-1.95948	0.101585		-1.26865	-2.40936	0.0526527		-0.77002	-1.70529	0.0845872		-0.104987	-1.07549	0.519331
27876		1810031K17Rik	-0.768133	-1.70306	0.0640224		0.0705388	1.05011	0.798182		0.526765	1.44069	0.319367		-0.20604	-1.15352	0.594377		-0.291838	-1.2242	0.417413		0.440489	1.35706	0.157622		-0.0760922	-1.05416	0.833634		-0.0851234	-1.06078	0.82894		-0.320031	-1.24836	0.456975		-0.211249	-1.15769	0.566419		-0.281787	-1.2157	0.359195		0.196183	1.14566	0.896911
29202		1810031K17Rik	-0.0309505	-1.02169	0.825227		0.313277	1.24253	0.0465367		0.247633	1.18726	0.263413		0.208819	1.15574	0.213446		-0.0389233	-1.02735	0.801757		0.0200554	1.014	0.883326		-0.201261	-1.1497	0.2924		0.246307	1.18617	0.125806		0.0309894	1.02171	0.838735		0.211759	1.1581	0.191926		-0.101518	-1.0729	0.41551		0.105769	1.07607	0.357733
17637		1810032O08Rik	0.408247	1.32707	0.0560093		-0.0951874	-1.0682	0.482834		0.25645	1.19454	0.215801		0.255022	1.19335	0.108836		0.329092	1.25622	0.0782683		-0.549036	-1.46311	0.017792		1.17586	2.25928	0.000207425		0.211418	1.15783	0.149385		0.206593	1.15396	0.194132		0.204987	1.15268	0.329595		0.300174	1.23129	0.160162		-0.248448	-1.18793	0.0519567
4539		1810033B17Rik	0.250264	1.18942	0.203368		-0.145252	-1.10592	0.253311		0.212842	1.15897	0.139786		-0.178244	-1.13151	0.147793		0.126775	1.09185	0.455113		-0.262006	-1.19914	0.0400293		-0.0932974	-1.06681	0.471697		1.20576	2.3066	0.000426441		0.384648	1.30554	0.0596881		0.0598397	1.04235	0.80467		0.205092	1.15276	0.42177		0.0227713	1.01591	0.940083
41235		1810033B17Rik	0.403214	1.32245	0.0389715		-0.457241	-1.37291	0.00806736		0.358826	1.28238	0.0804742		0.0355239	1.02493	0.775134		0.275228	1.21019	0.213703		-0.271559	-1.20711	0.12281		-0.366918	-1.28959	0.0475443		-0.246983	-1.18672	0.45524		0.343336	1.26869	0.095997		-0.0478091	-1.03369	0.853131		0.409432	1.32816	0.147516		-0.12257	-1.08867	0.721362
36094		1810034E14Rik	-1.13146	-2.19081	0.132295		0.469452	1.38458	0.0570619		0.192165	1.14248	0.353841		0.198087	1.14718	0.222958		0.2136	1.15958	0.188296		0.855791	1.80975	0.00208054		-0.72172	-1.64915	0.160029		-1.62639	-3.08739	0.00167588		-0.191258	-1.14176	0.407893		-0.382013	-1.30316	0.203871		-0.851464	-1.80433	0.0309539		-0.846621	-1.79828	0.601021
10445		1810034K20Rik	-0.382002	-1.30315	0.040781		-0.537983	-1.45194	0.0125626		-0.0286567	-1.02006	0.867092		-0.12269	-1.08876	0.416852		-0.0374873	-1.02632	0.813838		-0.478255	-1.39306	0.00746948		-0.16376	-1.1202	0.26242		-0.0403306	-1.02835	0.738441		-0.110996	-1.07997	0.530551		-0.362876	-1.28599	0.108891		0.175107	1.12905	0.413427		-0.440197	-1.35679	0.00888572
20668		1810034K20Rik	-0.592527	-1.50789	0.0251128		0.0541309	1.03823	0.747979		-0.113534	-1.08188	0.670808		-0.441756	-1.35826	0.0668423		-0.105922	-1.07618	0.644492		-0.318159	-1.24674	0.0758278		-0.202946	-1.15105	0.304231		0.104657	1.07524	0.581279		-0.888947	-1.85182	0.0128955		0.202131	1.1504	0.30993		0.148	1.10803	0.36378		0.224507	1.16838	0.370804
24355		1810035L17Rik	0.307246	1.23734	0.127181		-0.243496	-1.18386	0.219859		-0.121648	-1.08798	0.517187		-0.510686	-1.42473	0.0422954		-0.107003	-1.07699	0.629419		-0.466204	-1.38147	0.129066		-0.524535	-1.43847	0.0454799		0.711764	1.63781	0.0038824		0.411525	1.33009	0.0355045		-0.348781	-1.27348	0.191224		-0.105285	-1.07571	0.697124		-0.215369	-1.161	0.0197673
28723		1810035L17Rik	0.225591	1.16926	0.338356		0.0548039	1.03872	0.793589		-0.128057	-1.09282	0.675998		0.450128	1.36616	0.0853287		0.0239917	1.01677	0.939322		0.571111	1.48567	0.0341766		-0.32631	-1.2538	0.24846		2.77634	6.85114	0.000434991		0.641728	1.5602	0.0462498		0.199526	1.14832	0.32315		0.144722	1.10552	0.418268		0.365284	1.28814	0.795163
19035		1810036I24Rik	-0.410107	-1.32878	0.128666		-0.512211	-1.42623	0.0240969		-0.47254	-1.38755	0.195321		-0.982948	-1.9765	0.00731259		-0.569118	-1.48362	0.0436882		-0.691349	-1.61479	0.0329706		-0.726593	-1.65473	0.0119463		-0.315853	-1.24475	0.229886		-0.408378	-1.32719	0.114003		-0.69391	-1.61766	0.0223747		-0.181699	-1.13422	0.317623		-0.357495	-1.2812	0.015215
21316		1810036N14Rik	-2.14655	-4.42766	0.0273141		-0.0376013	-1.02641	0.917974		-0.284588	-1.21806	0.688497		-0.919801	-1.89185	0.0982535		-0.801545	-1.74297	0.113771		0.298951	1.23025	0.606819		-0.698422	-1.62273	0.322599		1.33895	2.52966	0.0376504		-0.21299	-1.15909	0.645316		-1.26835	-2.40887	0.222645		-1.23075	-2.3469	0.207667		-0.25666	-1.19471	0.770341
3369		1810037C20Rik	-0.545537	-1.45956	0.0244906		0.128939	1.09349	0.520657		-0.207827	-1.15495	0.412848		-0.307222	-1.23732	0.170047		0.0851568	1.0608	0.686326		0.281502	1.21546	0.100672		-0.869763	-1.82736	0.00413308		0.352568	1.27683	0.0861032		0.214456	1.16027	0.544406		-0.390369	-1.31073	0.154133		-0.519307	-1.43327	0.0841956		-0.0604126	-1.04276	0.480284
21564		1810037I17Rik	0.819908	1.76529	0.0391908		-0.101912	-1.07319	0.656494		0.608499	1.52467	0.220362		0.0914556	1.06544	0.748931		0.0331608	1.02325	0.893206		-0.338948	-1.26483	0.210234		0.456495	1.3722	0.129041		0.700859	1.62547	0.0576425		0.442432	1.35889	0.179391		0.316161	1.24501	0.371292		0.418073	1.33614	0.15705		-0.164062	-1.12044	0.0955015
25710		1810037I17Rik	0.815998	1.76052	0.0309798		-0.225513	-1.16919	0.286689		0.28329	1.21697	0.469276		0.00489868	1.0034	0.985026		-0.0601204	-1.04255	0.798771		-0.297012	-1.2286	0.239782		-0.0726727	-1.05166	0.772968		-0.341064	-1.26669	0.231624		0.758721	1.69199	0.0367554		-0.069728	-1.04952	0.814934		0.155785	1.11403	0.511618		-0.294632	-1.22657	0.312291
27829		1810041L15Rik	1.59639	3.02385	0.00368		0.881329	1.84207	0.00650601		0.349608	1.27421	0.345575		1.05656	2.07997	0.030826		0.678359	1.60032	0.0777467		0.876765	1.83625	0.0206033		0.455062	1.37084	0.0661536		0.349608	1.27421	0.175739		0.65014	1.56932	0.0390078		1.69016	3.22693	0.0612041		0.808834	1.75179	0.299635		0.0502097	1.03542	0.588043
8379		1810043G02Rik	-0.409111	-1.32787	0.16426		-0.0863168	-1.06166	0.681496		-0.0926144	-1.0663	0.809813		-0.00734008	-1.0051	0.979828		-0.0721211	-1.05126	0.797658		0.406975	1.3259	0.0970325		-0.157834	-1.11561	0.566366		0.497853	1.41211	0.119526		0.0038373	1.00266	0.990454		-0.195984	-1.1455	0.428698		-0.109667	-1.07898	0.477257		0.031345	1.02196	0.870465
27845		1810043G02Rik	0.202153	1.15041	0.184986		0.28451	1.218	0.0590554		0.39618	1.31602	0.103649		0.341059	1.26669	0.108069		-0.0291895	-1.02044	0.865201		0.626695	1.54402	0.0057414		0.209421	1.15622	0.114997		1.23257	2.34985	0.000613246		0.580964	1.49585	0.0345233		0.294697	1.22663	0.0953275		0.0101876	1.00709	0.93814		0.310831	1.24042	0.0185882
6151		1810044A24Rik	0.76924	1.70437	0.0254197		0.45862	1.37423	0.0624425		0.338097	1.26409	0.370278		0.296118	1.22784	0.253195		0.323987	1.25178	0.19031		0.22122	1.16572	0.310562		0.823237	1.76937	0.00756825		0.405458	1.32451	0.138658		0.3594	1.28289	0.18086		0.563775	1.47813	0.0625275		0.105156	1.07561	0.601408		0.151576	1.11078	0.248704
12779		1810044A24Rik	0.506612	1.42071	0.516682		0.194954	1.14469	0.742686		0.405453	1.3245	0.729721		0.788145	1.72685	0.328852		-0.122647	-1.08873	0.849703		0.0347295	1.02436	0.953498		-0.409931	-1.32862	0.546343		-1.06953	-2.09875	0.285936		0.670246	1.59134	0.438873		-0.057692	-1.0408	0.923348		-0.252646	-1.19139	0.148023		-0.193552	-1.14358	0.737892
37538		1810044A24Rik	-1.34026	-2.53197	0.0587149		-0.267454	-1.20368	0.552769		-0.442064	-1.35855	0.594599		-2.17973	-4.53069	0.014614		-0.0634963	-1.045	0.938519		-0.519561	-1.43352	0.272062		-0.977258	-1.96872	0.142457		-0.670624	-1.59176	0.360449		-0.338709	-1.26462	0.531939		-1.3088	-2.47735	0.100167		-1.04134	-2.05814	0.115944		0	-1	1
14463		1810046J19Rik	-0.398767	-1.31838	0.0132086		-0.211456	-1.15786	0.172725		-0.572199	-1.48679	0.0173065		-0.28927	-1.22202	0.0586184		-0.0526392	-1.03716	0.805671		-0.285509	-1.21884	0.0490973		-0.289191	-1.22195	0.0209166		0.0923225	1.06608	0.398086		-0.364029	-1.28702	0.0298674		-0.252952	-1.19164	0.113502		-0.0414955	-1.02918	0.800162		0.0108064	1.00752	0.620516
12225		1810046K07Rik	2.99532	7.97411	0.000184421		0.593943	1.50937	0.051989		1.89495	3.71909	0.0114682		0.730289	1.65897	0.114511		1.80099	3.48459	0.000442839		-0.104731	-1.07529	0.694079		1.43036	2.69514	0.0428172		-0.044548	-1.03136	0.892262		-0.0794124	-1.05659	0.821485		2.4856	5.60066	0.0249903		1.89165	3.7106	0.061381		0.193757	1.14374	0.69766
1988		1810048J11Rik	-0.694961	-1.61884	0.0657789		-0.569859	-1.48438	0.0606309		-0.256092	-1.19424	0.575304		-0.611111	-1.52744	0.091434		-0.197301	-1.14655	0.546595		-0.33399	-1.26049	0.26642		-0.682869	-1.60533	0.158776		-1.6206	-3.07503	0.00440998		-0.0132626	-1.00924	0.978676		-1.00111	-2.00154	0.0127468		-0.431254	-1.34841	0.0725543		-0.242077	-1.18269	0.0793079
18114		1810048J11Rik	1.8478	3.59951	0.00350514		0.545126	1.45915	0.0923925		0.666479	1.5872	0.228957		0.0885281	1.06328	0.782834		0.737945	1.6678	0.204211		-0.249178	-1.18853	0.395116		1.02123	2.02965	0.0171499		-0.558126	-1.47236	0.141109		0.757201	1.69021	0.0638797		1.31588	2.48954	0.0164481		0.770753	1.70616	0.062179		-0.0238448	-1.01667	0.948391
24196		1810048J11Rik	-0.522807	-1.43675	0.114001		-0.381851	-1.30301	0.0560706		0.275661	1.21055	0.387934		-0.661132	-1.58132	0.0264913		-0.326096	-1.25362	0.265016		-0.559606	-1.47387	0.0388836		-1.44753	-2.7274	0.0069941		-1.33167	-2.51693	0.00423789		0.435646	1.35252	0.08675		-0.826214	-1.77303	0.0325545		-0.444363	-1.36071	0.133923		-1.27468	-2.41945	0.0588937
26490		1810048J11Rik	0.505631	1.41974	0.0718282		0.0204376	1.01427	0.916572		-0.341853	-1.26738	0.336638		-0.376923	-1.29857	0.144628		-0.0155036	-1.0108	0.949444		-0.506266	-1.42037	0.110251		-0.483708	-1.39833	0.0723158		-0.964469	-1.95134	0.0114186		0.278086	1.21259	0.254275		-0.231699	-1.17422	0.343713		-0.252137	-1.19097	0.2138		-0.0339789	-1.02383	0.807287
10030		1810049H13Rik	-0.455454	-1.37121	0.0834683		-0.0581497	-1.04113	0.749182		-0.168066	-1.12355	0.600834		-0.58924	-1.50445	0.0435939		-0.551448	-1.46556	0.0425708		-0.0504362	-1.03558	0.804848		-0.978653	-1.97062	0.00438153		0.39852	1.31815	0.120349		-0.739728	-1.66986	0.0341264		-0.477614	-1.39244	0.151538		-0.419464	-1.33743	0.149968		-0.564906	-1.47929	0.0523822
29634		1810049H19Rik	1.00803	2.01116	0.0403347		0.271667	1.2072	0.374342		0.571289	1.48585	0.339674		0.377216	1.29883	0.326733		0.518202	1.43217	0.12963		0.021303	1.01488	0.944861		0.698613	1.62294	0.0800904		0.483041	1.39769	0.229025		0.327527	1.25486	0.399248		0.748918	1.68053	0.0639116		0.47725	1.39209	0.0616038		-0.303624	-1.23424	0.346121
27919		1810053B23Rik	-0.795842	-1.73609	0.118946		0.0786145	1.056	0.739668		-0.0953994	-1.06836	0.796413		-0.537105	-1.45106	0.0977642		-1.50464	-2.83754	0.0663888		-0.402192	-1.32151	0.252955		-0.916762	-1.88787	0.00810546		-4.16567	-17.947	8.08354e-05		-0.160511	-1.11768	0.535667		-0.38609	-1.30685	0.118585		-0.464704	-1.38003	0.0344593		-0.431496	-1.34863	0.0798615
15241		1810054D07Rik	-0.60237	-1.51821	0.203681		-0.466284	-1.38155	0.184662		0.104955	1.07546	0.86535		0.0983844	1.07057	0.815671		-0.0868154	-1.06202	0.793135		-0.615899	-1.53251	0.103182		-0.875504	-1.83465	0.0393093		0.0910363	1.06514	0.848417		-0.0863481	-1.06168	0.852161		-0.638192	-1.55638	0.110723		-0.171908	-1.12655	0.333028		-0.042826	-1.03013	0.910691
23751		1810054D07Rik	0.08723	1.06233	0.762893		-0.435627	-1.3525	0.170179		0.621048	1.53799	0.18675		0.217964	1.16309	0.436408		0.290623	1.22317	0.305483		-0.182244	-1.13465	0.440544		0.0641634	1.04548	0.78253		-0.412676	-1.33115	0.172772		0.141406	1.10298	0.637449		-0.314523	-1.2436	0.240818		0.121104	1.08757	0.630931		-0.113297	-1.0817	0.497457
28572		1810054D07Rik	-0.6584	-1.57833	0.00418262		-0.528031	-1.44196	0.00252789		-0.521336	-1.43528	0.0363627		-0.325729	-1.2533	0.0481373		-0.180021	-1.1329	0.431684		0.0525738	1.03711	0.635816		-0.667968	-1.58883	0.0249758		-0.969952	-1.95878	0.000771536		-0.18497	-1.13679	0.199682		-0.625232	-1.54246	0.0379108		-0.0972006	-1.0697	0.670943		0.149174	1.10893	0.0409683
19859		1810055E12Rik	-0.362629	-1.28577	0.0165739		-0.229131	-1.17213	0.0550206		-0.0328185	-1.02301	0.788968		-0.493499	-1.40786	0.00887895		-0.335102	-1.26147	0.0450021		0.096648	1.06929	0.495969		-0.700526	-1.6251	0.000691999		-0.574764	-1.48943	0.00933327		0.145101	1.10581	0.259347		-0.562573	-1.4769	0.0162941		-0.333441	-1.26002	0.0821876		-0.239266	-1.18039	0.100846
15593		1810055G02Rik	-0.140909	-1.1026	0.632062		0.18216	1.13458	0.362317		-0.127379	-1.09231	0.706648		0.0180517	1.01259	0.936519		-0.0666579	-1.04729	0.776293		0.326043	1.25357	0.185789		-0.649622	-1.56876	0.0586164		0.20223	1.15048	0.42622		0.720364	1.6476	0.0294799		-0.490325	-1.40476	0.155998		-0.672486	-1.59382	0.0445552		-0.120414	-1.08705	0.728937
33431		1810058I24Rik	-0.700525	-1.6251	0.00392085		-0.365474	-1.2883	0.0301587		-0.221205	-1.16571	0.227518		0.0900592	1.06441	0.712941		0.0133609	1.0093	0.934752		-0.160148	-1.1174	0.55158		-0.797266	-1.73781	0.0136232		0.493898	1.40824	0.0439791		-0.11264	-1.08121	0.565096		-0.461367	-1.37685	0.0180219		-0.0958931	-1.06873	0.512027		-0.0343944	-1.02413	0.920221
34934		1810058I24Rik	-0.108768	-1.07831	0.533506		-0.304237	-1.23477	0.0956505		0.094277	1.06753	0.703903		0.0739579	1.0526	0.820788		0.446796	1.36301	0.0464451		-0.0575735	-1.04071	0.757459		-0.300383	-1.23147	0.106474		-0.632629	-1.55039	0.015488		0.041399	1.02911	0.825104		-0.0185742	-1.01296	0.935474		0.285662	1.21897	0.202973		0.0648079	1.04595	0.859237
28621		1810059H22Rik	-2.24544	-4.74181	0.00648824		-0.670496	-1.59162	0.20826		-1.57737	-2.98425	0.0658971		-0.402913	-1.32218	0.336257		-0.106814	-1.07685	0.78497		-2.30266	-4.93368	0.0006219		-1.02877	-2.04028	0.0179795		2.0816	4.23275	0.00624933		-2.00772	-4.02147	0.0284287		-0.69844	-1.62275	0.0719757		-0.027944	-1.01956	0.944552		0.0638144	1.04523	0.545368
43226		1810059H22Rik	-1.21782	-2.32594	0.00654772		-0.611072	-1.52739	0.160466		-0.345227	-1.27035	0.330385		0.0627442	1.04445	0.801947		0.485647	1.40021	0.0499783		-0.916789	-1.88791	0.00389678		-0.533252	-1.44719	0.0264875		-0.159076	-1.11657	0.478577		-0.579945	-1.49479	0.0614618		-0.465489	-1.38079	0.0609532		0.145582	1.10618	0.696387		-0.368275	-1.29081	0.0749924
43503		1810062G17Rik	-0.872416	-1.83073	0.0278145		-0.014558	-1.01014	0.973438		-0.0623376	-1.04416	0.8788		-0.0623376	-1.04416	0.819877		-0.351664	-1.27603	0.222532		-0.193098	-1.14322	0.841577		0.363506	1.28655	0.582166		-1.9757	-3.93319	0.00564763		0.339035	1.26491	0.571114		0.0255911	1.0179	0.932386		0.0401491	1.02822	0.926756		0	-1	1
33244		1810062O18Rik	-0.00561337	-1.0039	0.952651		0.142294	1.10366	0.39238		-0.00561337	-1.0039	0.961102		-0.00561337	-1.0039	0.955206		-0.186283	-1.13783	0.379572		-0.00561337	-1.0039	0.946853		-0.00561337	-1.0039	0.944903		-0.00561337	-1.0039	0.948109		-0.600692	-1.51644	0.194279		0.445446	1.36174	0.275648		0.303152	1.23384	0.463498		0	-1	1
36335		1810062O18Rik	-0.156441	-1.11453	0.706108		-0.0665462	-1.04721	0.834147		-0.3866	-1.30731	0.542326		-0.428845	-1.34616	0.336405		0.325726	1.25329	0.36217		-1.14518	-2.21174	0.0226016		-0.195126	-1.14482	0.590072		-0.780298	-1.71749	0.130495		0.639986	1.55831	0.193807		0.198439	1.14746	0.605916		0.264985	1.20162	0.27188		-0.190616	-1.14125	0.692806
12991		1810063B05Rik	0.38504	1.3059	0.142621		-0.12545	-1.09085	0.495869		-0.129593	-1.09399	0.690039		-0.570993	-1.48555	0.0517198		-0.272216	-1.20766	0.223785		-0.444868	-1.36119	0.129836		-0.248377	-1.18787	0.391122		-0.308352	-1.23829	0.214865		0.115075	1.08303	0.609848		-0.284334	-1.21785	0.278317		-0.158884	-1.11642	0.425062		-0.353211	-1.2774	0.0134194
21966		1810063B05Rik	-0.245208	-1.18526	0.467065		-0.179438	-1.13244	0.581656		-0.377715	-1.29928	0.436813		-0.493598	-1.40795	0.159655		-0.163814	-1.12024	0.537187		-0.657908	-1.57779	0.0532009		-0.0303977	-1.02129	0.924848		0.459712	1.37527	0.182436		-0.43889	-1.35556	0.232041		-0.139941	-1.10186	0.619193		0.0394974	1.02776	0.880841		-0.0588254	-1.04162	0.355599
6002		1810063B07Rik	0.0170874	1.01191	0.935291		0.0222261	1.01553	0.912861		-0.410709	-1.32934	0.245783		-0.307772	-1.23779	0.204237		0.136818	1.09948	0.508901		-0.150371	-1.10985	0.436658		-0.194175	-1.14407	0.400278		0.590468	1.50574	0.039817		0.192668	1.14288	0.445255		0.11018	1.07936	0.660079		0.0879541	1.06286	0.696539		0.0842981	1.06017	0.707226
6254		1810063B07Rik	0.281723	1.21565	0.454747		0.188718	1.13975	0.547423		0.259623	1.19717	0.643159		1.46328	2.75734	0.0128394		0.0290212	1.02032	0.925326		0.0556212	1.03931	0.898665		0.346399	1.27138	0.276695		0.0537125	1.03793	0.890449		0.152535	1.11152	0.681711		-0.0298388	-1.0209	0.933684		-0.218557	-1.16357	0.413143		0.056091	1.03965	0.586578
8746		1810064F22Rik	0.153441	1.11222	0.777734		0.30871	1.2386	0.318984		1.48829	2.80557	0.067633		0.431049	1.34821	0.300012		0.583338	1.49831	0.10087		-0.0159676	-1.01113	0.961308		0.659909	1.57998	0.156553		5.41485	42.6611	0.000109857		-0.146548	-1.10692	0.699768		0.4552	1.37097	0.264683		0.14649	1.10687	0.57462		-0.025502	-1.01783	0.940696
17910		1810065E05Rik	0.207488	1.15468	0.651981		-0.712612	-1.63877	0.224873		0.521404	1.43535	0.366613		0.348181	1.27295	0.38819		-0.0890497	-1.06367	0.883119		0.986674	1.98161	0.223609		-0.0309211	-1.02166	0.949801		0.521404	1.43535	0.190099		0.307072	1.23719	0.634514		-1.32903	-2.51233	0.0103493		-0.616414	-1.53306	0.268385		-1.0158	-2.02202	0.580525
2327		1810073G14Rik	-0.243481	-1.18385	0.27798		0.264371	1.20111	0.146841		0.220679	1.16528	0.479643		0.0962719	1.06901	0.664264		-0.382632	-1.30372	0.184838		-0.142148	-1.10355	0.439319		0.665583	1.58621	0.00872732		0.0445343	1.03135	0.82503		-0.780105	-1.71726	0.0166444		0.216697	1.16207	0.323271		-0.0476738	-1.0336	0.744587		-0.0993844	-1.07132	0.133298
20095		1810073G14Rik	0.811328	1.75483	0.0418811		0.615525	1.53211	0.0364391		0.535287	1.44923	0.27952		0.328449	1.25566	0.297947		0.1996	1.14838	0.486142		0.43291	1.34995	0.111108		0.573452	1.48808	0.059382		0.841561	1.79199	0.0376253		0.405623	1.32466	0.213535		0.9047	1.87215	0.0160578		0.289175	1.22194	0.119099		0.154167	1.11278	0.0516402
6614		1810074P20Rik	-0.545843	-1.45987	0.0188869		-0.366683	-1.28939	0.0351148		-0.195053	-1.14477	0.336792		-0.349471	-1.27409	0.0655458		-0.277857	-1.21239	0.253973		0.339015	1.26489	0.0653538		-0.169598	-1.12474	0.179575		-0.482183	-1.39686	0.0246606		-0.540819	-1.4548	0.0152113		-1.2267	-2.34032	0.0552979		-0.86002	-1.81506	0.141932		-0.161561	-1.1185	0.557819
33591		1810074P20Rik	-0.366524	-1.28924	0.250897		-0.406163	-1.32516	0.118996		-0.669698	-1.59074	0.194678		-0.361948	-1.28516	0.25978		0.169873	1.12496	0.552024		0.405426	1.32448	0.125701		-0.611431	-1.52777	0.05352		-0.1418	-1.10328	0.643467		0.0133025	1.00926	0.963393		-0.799043	-1.73995	0.0296603		-0.392879	-1.31301	0.0725896		-0.0270584	-1.01893	0.767917
34952		1810074P20Rik	-0.100711	-1.0723	0.415952		-0.377349	-1.29895	0.0112492		-0.373134	-1.29516	0.0753362		-0.248312	-1.18782	0.0924433		0.130062	1.09434	0.386476		0.0467286	1.03292	0.706455		-0.336521	-1.26271	0.0448926		0.047373	1.03338	0.74567		0.0882554	1.06308	0.502041		-0.564852	-1.47924	0.00595115		-0.187503	-1.13879	0.143055		-0.128967	-1.09351	0.217619
16328		2010001E11Rik	0.208571	1.15554	0.460712		0.676288	1.59802	0.162592		0.216612	1.162	0.60528		0.216612	1.162	0.445634		-0.581309	-1.49621	0.205693		0.116731	1.08428	0.60822		-0.264584	-1.20129	0.431024		0.216612	1.162	0.443669		0.10319	1.07415	0.718989		-0.202799	-1.15093	0.533136		-0.879087	-1.83921	0.0913598		0	-1	1
10034		2010001J22Rik	0.947555	1.9286	0.136545		0.313203	1.24246	0.360453		0.919475	1.89143	0.196711		0.166881	1.12263	0.677942		0.467631	1.38284	0.202912		0.144256	1.10516	0.652801		0.958363	1.9431	0.0301723		0.646963	1.56587	0.161892		0.577182	1.49193	0.244462		0.463851	1.37922	0.214951		0.150648	1.11007	0.468721		-0.378882	-1.30033	0.476303
31706		2010001K21Rik	1.24855	2.37603	0.0396231		0.719945	1.64712	0.0655913		0.696202	1.62023	0.279179		-0.855278	-1.80911	0.172699		-0.103179	-1.07414	0.784472		0.426916	1.34436	0.230196		0.115209	1.08313	0.747843		0.443987	1.36036	0.282601		-0.847458	-1.79933	0.394495		0.33927	1.26512	0.562375		-0.380675	-1.30195	0.473861		-0.178274	-1.13153	0.0211795
9020		2010001M09Rik	-1.10521	-2.1513	0.000306133		-0.564882	-1.47927	0.149819		-0.866195	-1.82285	0.00564414		-0.147413	-1.10758	0.223213		0.552967	1.4671	0.0176518		-0.367264	-1.2899	0.0206406		-0.338822	-1.26472	0.025461		0.618568	1.53535	0.00736938		-0.823122	-1.76923	0.00846907		0.0197208	1.01376	0.951756		0.584603	1.49963	0.239857		0.137679	1.10013	0.596263
9336		2010001M09Rik	-1.1379	-2.2006	0.000279234		-0.551788	-1.4659	0.14606		-0.883063	-1.84429	0.00544444		-0.115596	-1.08342	0.36819		0.522629	1.43657	0.0177027		-0.366775	-1.28947	0.0307712		-0.391912	-1.31213	0.00932254		0.725292	1.65324	0.00139398		-0.890119	-1.85333	0.00440187		0.0283674	1.01986	0.925873		0.580156	1.49501	0.221511		-0.012106	-1.00843	0.967369
10641		2010001M09Rik	-1.11718	-2.16922	0.000373075		-0.586449	-1.50155	0.122834		-0.886368	-1.84852	0.00721005		-0.165679	-1.12169	0.222492		0.496071	1.41037	0.0306499		-0.3958	-1.31567	0.0252231		-0.363241	-1.28631	0.0317735		0.763108	1.69714	0.00133845		-0.838567	-1.78827	0.00501653		-0.00918402	-1.00639	0.977071		0.577265	1.49202	0.227957		0.131074	1.09511	0.721081
13756		2010001M09Rik	-1.10437	-2.15005	0.000453122		-0.553655	-1.4678	0.152531		-0.914485	-1.8849	0.00771008		-0.102512	-1.07364	0.459477		0.504546	1.41868	0.0224929		-0.359801	-1.28325	0.030913		-0.359464	-1.28295	0.019265		0.631159	1.54881	0.0246898		-0.851779	-1.80473	0.00974676		0.0720597	1.05122	0.822526		0.625715	1.54297	0.203666		0.124618	1.09022	0.734578
23477		2010001M09Rik	-1.05969	-2.08448	0.000347228		-0.516992	-1.43097	0.175764		-0.827248	-1.7743	0.00609154		-0.0690403	-1.04902	0.550579		0.551304	1.46541	0.0113368		-0.325716	-1.25329	0.0252455		-0.298743	-1.23007	0.0623005		0.798407	1.73918	0.00241		-0.822019	-1.76788	0.00905353		0.110311	1.07946	0.733714		0.627304	1.54468	0.206688		-0.0387341	-1.02721	0.856725
25368		2010001M09Rik	-1.03386	-2.0475	0.000520668		-0.530625	-1.44456	0.139396		-0.909211	-1.87802	0.00697149		-0.0582299	-1.04119	0.640117		0.51856	1.43252	0.0184094		-0.299012	-1.2303	0.0530469		-0.318295	-1.24686	0.0424989		0.913966	1.88422	0.00139029		-0.825491	-1.77214	0.0105181		0.0963163	1.06904	0.776016		0.626942	1.54429	0.197123		0.084599	1.06039	0.7483
29435		2010001M09Rik	-1.04109	-2.05778	0.000596472		-0.552092	-1.46621	0.144914		-0.937439	-1.91513	0.00683681		-0.0659194	-1.04675	0.588517		0.552121	1.46624	0.0122316		-0.324021	-1.25181	0.0418207		-0.338218	-1.26419	0.0214687		0.670882	1.59205	0.00761305		-0.819317	-1.76457	0.00819504		0.0958443	1.06869	0.776136		0.647936	1.56693	0.194418		0.144644	1.10546	0.68043
29732		2010001M09Rik	-1.03116	-2.04366	0.000815338		-0.535935	-1.44988	0.151866		-0.918475	-1.89012	0.00952877		-0.091393	-1.0654	0.490103		0.535215	1.44916	0.0134951		-0.329515	-1.25659	0.053045		-0.316566	-1.24536	0.0397956		0.808172	1.75099	0.0016823		-0.814941	-1.75923	0.0122839		0.0791585	1.0564	0.815377		0.615094	1.53166	0.211988		0.139901	1.10183	0.651552
41501		2010001M09Rik	-0.983486	-1.97724	0.000627828		-0.518749	-1.43271	0.144325		-1.00889	-2.01237	0.00516059		-0.0742776	-1.05283	0.573891		0.515685	1.42967	0.0177064		-0.298323	-1.22971	0.0759165		-0.306754	-1.23692	0.0612333		0.560307	1.47458	0.050267		-0.778691	-1.71557	0.010923		0.155083	1.11349	0.64121		0.673831	1.5953	0.164468		0.157898	1.11566	0.541209
42343		2010001M09Rik	-0.933464	-1.90986	0.000789327		-0.508171	-1.42225	0.144229		-0.840108	-1.79018	0.00868766		-0.0507694	-1.03582	0.686139		0.567917	1.48238	0.01176		-0.24259	-1.18312	0.0925513		-0.356056	-1.27992	0.0110099		0.617631	1.53435	0.0343656		-0.92177	-1.89444	0.0203064		0.159299	1.11674	0.629698		0.66747	1.58829	0.162379		0.0774791	1.05517	0.833609
6425		2010002M12Rik	-0.349675	-1.27427	0.192649		0.0895784	1.06406	0.636562		0.157401	1.11528	0.653566		1.2084	2.31082	0.159939		0.221309	1.16579	0.650554		-0.0447807	-1.03153	0.93694		0.356261	1.2801	0.211425		-0.533728	-1.44767	0.341847		0.0116506	1.00811	0.978908		-0.218537	-1.16355	0.4185		-0.308116	-1.23809	0.16031		-0.105182	-1.07563	0.937733
21449		2010002N04Rik	-0.24597	-1.18589	0.306292		-0.0260666	-1.01823	0.883939		0.119032	1.08601	0.693622		1.21185	2.31634	0.0102483		0.781332	1.71872	0.018488		0.489428	1.40389	0.0282479		0.0702102	1.04987	0.695312		-1.75484	-3.37488	0.00186302		1.00544	2.00755	0.0080044		0.148688	1.10856	0.47736		0.174754	1.12877	0.288611		0.465743	1.38103	0.291599
32148		2010003D24Rik	0.485646	1.40021	0.509515		1.00101	2.0014	0.170928		0.650274	1.56947	0.560025		1.42079	2.67733	0.145158		0.642262	1.56077	0.31142		0.467856	1.38305	0.422849		0.841261	1.79162	0.372254		2.73643	6.66419	0.015284		0.699248	1.62366	0.39116		0.649913	1.56907	0.383064		-0.351099	-1.27553	0.563826		0.0709708	1.05042	0.962559
1303		2010003K11Rik	-0.895144	-1.8598	0.0111444		-1.04672	-2.06583	0.00618627		-0.970486	-1.9595	0.0219916		-0.0202971	-1.01417	0.952256		0.288702	1.22154	0.377518		-0.67123	-1.59243	0.021238		-0.942228	-1.92149	0.059946		-0.852091	-1.80512	0.0956498		-0.377002	-1.29864	0.0953826		-1.37743	-2.59806	0.000857623		-0.330711	-1.25763	0.259836		0.297321	1.22886	0.562205
15008		2010003K15Rik	1.48794	2.80489	0.0903287		0.0859021	1.06135	0.853143		-0.516087	-1.43007	0.320545		0.343782	1.26908	0.34578		0.546414	1.46045	0.212152		-0.801483	-1.74289	0.0462743		0.572848	1.48746	0.0615048		1.64247	3.12199	0.00497633		1.05807	2.08215	0.0523441		1.38661	2.61464	0.116383		1.30071	2.4635	0.15993		1.01459	2.02032	0.00169658
21180		2010004A03Rik	0.82989	1.77755	0.26088		0.47144	1.38649	0.390919		0.880948	1.84158	0.423634		0.693716	1.61744	0.334736		0.464591	1.37993	0.419404		0.581355	1.49625	0.335085		0.12266	1.08874	0.826459		0.736852	1.66654	0.314264		0.542362	1.45636	0.474321		0.770691	1.70609	0.198569		0.29925	1.2305	0.175986		-0.44022	-1.35681	0.136641
29011		2010004M13Rik	-0.775273	-1.71151	0.0129254		-0.689871	-1.61314	0.0208378		-0.997421	-1.99643	0.033851		-0.512743	-1.42676	0.0493262		0.0821344	1.05858	0.680676		-0.215989	-1.1615	0.21803		-0.943771	-1.92355	0.00176913		0.720077	1.64727	0.0167076		-0.490469	-1.4049	0.0835536		-0.599849	-1.51556	0.0633308		0.0900223	1.06439	0.744839		0.0785951	1.05599	0.796623
19680		2010005H15Rik	0.678166	1.6001	0.302584		0.308289	1.23824	0.312851		-0.246659	-1.18646	0.616444		-0.515548	-1.42954	0.260017		0.402699	1.32198	0.170596		0.075275	1.05356	0.803007		0.191211	1.14172	0.537045		0.694845	1.61871	0.0820984		1.11894	2.17188	0.0276599		0.394372	1.31437	0.446826		0.0860828	1.06148	0.853299		0.23115	1.17377	0.559735
22779		2010005J08Rik	-0.269443	-1.20534	0.233803		0.510277	1.42432	0.0309156		-0.367152	-1.2898	0.276287		0.25777	1.19563	0.409		-0.0338519	-1.02374	0.858756		0.354424	1.27847	0.122729		0.399966	1.31948	0.0616577		-0.238848	-1.18005	0.298757		-0.049217	-1.0347	0.845736		0.279471	1.21375	0.32249		-0.230806	-1.17349	0.351036		0.191917	1.14228	0.213563
17180		2010007H06Rik	-1.58461	-2.99926	0.0123393		-1.62738	-3.08952	0.00166043		-2.49938	-5.65441	0.0122979		-0.41927	-1.33725	0.237499		-0.091918	-1.06579	0.772222		-1.22176	-2.33231	0.00549431		-1.4704	-2.77098	0.00280657		-0.825514	-1.77217	0.193983		-0.195534	-1.14515	0.552952		-1.12348	-2.17872	0.0943175		0.503906	1.41805	0.373693		-0.103391	-1.0743	0.607772
30045		2010007H12Rik	-0.253758	-1.19231	0.310589		0.316661	1.24544	0.145352		-0.486293	-1.40084	0.226896		0.0581811	1.04115	0.804628		-0.0110693	-1.0077	0.957094		0.786339	1.72469	0.0189113		-0.505677	-1.41979	0.0457603		1.1489	2.21744	0.00761417		0.233162	1.17541	0.405112		-0.0641643	-1.04548	0.792592		-0.380825	-1.30209	0.0720634		0.44467	1.361	0.188154
31233		2010011I20Rik	-1.50794	-2.84404	0.0064835		-0.00390261	-1.00271	0.98726		-0.816946	-1.76167	0.141306		0.0575902	1.04073	0.850172		-0.664076	-1.58455	0.0755184		0.24152	1.18224	0.435711		-1.11672	-2.16853	0.0760061		-1.36465	-2.57513	0.00808816		0.26042	1.19783	0.458283		-0.773436	-1.70934	0.101611		-0.769534	-1.70472	0.0678291		0.273968	1.20913	0.60074
36145		2010011I20Rik	-0.429273	-1.34656	0.0950885		-0.276018	-1.21085	0.165727		0.335833	1.26211	0.301405		0.245351	1.18538	0.265665		0.148943	1.10876	0.549694		0.202493	1.15068	0.247794		-0.076388	-1.05437	0.64366		-0.940747	-1.91952	0.00702276		-0.26043	-1.19784	0.287952		-0.273763	-1.20896	0.215476		0.00225509	1.00156	0.988973		-0.167562	-1.12316	0.60107
10484		2010012O05Rik	-0.114324	-1.08247	0.645828		-0.450386	-1.36641	0.0647281		0.137458	1.09996	0.709461		-0.271673	-1.20721	0.303128		0.104191	1.07489	0.627399		-0.890514	-1.85384	0.0122073		0.12526	1.0907	0.641263		-0.428059	-1.34542	0.169279		0.128983	1.09352	0.608125		-0.300562	-1.23162	0.323662		0.149824	1.10943	0.526504		-0.210064	-1.15674	0.38665
14617		2010012O05Rik	-1.88149	-3.68455	0.00315414		-0.677113	-1.59894	0.0323414		-1.65801	-3.1558	0.0324504		-0.366879	-1.28956	0.276057		-0.0794597	-1.05662	0.81833		-0.0500556	-1.0353	0.857024		-1.59966	-3.03072	0.00421332		-1.75566	-3.3768	0.00394617		-0.441576	-1.35809	0.227629		-1.41822	-2.67256	0.0134908		-0.741107	-1.67146	0.0670911		-0.278289	-1.21276	0.0905868
30200		2010012O05Rik	0.332387	1.2591	0.126892		-0.139979	-1.10189	0.467096		0.0770402	1.05485	0.765023		-0.201505	-1.1499	0.475662		-0.0272626	-1.01908	0.885251		-0.24955	-1.18884	0.233401		0.0902483	1.06455	0.627524		-0.239459	-1.18055	0.244784		0.208811	1.15573	0.290593		-0.0497189	-1.03506	0.836078		0.0902601	1.06456	0.702064		-0.132378	-1.0961	0.335183
30286		2010013B24Rik	0.961578	1.94744	0.0512822		0.644541	1.56324	0.0815736		0.689887	1.61316	0.277144		0.224911	1.16871	0.561587		0.692451	1.61603	0.0993396		0.0805948	1.05745	0.819318		0.0236746	1.01655	0.947939		0.639087	1.55734	0.188906		0.867509	1.82451	0.139851		0.106827	1.07686	0.780048		-0.537714	-1.45167	0.0983778		-0.221018	-1.16556	0.631476
28676		2010015L04Rik	-0.209584	-1.15636	0.698759		-0.192509	-1.14275	0.652897		-0.325071	-1.25273	0.693925		0.74543	1.67647	0.210924		0.655197	1.57483	0.177459		0.426078	1.34358	0.378405		-0.049969	-1.03524	0.907467		-0.439761	-1.35638	0.449698		-0.820831	-1.76642	0.214196		-0.222028	-1.16637	0.676867		-0.0295192	-1.02067	0.932048		1.03147	2.0441	0.450864
36579		2010100O12Rik	0.376502	1.29819	0.209225		-0.328009	-1.25528	0.165936		0.244129	1.18438	0.551515		-0.123295	-1.08922	0.647313		-0.0251316	-1.01757	0.920566		-0.0695866	-1.04942	0.768447		0.325887	1.25343	0.268515		0.586373	1.50147	0.0778588		0.197999	1.14711	0.472824		0.0520997	1.03677	0.861604		0.380108	1.30144	0.134977		-0.248022	-1.18758	0.0263439
40453		2010106E10Rik	0.585196	1.50024	0.0181011		0.519957	1.43391	0.0201256		0.104277	1.07496	0.643647		1.00913	2.0127	0.00244774		0.185047	1.13685	0.410981		0.104277	1.07496	0.429891		0.104277	1.07496	0.42522		0.180517	1.13329	0.496392		-0.125206	-1.09066	0.584264		0.481741	1.39643	0.0831863		-0.0382162	-1.02684	0.870275		0	-1	1
16896		2010106G01Rik	-0.152903	-1.1118	0.505696		-0.174991	-1.12896	0.379881		-0.12929	-1.09376	0.697379		0.0491936	1.03469	0.82594		-0.188273	-1.1394	0.610464		0.282522	1.21632	0.257028		-0.7196	-1.64673	0.144614		-1.55455	-2.93742	0.00254932		0.717924	1.64481	0.0599821		-0.75346	-1.68583	0.0464219		-0.578469	-1.49326	0.0694884		-0.47687	-1.39172	0.147023
17355		2010106G01Rik	-0.658167	-1.57808	0.0785294		-0.443511	-1.35991	0.131262		-0.653311	-1.57277	0.214883		0.00540111	1.00375	0.986115		0.00887111	1.00617	0.973401		-0.0795906	-1.05672	0.762265		-0.915935	-1.88679	0.0143726		-0.0886306	-1.06336	0.7846		0.267137	1.20342	0.397173		-0.852246	-1.80531	0.0305261		-0.408735	-1.32752	0.123362		-0.22731	-1.17065	0.493903
23560		2010106G01Rik	-0.102835	-1.07388	0.527261		-0.0236595	-1.01653	0.866736		0.20933	1.15615	0.388949		-0.0226105	-1.0158	0.922015		-0.216457	-1.16188	0.22584		-0.342375	-1.26784	0.0770384		-0.194931	-1.14467	0.257497		0.407868	1.32672	0.0526782		0.155157	1.11354	0.394631		-0.237203	-1.17871	0.275304		-0.213544	-1.15953	0.259648		-0.497835	-1.41209	0.178903
32590		2010106G01Rik	-1.51597	-2.85991	0.00123958		-1.25134	-2.38062	0.00234296		0.68536	1.6081	0.0671272		-0.00931019	-1.00647	0.967571		-0.0661181	-1.0469	0.780295		-0.567225	-1.48167	0.0454408		-1.965	-3.90412	0.0481855		-0.313247	-1.2425	0.131517		-0.201162	-1.14962	0.406576		-1.23374	-2.35177	0.000442038		0.0175944	1.01227	0.934989		-1.12569	-2.18207	0.126893
14331		2010107C10Rik	0.753402	1.68576	0.102441		0.870753	1.82862	0.0209982		1.3584	2.56401	0.0615011		1.11379	2.16413	0.0388904		0.167114	1.12281	0.62656		1.8402	3.58059	0.00151663		0.461728	1.37719	0.164028		2.7497	6.72579	0.00127172		1.1039	2.14934	0.0354785		0.624738	1.54193	0.296678		-0.246015	-1.18593	0.63954		1.44349	2.71978	0.0249644
6478		2010107E04Rik	-0.0304623	-1.02134	0.904452		-0.354222	-1.2783	0.127299		-0.811514	-1.75505	0.10483		-0.37274	-1.29481	0.261408		0.0956581	1.06855	0.732288		-0.213099	-1.15918	0.336937		-0.789585	-1.72858	0.00965533		0.233567	1.17574	0.465813		0.177513	1.13093	0.505975		-0.343766	-1.26907	0.165152		0.0104561	1.00727	0.933408		-0.387886	-1.30847	0.129497
27817		2010107G12Rik	2.36489	5.15112	0.0808592		0.958656	1.9435	0.262704		1.75195	3.36813	0.309397		1.29926	2.46103	0.241441		1.02673	2.0374	0.29491		1.34042	2.53224	0.148303		1.13369	2.19419	0.230498		1.53524	2.89837	0.191347		1.75781	3.38184	0.137703		2.18878	4.55921	0.037522		1.23013	2.34588	0.0119358		-0.103247	-1.07419	0.838953
9035		2010107G23Rik	-0.247405	-1.18707	0.225238		-0.193435	-1.14348	0.37573		-0.820127	-1.76556	0.0296366		-0.62955	-1.54708	0.237084		-0.184506	-1.13643	0.556097		-0.0938434	-1.06721	0.51071		-0.563413	-1.47776	0.0352998		-1.38396	-2.60984	0.00100732		0.215354	1.16099	0.651731		-0.32999	-1.257	0.394715		-0.136555	-1.09928	0.729067		1.10593	2.15238	0.228644
19009		2010107G23Rik	0.689224	1.61242	0.182041		0.664706	1.58525	0.103452		0.177452	1.13089	0.797953		0.387002	1.30767	0.41348		0.237321	1.1788	0.618173		0.283284	1.21696	0.447944		0.542667	1.45666	0.221012		0.432381	1.34946	0.368879		0.482008	1.39669	0.327915		1.24167	2.36473	0.0159559		0.576968	1.49171	0.00859321		1.03358	2.04709	0.144551
4677		2010109A12Rik	-0.404325	-1.32347	0.171463		0.691408	1.61486	0.0479657		1.05388	2.07611	0.0322688		0.0533639	1.03768	0.841184		-0.335705	-1.26199	0.141262		-0.188398	-1.1395	0.318872		0.250032	1.18923	0.288463		1.20005	2.29748	0.012415		0.140694	1.10244	0.529055		-0.0194477	-1.01357	0.944194		-0.710856	-1.63677	0.0685022		-0.440942	-1.35749	0.742266
18557		2010109A12Rik	2.06485	4.18391	0.00453739		0.45542	1.37118	0.166116		0.991724	1.98856	0.155102		0.209871	1.15658	0.581203		0.666549	1.58727	0.0935541		-0.371912	-1.29407	0.269968		1.14363	2.20936	0.0128761		-0.455481	-1.37124	0.363043		0.61002	1.52628	0.152572		1.53895	2.90582	0.0264041		1.08353	2.11921	0.050718		-0.119819	-1.0866	0.738178
24934		2010109I03Rik	1.13305	2.19322	0.149347		0.145895	1.10642	0.782294		0.975847	1.9668	0.380573		0.17471	1.12874	0.796437		0.540761	1.45474	0.343582		0.0386188	1.02713	0.942016		0.637416	1.55554	0.275213		0.780516	1.71774	0.289752		0.204736	1.15248	0.760591		0.999206	1.9989	0.144714		0.853311	1.80664	0.0420359		-0.252101	-1.19094	0.609945
1749		2010109K11Rik	0.0761602	1.05421	0.570791		0.444469	1.36081	0.0280546		0.101555	1.07293	0.586326		0.45342	1.36928	0.0674408		0.285331	1.21869	0.268935		0.553183	1.46732	0.01074		-0.0501714	-1.03539	0.690022		-0.558539	-1.47278	0.00919616		0.754723	1.68731	0.00902056		0.00490993	1.00341	0.98522		-0.439559	-1.35619	0.145084		0.181977	1.13444	0.244624
41763		2010109K11Rik	0.0498967	1.03519	0.694784		-0.0609949	-1.04318	0.64842		0.0735782	1.05232	0.669888		-0.581494	-1.4964	0.0416556		-0.482136	-1.39681	0.056128		-0.503558	-1.41771	0.0665658		-0.473059	-1.38805	0.0842267		-1.41464	-2.66593	0.00069716		0.332748	1.25941	0.0586069		-0.44198	-1.35847	0.111443		-0.380986	-1.30223	0.15322		-0.281675	-1.21561	0.39121
40733		2010109N14Rik	1.20072	2.29854	0.00185252		0.0307473	1.02154	0.863018		0.178575	1.13177	0.479148		-0.158592	-1.1162	0.488696		0.545379	1.4594	0.0410314		-0.588186	-1.50336	0.0129379		-0.0356209	-1.025	0.861921		1.02578	2.03606	0.00357543		0.69301	1.61665	0.0149441		0.076831	1.0547	0.645664		0.0460837	1.03246	0.772527		0.0535047	1.03778	0.398639
19368		2010110G14Rik	0.359917	1.28335	0.439081		0.47471	1.38964	0.287392		0.0404873	1.02846	0.767898		0.0404873	1.02846	0.716327		0.198492	1.1475	0.555705		-0.427268	-1.34469	0.49546		0.161398	1.11837	0.290197		-0.219234	-1.16412	0.124742		0.229591	1.1725	0.450057		-0.241464	-1.18219	0.266361		-0.716174	-1.64282	0.151253		0	-1	1
11719		2010110K16Rik	-0.262062	-1.19919	0.323861		-0.447525	-1.3637	0.0662124		-0.470551	-1.38564	0.143296		-0.779925	-1.71704	0.0120891		-0.375892	-1.29764	0.17139		-0.75232	-1.6845	0.0162509		-0.628205	-1.54564	0.0527516		-0.793443	-1.73321	0.0083511		0.177042	1.13056	0.432828		-0.955234	-1.93889	0.0147073		-0.507709	-1.42179	0.12012		-0.268938	-1.20492	0.28251
22408		2010110K16Rik	0.344995	1.27015	0.0498938		-0.593287	-1.50868	0.00285368		0.371205	1.29343	0.0894994		0.161315	1.11831	0.395214		0.114744	1.08278	0.430059		-0.565417	-1.47982	0.0180453		0.169619	1.12476	0.388391		-0.0446874	-1.03146	0.696625		0.428042	1.34541	0.0343431		-0.277443	-1.21204	0.27336		0.315844	1.24474	0.207185		-0.30772	-1.23775	0.0628859
43098		2010110K18Rik	-0.561754	-1.47606	0.14073		-0.0889794	-1.06362	0.730179		-0.440422	-1.357	0.403719		0.17915	1.13222	0.636101		0.222184	1.1665	0.482461		0.14536	1.10601	0.596429		-0.569364	-1.48387	0.34134		-0.445436	-1.36173	0.24874		-0.174426	-1.12852	0.602269		-0.330671	-1.2576	0.258122		-0.241692	-1.18238	0.0840458		0.0778431	1.05544	0.538465
31071		2010110P09Rik	-0.0367503	-1.0258	0.902789		0.462852	1.37826	0.250646		0.158232	1.11592	0.718588		-0.373839	-1.2958	0.473574		-0.334538	-1.26097	0.390968		1.20848	2.31095	0.012454		0.0408619	1.02873	0.872568		-0.314902	-1.24393	0.449995		-0.591452	-1.50676	0.15392		-0.397906	-1.31759	0.541346		-0.860759	-1.81599	0.232395		0.0572951	1.04051	0.586331
11681		2010111I01Rik	1.08232	2.11744	0.212232		0.832964	1.78134	0.251088		1.08232	2.11744	0.397301		0.836591	1.78583	0.32333		1.10615	2.1527	0.118459		1.38161	2.60559	0.0811254		0.729257	1.65778	0.277844		1.08232	2.11744	0.215261		1.07537	2.10726	0.207356		0.686541	1.60942	0.340599		-0.146423	-1.10682	0.751395		0	-1	1
30676		2010111I01Rik	0.64488	1.56361	0.186558		0.0501961	1.03541	0.882267		0.723961	1.65171	0.308066		0.326373	1.25386	0.455709		0.0173558	1.0121	0.971087		0.0814191	1.05806	0.816952		-0.0400762	-1.02817	0.941753		0.344159	1.26941	0.434535		0.616218	1.53285	0.238108		0.569333	1.48384	0.182436		0.519137	1.4331	0.0658678		0.797919	1.73859	0.54941
31022		2010111I01Rik	0.0946304	1.06779	0.570522		-0.63979	-1.5581	0.00300995		-0.637651	-1.55579	0.0476508		0.0105243	1.00732	0.953836		0.0242184	1.01693	0.895996		-0.478188	-1.39299	0.061708		-0.878126	-1.83799	0.0211419		-0.837695	-1.78719	0.00344614		0.661792	1.58205	0.064161		-0.685171	-1.60789	0.00699175		-0.0453808	-1.03196	0.741913		-0.0669186	-1.04748	0.139203
39289		2010111I01Rik	-0.638882	-1.55712	0.0264676		-0.226865	-1.17029	0.223885		-0.427768	-1.34515	0.192082		0.105804	1.07609	0.596637		-0.100628	-1.07224	0.682255		0.172577	1.12707	0.364032		-0.169676	-1.12481	0.337608		0.880049	1.84044	0.00775547		-0.347134	-1.27203	0.189639		-0.207127	-1.15439	0.292456		0.0197374	1.01377	0.893329		0.0585758	1.04144	0.363522
43650		2010200O16Rik	-0.070235	-1.04989	0.673758		0.110824	1.07984	0.428198		0.347979	1.27278	0.209249		0.11842	1.08555	0.509767		0.0773005	1.05504	0.697988		0.442924	1.35936	0.0409037		-0.0453361	-1.03192	0.759644		0.100677	1.07228	0.691319		-0.0765105	-1.05446	0.674811		0.156586	1.11465	0.432143		0.0457619	1.03223	0.764936		0.063002	1.04464	0.211054
36720		2010203O07Rik	-1.00951	-2.01323	0.0474073		-0.354642	-1.27867	0.17938		-0.332842	-1.25949	0.455333		-0.433976	-1.35095	0.177138		-0.557304	-1.47152	0.0831199		-0.0101163	-1.00704	0.967903		-1.45419	-2.74003	0.0309292		0.123239	1.08918	0.6936		-0.273323	-1.20859	0.379451		-1.23298	-2.35052	0.0233509		-0.878339	-1.83826	0.0495403		-0.195711	-1.14529	0.310422
35725		2010204N08Rik	1.92164	3.78854	0.0547553		1.19808	2.29435	0.0904805		1.56824	2.96542	0.239813		1.28501	2.43684	0.144637		0.939967	1.91848	0.161801		0.927448	1.90191	0.162464		1.65592	3.15124	0.0412914		2.17835	4.52635	0.0437948		1.14973	2.21873	0.221701		1.78718	3.45139	0.0426594		0.589095	1.5043	0.210739		-0.265661	-1.20219	0.199778
17056		2010209O12Rik	-0.434418	-1.35137	0.0263103		0.240368	1.18129	0.148539		-0.343722	-1.26903	0.125417		0.0603811	1.04274	0.653681		-0.0983039	-1.07051	0.510827		0.610505	1.52679	0.00247322		-0.356608	-1.28041	0.0225842		0.3847	1.30559	0.0451447		0.15246	1.11146	0.369014		-0.111513	-1.08036	0.637232		-0.351881	-1.27622	0.178372		0.158114	1.11583	0.223523
39221		2010209O12Rik	0.231055	1.17369	0.330877		0.803079	1.74482	0.0139679		1.16749	2.24621	0.0323568		0.3997	1.31923	0.173683		0.256639	1.19469	0.248387		1.04679	2.06593	0.00560709		0.127292	1.09224	0.739651		0.161656	1.11857	0.489837		0.417051	1.3352	0.169654		0.734613	1.66395	0.0359035		-0.0684659	-1.0486	0.798568		-0.251838	-1.19072	0.474694
10873		2010300C02Rik	-0.0104328	-1.00726	0.96888		0.428521	1.34585	0.0450535		0.456124	1.37185	0.124153		-0.824234	-1.77059	0.0606075		0.0740735	1.05268	0.792675		0.350902	1.27536	0.346164		0.283198	1.21689	0.26631		-0.00721729	-1.00502	0.974317		-0.168008	-1.12351	0.380933		-0.401314	-1.32071	0.304041		-0.829835	-1.77748	0.0605411		-0.42453	-1.34214	0.0285943
42917		2010300C02Rik	0.190469	1.14113	0.275855		0.340733	1.2664	0.105214		0.122242	1.08843	0.587847		0.370722	1.293	0.0678871		1.01068	2.01486	0.02857		0.212011	1.1583	0.308367		0.732683	1.66173	0.016519		0.761922	1.69575	0.0632258		-0.432836	-1.34988	0.045264		0.559815	1.47408	0.0559507		0.219083	1.16399	0.39843		0.402456	1.32176	0.0778624
573		2010301N04Rik	-0.965137	-1.95225	0.178608		-0.591992	-1.50733	0.157657		-1.35016	-2.54941	0.0509362		-0.875409	-1.83453	0.0395573		-0.717276	-1.64407	0.113911		0.398262	1.31792	0.20128		-1.1278	-2.18526	0.0534643		-0.163372	-1.1199	0.596706		-0.288764	-1.22159	0.446343		-1.61877	-3.07113	0.0614297		-1.02678	-2.03747	0.202086		0.752492	1.6847	0.105066
12428		2010301N04Rik	0.1197	1.08651	0.42069		0.184475	1.1364	0.166443		0.349343	1.27398	0.120842		-0.543416	-1.45742	0.029531		-0.736436	-1.66605	0.00237309		-0.286415	-1.21961	0.146198		-0.412249	-1.33076	0.0353315		-0.179823	-1.13274	0.203612		-0.172692	-1.12716	0.270329		0.0979582	1.07026	0.556329		-0.086517	-1.0618	0.560793		-0.370913	-1.29317	0.451561
354		2010305A19Rik	-0.717446	-1.64427	0.0148641		-0.901466	-1.86796	0.00240657		-0.187695	-1.13894	0.491714		-0.674746	-1.59632	0.019376		-0.733906	-1.66314	0.0120043		-1.07008	-2.09955	0.00142966		-0.252067	-1.19091	0.258354		-0.496236	-1.41053	0.0400359		-0.900623	-1.86687	0.00777673		-0.552706	-1.46683	0.0641165		0.348761	1.27347	0.170378		-0.0877821	-1.06274	0.073437
4433		2010305A19Rik	0.43344	1.35045	0.12779		-0.495024	-1.40934	0.0571946		0.313528	1.24274	0.413634		-0.223711	-1.16773	0.398769		-0.18014	-1.13299	0.407752		-0.585378	-1.50043	0.0510415		0.354111	1.2782	0.16658		0.649205	1.5683	0.0446651		0.105889	1.07616	0.669555		-0.0959874	-1.0688	0.773709		0.399037	1.31863	0.211263		-0.387054	-1.30772	0.0214601
24926		2010305A19Rik	-3.43162	-10.79	0.000898156		-0.664949	-1.58551	0.249536		-1.75459	-3.37431	0.0597885		-0.760252	-1.69379	0.125794		-0.167804	-1.12335	0.755639		0.23164	1.17417	0.644424		-1.39503	-2.62993	0.018834		-1.22901	-2.34406	0.0355247		-0.261468	-1.1987	0.539345		-2.14275	-4.41602	0.0343546		-1.4778	-2.78523	0.122205		-0.151919	-1.11105	0.895838
35157		2010305C02Rik	2.81172	7.02122	0.00720764		0.721092	1.64843	0.159003		0.316163	1.24502	0.72948		0.427788	1.34517	0.483173		0.678933	1.60096	0.427896		0.0396806	1.02789	0.934408		1.19248	2.28546	0.101081		-0.724415	-1.65223	0.270456		1.31638	2.4904	0.0756059		1.36005	2.56694	0.0481011		0.638959	1.5572	0.0939559		0.946368	1.92702	0.20323
40467		2010308F09Rik	1.48489	2.79897	0.00394528		0.573492	1.48812	0.0482027		0.329011	1.25615	0.436982		0.671077	1.59226	0.0610102		0.736634	1.66628	0.0818316		0.292549	1.2248	0.267922		0.609477	1.52571	0.298259		0.949819	1.93163	0.0245947		0.569426	1.48393	0.0846049		1.0227	2.03172	0.0346064		0.449209	1.36529	0.220927		0.697887	1.62213	0.358742
37757		2010309E21Rik	-0.423285	-1.34098	0.071586		-0.626994	-1.54434	0.00281987		-0.888809	-1.85165	0.00791379		-0.842904	-1.79366	0.00186471		-0.590115	-1.50537	0.0479458		-0.0374024	-1.02626	0.733158		-0.453223	-1.3691	0.016893		-0.208359	-1.15537	0.157995		-0.804124	-1.74609	0.00204233		-0.877917	-1.83772	0.00247226		-0.250923	-1.18997	0.184033		-0.146116	-1.10659	0.0637322
14534		2010309G21Rik	-0.471676	-1.38672	0.0336623		-0.960367	-1.9458	0.0533008		-1.00675	-2.00938	0.0134031		-0.171373	-1.12613	0.308661		0.383958	1.30492	0.0464756		-0.614278	-1.53079	0.0389428		-0.607193	-1.52329	0.00511049		-0.726317	-1.65441	0.0252574		0.127327	1.09227	0.70358		-0.193521	-1.14355	0.758045		0.766845	1.70154	0.315755		0.172837	1.12727	0.666977
31567		2010311D03Rik	0.151795	1.11095	0.501687		-0.137014	-1.09963	0.451431		0.614004	1.5305	0.134005		-0.0680486	-1.0483	0.763015		-0.0837671	-1.05978	0.73079		-0.37272	-1.29479	0.0871829		0.474813	1.38974	0.0559286		-0.450952	-1.36694	0.0999844		-0.108745	-1.07829	0.633217		0.20477	1.1525	0.491782		0.341784	1.26732	0.194859		-0.143116	-1.10429	0.204586
2248		2010316F05Rik	0.318119	1.2467	0.287818		-0.179093	-1.13217	0.457516		0.200429	1.14904	0.634896		-0.370895	-1.29315	0.224981		-0.0452408	-1.03186	0.847879		-0.539955	-1.45393	0.0519374		0.162158	1.11896	0.53623		-0.337471	-1.26354	0.273907		0.160411	1.11761	0.584372		-0.20181	-1.15014	0.456982		-0.0227166	-1.01587	0.901867		-0.217869	-1.16301	0.373425
5570		2010316F05Rik	-0.0986458	-1.07077	0.66163		-0.00182399	-1.00127	0.992467		0.10251	1.07364	0.75762		0.275713	1.21059	0.637257		0.372473	1.29457	0.493968		-0.00611874	-1.00425	0.989171		0.772224	1.7079	0.246151		-0.135994	-1.09885	0.549529		0.341491	1.26707	0.62042		-0.285907	-1.21918	0.304929		-0.284083	-1.21764	0.228006		0.100979	1.0725	0.777045
17556		2010316F05Rik	-1.9961	-3.9892	0.0217325		-0.353001	-1.27721	0.313339		0.107444	1.07732	0.861776		0.200416	1.14903	0.628664		-0.411098	-1.3297	0.392297		-0.0431199	-1.03034	0.895136		-0.0336381	-1.02359	0.918354		-1.00003	-2.00005	0.0595274		-1.03404	-2.04775	0.187433		-0.392536	-1.3127	0.389651		-0.0395349	-1.02778	0.904163		-0.0603743	-1.04274	0.585762
31426		2010317E24Rik	0.405068	1.32415	0.0767168		0.150418	1.10989	0.332335		0.169088	1.12435	0.512542		0.04385	1.03086	0.809207		0.574674	1.48934	0.0230592		-0.229773	-1.17265	0.275531		0.126192	1.09141	0.526532		0.525195	1.43913	0.0311765		0.0246948	1.01726	0.9074		0.261383	1.19863	0.178077		0.110965	1.07995	0.419593		0.043264	1.03044	0.775323
30498		2010320H13Rik	-1.20421	-2.30411	0.000552811		-0.642754	-1.56131	0.0049359		-1.32846	-2.51135	0.00446257		-0.465779	-1.38106	0.0460526		-0.197315	-1.14656	0.542243		-0.194434	-1.14428	0.308915		-1.19433	-2.28839	0.000273688		-2.61181	-6.11269	7.20399e-05		-0.535732	-1.44968	0.0275827		-1.04299	-2.06049	0.00214097		-0.400236	-1.31972	0.0851971		0.379704	1.30107	0.0535472
14208		2010320O07Rik	-0.42841	-1.34575	0.424995		-0.366963	-1.28964	0.381488		-0.42841	-1.34575	0.594827		-0.42841	-1.34575	0.423481		-0.493981	-1.40833	0.32448		-0.42841	-1.34575	0.315482		-0.0381828	-1.02682	0.944163		-0.42841	-1.34575	0.427268		0.236532	1.17816	0.688722		-0.236898	-1.17846	0.596451		0.130064	1.09434	0.537956		0	-1	1
12161		2010321M09Rik	-0.331275	-1.25812	0.0274866		0.0249688	1.01746	0.780276		-0.234792	-1.17674	0.126113		-0.125551	-1.09092	0.263687		-0.0216504	-1.01512	0.869258		0.110453	1.07957	0.337235		-0.0699033	-1.04965	0.426982		-0.164316	-1.12064	0.126006		0.101473	1.07287	0.428174		-0.263534	-1.20042	0.15643		-0.288503	-1.22137	0.106345		-0.0469214	-1.03306	0.151859
10896		2200001I15Rik	-0.230032	-1.17286	0.550077		0.105178	1.07563	0.589101		0.264965	1.20161	0.374145		0.264965	1.20161	0.211959		-0.28616	-1.21939	0.377075		-0.212726	-1.15888	0.499751		-0.271793	-1.20731	0.383638		1.2736	2.41764	0.00242664		0.122359	1.08851	0.795815		-0.27404	-1.20919	0.276938		-0.379217	-1.30064	0.132105		-0.53734	-1.45129	0.580573
11558		2200002D01Rik	-0.714678	-1.64112	0.072164		-0.0969698	-1.06952	0.702684		-0.215582	-1.16117	0.590447		0.104968	1.07547	0.701146		0.252444	1.19122	0.398952		-0.43314	-1.35017	0.202273		0.0775882	1.05525	0.784518		-0.106841	-1.07687	0.721769		-0.404209	-1.32336	0.175924		0.312351	1.24173	0.31901		0.409321	1.32806	0.164532		0.051111	1.03606	0.910016
13519		2200002J24Rik	0.631777	1.54947	0.319272		-0.216683	-1.16206	0.520831		0.490422	1.40486	0.33889		-1.03293	-2.04618	0.0231671		0.108403	1.07803	0.83319		0.419667	1.33762	0.147863		-0.140859	-1.10256	0.715448		0.490422	1.40486	0.16754		1.59137	3.01335	0.0643098		-0.542072	-1.45606	0.253258		-0.325389	-1.253	0.467701		-0.856401	-1.81052	0.580532
22880		2200002K05Rik	2.88077	7.36544	0.00738138		1.1112	2.16025	0.0487424		1.94835	3.85933	0.101076		1.0754	2.10731	0.135729		1.1059	2.15233	0.0659682		0.681039	1.60329	0.209838		1.64612	3.12991	0.0141333		1.7523	3.36895	0.0411741		1.37278	2.58969	0.0665991		2.29316	4.90128	0.0132499		1.18196	2.26886	0.0489611		0.0893952	1.06392	0.592331
11718		2210008N01Rik	0.421436	1.33926	0.0197407		-0.120703	-1.08726	0.690987		0.453613	1.36947	0.0561162		0.836968	1.78629	0.00201807		0.20434	1.15216	0.430814		0.738741	1.66872	0.00794027		-0.180373	-1.13318	0.573066		-0.686379	-1.60924	0.002943		1.3835	2.609	0.000341102		-0.680305	-1.60248	0.088909		-0.559602	-1.47386	0.232433		-0.141681	-1.10319	0.638715
1970		2210009G21Rik	-0.618434	-1.53521	0.480429		-0.685647	-1.60842	0.322436		-1.4502	-2.73245	0.312095		-1.0439	-2.06179	0.256398		-1.30862	-2.47704	0.0844803		-0.799736	-1.74078	0.275097		-0.627261	-1.54463	0.374681		-0.588968	-1.50417	0.502889		-0.972774	-1.96261	0.2799		-0.945627	-1.92603	0.23163		-0.25998	-1.19746	0.47354		1.11919	2.17225	0.089824
8511		2210009G21Rik	-1.78613	-3.44888	0.00110648		-0.309781	-1.23952	0.188659		-1.07824	-2.11146	0.031301		-0.926466	-1.90061	0.00948839		-0.745898	-1.67702	0.0649861		-0.485146	-1.39973	0.0296566		-0.678171	-1.60011	0.0147422		-0.533275	-1.44721	0.0752841		-0.596092	-1.51162	0.0516423		-0.937628	-1.91538	0.0647957		-0.627847	-1.54526	0.17383		-0.255356	-1.19363	0.0233528
40435		2210009G21Rik	-0.326256	-1.25376	0.331787		-0.202038	-1.15032	0.429281		0.570765	1.48531	0.281057		-0.499079	-1.41331	0.180398		-0.36167	-1.28491	0.226675		-0.756268	-1.68912	0.0355265		0.116175	1.08386	0.705906		0.807011	1.74958	0.0547076		-0.837869	-1.78741	0.0680336		0.00780867	1.00543	0.977748		0.209847	1.15657	0.207475		-0.882014	-1.84295	0.0653807
7904		2210010B09Rik	-1.58059	-2.99092	0.00874862		-0.417959	-1.33604	0.24644		-1.70726	-3.2654	0.0372236		-0.581553	-1.49646	0.171056		-0.401326	-1.32072	0.295811		-0.175433	-1.1293	0.588657		-1.4702	-2.7706	0.0136237		-0.375882	-1.29763	0.304432		-0.979681	-1.97203	0.0564183		-0.668032	-1.5889	0.0487271		-0.250073	-1.18927	0.306547		0.11146	1.08032	0.587506
29152		2210010B09Rik	1.22831	2.34292	0.0137278		0.131095	1.09512	0.59559		0.34744	1.2723	0.476978		0.341119	1.26674	0.304452		0.533622	1.44756	0.124169		0.00475248	1.0033	0.984954		0.76409	1.6983	0.0275528		0.170616	1.12554	0.588859		0.716435	1.64312	0.0709331		1.04818	2.06792	0.0929239		0.917085	1.8883	0.100643		0.140888	1.10258	0.741848
52		2210010C04Rik	-1.00107	-2.00148	0.21561		-1.21653	-2.32387	0.0765042		-0.481618	-1.39631	0.669732		-1.62484	-3.08408	0.0854372		-1.7457	-3.35357	0.0735977		-1.52115	-2.8702	0.0383421		-2.0503	-4.14193	0.0312091		-1.85891	-3.62732	0.0535837		-0.943957	-1.9238	0.251658		-1.38579	-2.61314	0.0535651		-0.169256	-1.12448	0.492629		0.48784	1.40234	0.296597
17068		2210010C04Rik	2.83619	7.14132	0.00195002		0.319992	1.24832	0.345532		0.0441677	1.03109	0.943607		-0.0498574	-1.03516	0.90674		0.700033	1.62454	0.332768		-0.271674	-1.20721	0.442261		0.744251	1.6751	0.207581		-1.17472	-2.25749	0.0451122		0.975902	1.96687	0.0748989		1.14433	2.21044	0.125272		0.824339	1.77072	0.194821		0.822545	1.76852	0.134417
29983		2210010C17Rik	0.886532	1.84873	0.0816892		0.35804	1.28168	0.298328		1.65133	3.14124	0.0639083		0.324889	1.25257	0.449219		1.05175	2.07305	0.0225659		0.435088	1.35199	0.248371		0.688432	1.61153	0.0849649		-1.09074	-2.12983	0.114714		0.881087	1.84176	0.0848176		1.06683	2.09483	0.0846483		0.70879	1.63443	0.145815		-0.721088	-1.64842	0.578206
[truncated: 42,400 more rows]

## Sheet: Line 4595 +
Feature Number		Gene	logFC	1b1-ko vs control	P.Value		logFC	1a1-ko control vs WT control (FC)	P.Value		logFC	DKO control vs WT control (FC)	P.Value		logFC	WT BP 6 h vs control (FC)	P.Value		logFC	WT BP 12 h vs control (FC)	P.Value		logFC	WT BP 24h vs control (FC)	P.Value		logFC	WT TCDD 12 h vs WT control (FC)	P.Value		logFC	Ahrd BP vs WT control (FC)	P.Value		logFC	1b1-ko DMBA vs WT control (FC)	P.Value		logFC	1a1-ko BP vs WT control (FC)	P.Value		logFC	1a1-ko BP vs 1a1-ko control (FC)	P.Value		logFC	DKO BP vs DKO control (FC)	P.Value
[truncated: 38,938 more rows]
